# Supplementary material for: RNA Editome in Rhesus Macaque Shaped by Purifying Selection
Source: PLoS Genet. 2014 Apr 10;10(4):e1004274. doi: 10.1371/journal.pgen.1004274 (PMC3983040; doi:10.1371/journal.pgen.1004274)
Supplement: Table S1 — Basic information of RNA-editing sites identified in this study. (XLSX) [file pgen.1004274.s013.xlsx]

## Sheet: Sheet1
Table S1. Basic information of RNA-editing sites identified in this study
Chr	Position	Type	Strand	DNA	Prefrontal Cortex	Cerebellum	Heart	Kidney	Lung	Muscle	Testis	Genomic Context 1	Repeat	Validated
chr1	1007565	A->G	+	62A	21A,4G	17A,9G	19A,2G	22A,4G	42A,2G	50A,7G	24A,7G	Intron	Alu
chr1	1007578	A->G	+	67A	6A,16G	22G	16A,3G	16A,6G	19A,18G	45A,3G	18A,10G	Intron	Alu
chr1	1007616	A->G	+	56A	21A,7G	21A,4G	17A	23A,1G	44A,1G	59A,1G	34A,1G	Intron	Alu
chr1	1007622	A->G	+	53A	24A,3G	25A	16A,1C	24A	31A,9G	56A	30A,4G	Intron	Alu
chr1	1007666	A->G	+	36A	1A,12G	1A,11G	2A,6G	3A,6G	1A,15G	20A,5G	2A,13G	Intron	Alu
chr1	1007682	A->G	+	37A	1A,15G	13G	2A,6G	3A,12G	1A,14G	21A,5G	17G	Intron	Alu
chr1	1007686	A->G	+	35A,1T	16A	9A,5G	8A	16A	14A,1C	23A,1G	18A,1G	Intron	Alu
chr1	1007692	A->G	+	38A	1A,11G	1A,12G	6A,1G	6A,11G	2A,11G	23A,3G	4A,11G	Intron	Alu
chr1	1007702	A->G	+	37A	13A,1G	7A,9G	7A	18A	13A	35A	14A	Intron	Alu
chr1	1007892	A->G	+	61A	44A	46A	21A,1C	32A,4G	53A,5G	53A	40A	Intron	Alu
chr1	1007904	A->G	+	57A	16A,26G	32A,13G	18A,4G	13A,18G	25A,30G	41A,5G	22A,16G	Intron	Alu
chr1	1007914	A->G	+	56A	6A,35G	12A,32G	19A,3G	20A,11G	16A,38G	45A,3G	24A,12G	Intron	Alu
chr1	1007916	A->G	+	54A	36A,5G	33A,11G	21A,1G	29A,7G	47A,8G	49A,2G	33A,7G	Intron	Alu
chr1	1007920	A->G	+	54A	39A,1G	32A,11G	23A	33A	46A,5G	45A,1C,1G	39A	Intron	Alu
chr1	1007927	A->G	+	52A,2C	34A,3G	28A,14G	22A	33A	47A,4G	47A	35A,1C	Intron	Alu
chr1	1007954	A->G	+	54A	21A,13G	35A,10G	23A,3G	27A,3G	41A,11G	31A	22A,3G	Intron	Alu
chr1	1007994	A->G	+	54A	44A,16G	73A,23G	45A,3G	47A,4G	87A,10G	68A,1G	45A,6G	Intron	Alu
chr1	1007995	A->G	+	54A	57A,3G	86A,10G	48A	50A,1G	93A,1C,3G	69A	51A	Intron	Alu
chr1	1008034	A->G	+	49A	55A,8G	88A,1G	43A,2G	48A,1T,2C,1G	77A,7G	56A,2G	34A,1C,1G	Intron	Alu
chr1	1008035	A->G	+	48A	29A,29G	63A,24G	37A,4G	29A,19G	44A,32G	51A,2G	29A,5G	Intron	Alu
chr1	1008048	A->G	+	46A	46A,13G	64A,28G	44A,4G	49A	68A,1T,12G	59A,1G	36A,3G	Intron	Alu
chr1	101048498	A->G	-	1A,74T	11T,6C	-	-	-	-	-	1T	Intergenic	non-Repeat
chr1	10195164	A->G	+	62A	5A	2A,6G	1A	-	-	-	1A,1G	Intergenic	Alu
chr1	10302217	A->G	+	44A	6A,4G	13A,7G	1A	1A	2A	-	2A	Intergenic	Alu
chr1	10302565	A->G	+	44A	5A,1G	24A,5G	-	-	2A	-	-	Intergenic	Alu
chr1	103091656	A->G	+	24A	4A,7G	3A,7G	1A,2G	9A,11G	4A,13G	-	1A,4G	Extended 3UTR	Alu
chr1	103091666	A->G	+	21A	6A,5G	6A,4G	1A,2G	5A,15G	7A,10G	-	1A,4G	Extended 3UTR	Alu
chr1	103133650	A->G	+	42A	1A,5G	6A	2A	2A	8A,1G	2A	1A	Intron	Alu
chr1	103213065	A->G	+	71A	1G	2G	1A	1G	2A,1G	1A	5A,7G	Intron	Alu
chr1	103213124	A->G	+	88A	1A,1G	1G	4G	4A,3G	2A,1G	2A,1G	5A,10G	Intron	Alu
chr1	103213926	A->G	+	64A	4G	2G	-	1A,3G	3A,5G	4A	2G	Intron	Alu
chr1	103258394	A->G	-	46T	11T,2C	6T	4T	15T,8C	8T,1C	8T	6T	Intergenic	Alu
chr1	103292067	A->G	-	63T	-	2T,6C	1T,1C	2T,1C	1C	1T	-	Intron	Alu
chr1	103347126	A->G	+	59A	4A,4G	4A,6G	4A	5A,1G	12A,1G	4A	9A,1G	Intron	Alu
chr1	1044158	A->G	-	52T,1C	10T,2C	10T,3C	4T	8T	18T,5C	3T,1C	5T	Intron	Alu
chr1	1044446	A->G	-	48T	10T,5C	12T,9C,1G	6T,1C	12T	15T,1C	2T	6T,1C	Intron	Alu
chr1	105024784	A->G	-	49T	8T,1C	27T,5C	-	-	-	-	-	Intron	Alu
chr1	105024796	A->G	-	50T	12T,2C	42T,7C	-	-	-	-	-	Intron	Alu
chr1	105024851	A->G	-	45T	21T	41T,7C	-	-	-	-	-	Intron	Alu
chr1	105024879	A->G	-	45T	8T,6C	14T,22C	-	-	-	-	-	Intron	Alu
chr1	105025338	A->G	-	27T	8T	26T,10C	-	-	-	-	-	Intron	Alu
chr1	105025344	A->G	-	27T	6T,1C	12T,23C	-	-	-	-	-	Intron	Alu
chr1	105025360	A->G	-	25T	7T	22T,8C	-	-	-	-	-	Intron	Alu
chr1	105025484	A->G	-	28T	20T,2C	76T,7C	-	-	-	-	-	Intron	Alu
chr1	105025508	A->G	-	37T	17T,5C	48T,39C	-	-	-	-	-	Intron	Alu
chr1	105025515	A->G	-	34T	22T	82T,5C	-	-	-	-	-	Intron	Alu
chr1	105026458	A->G	-	59T	5T	21T,10C	-	-	-	-	-	Intron	Alu
chr1	105026487	A->G	-	64T	8T,1C	32T,8C	-	-	-	-	-	Intron	Alu
chr1	105041059	A->G	-	76T	4T,1C	24T,6C	-	-	-	-	-	Intron	Alu
chr1	105041098	A->G	-	72T	4T,3C	18T,24C	-	-	-	-	-	Intron	Alu
chr1	105041140	A->G	-	48T	12T,1C	44T,9C	-	-	-	-	-	Intron	Alu
chr1	105041158	A->G	-	42T	10T,3C	27T,26C	-	-	-	-	-	Intron	Alu
chr1	105041181	A->G	-	45T	7T,1C	37T,8C	-	-	-	-	-	Intron	Alu
chr1	105041184	A->G	-	46T	10T,1C	35T,11C	-	-	-	-	-	Intron	Alu
chr1	105041194	A->G	-	49T	10T,1C	42T,5C	-	-	-	-	-	Intron	Alu
chr1	105041206	A->G	-	50T	6T,1C	29T,5C	-	-	-	-	-	Intron	Alu
chr1	105041248	A->G	-	1A,44T	14T,1C	43T,8C	-	-	-	-	-	Intron	Alu
chr1	105041274	A->G	-	31T	8T,3C	23T,20C	-	-	-	-	-	Intron	Alu
chr1	105041760	A->G	-	37T	1T,2C	3T,11C	-	-	-	-	-	Intron	Alu
chr1	1053712	A->G	-	17T	1T,6C	10C	-	2T,5C	2T,6C	2T	3C	Intron	Alu
chr1	1055286	A->G	-	67T	5T,1C	14T,8C	3T	15T,1C	12T,1C	6T	9T	Intron	Alu
chr1	1055293	A->G	-	70T,1C	6T,1C	19T,5C	2T,1C	15T,2C	13T,1C	6T	8T,1G	Intron	Alu
chr1	1055308	A->G	-	60T	7T,1C	19T,5C	3T	18T	15T,1C	6T	9T	Intron	Alu
chr1	1055320	A->G	-	55T	7T,2C	20T,6C	3T	17T,2C	17T,1C	8T	10T	Intron	Alu
chr1	1055364	A->G	-	58T	7T,2C	23T,2C	3T	12T,7C	15T,3C	6T,2C	10T	Intron	Alu
chr1	1055384	A->G	-	55T	8T	18T,5C	3T	17T	11T,2C	8T	9T,1C	Intron	Alu
chr1	1056175	A->G	-	48T	12T,2C	19T,5C	1T,1C	11T	13T,2C	5T	10T	Intron	Alu
chr1	1056188	A->G	-	55T	10T,3C	17T,8C	2T	10T	16T,1C	5T,1C	10T	Intron	Alu
chr1	1056909	A->G	-	50T	4T	3T,7C	-	1T,4C	3T,4C	1T	2T,3C	Intron	Alu
chr1	1059322	A->G	-	66T	8T,3C	12T,5C	1C	15T,5C	20T,7C	6T,1C	7T,2C	Intron	Alu
chr1	10717267	A->G	+	60A	3A	6G	-	-	-	-	-	Intergenic	Alu
chr1	10763646	A->G	+	54A	1A	7A,5G	-	-	-	-	-	Intergenic	Alu
chr1	10826734	A->G	+	46A,1C	2A	2A,6G	1A	3A	2A,2G	1A	3A	Intron	Alu
chr1	109960442	A->G	+	32A	2A,5G	9A,8G	-	1A	1A	-	-	Intergenic	Alu
chr1	10997493	A->G	+	46A	-	7A,5G	-	6A	6A,3G	1A	10A	Intron	Alu
chr1	110380792	A->G	+	47A	4A,1G	7A,5G	-	1A	1A,1G	-	-	Intron	Alu
chr1	111603892	A->G	+	72A	1A	3A,5G	2A	-	2A	1A	3A	Intron	Alu
chr1	111947168	A->G	-	49T	29T,2C	24T,11C	13T	14T	29T,2C	24T	20T	Intron	Alu
chr1	111947253	A->G	-	54T	14T,11C	21T,3C	9T,1C	11T,2C	1A,18T,6C	19T	6T,10C	Intron	Alu
chr1	111947294	A->G	-	43T	10T,7C	12T,9C	10T	6T,1C	18T,6C	16T	13T,5C	Intron	Alu
chr1	111947304	A->G	-	44T	5T,11C	4T,11C	5T,2C	3T,3C	10T,9C	18T	8T,9C	Intron	Alu
chr1	111948065	A->G	+	68A,1C	4A,5G	8A,19G	-	5A,5G	8A,11G	6A,3G	1A	Intergenic	Alu
chr1	111948122	A->G	+	54A	8A	21A	-	6A,1G	3A,5G	7A	-	Intergenic	Alu
chr1	111948134	A->G	-	53T,1C	3T,9C	1T,2C	4T,1C	2T,1C	3T,6C	6T,1C	3T,5C	Intron	Alu	TRUE
chr1	111948135	A->G	+	54A	4A,6G	4A,23G	1A	6A,2G	3A,17G	10A	1G	Intergenic	Alu
chr1	111948145	A->G	+	54A	8A,2G	24A,5G	1A	8A	19A,1G	9A	1A	Intergenic	Alu
chr1	111948151	A->G	+	52A	7A,2G	18A,10G	1A	8A	8A,10G	8A	1A	Intergenic	Alu
chr1	111948172	A->G	-	57T	15T,5C	5T	9T	5T	10T,1C	9T	14T,3C	Intron	Alu	TRUE
chr1	111948173	A->G	+	57A,1T	4A,6G	16A,9G	1A	5A,4G	12A,7G	9A,3G	1A	Intergenic	Alu
chr1	111948199	A->G	-	61T	7T,6C	1T,3C	7T,1C	2T,1C	7T,1C	3T,1C	9T,4C	Intron	Alu	TRUE
chr1	111948243	A->G	+	53A	6A,2G	3A,7G	1A	2A,1G	1A,1G	9A	-	Intergenic	Alu
chr1	111948248	A->G	+	56A	3A,5G	2A,8G	1A	3A	1A,1G	9A	-	Intergenic	Alu
chr1	111958431	G->A	+	42G	17A	6A,1G	11A	43A	14A	44A	12A	5UTR	non-Repeat
chr1	112148387	A->G	+	104A	3A,4G	2A,6G	1A,1G	11A,2G	5A,1G	7A	5A,2G	Intergenic	Alu
chr1	112148414	A->G	-	126T	4T,8C	4T,1C	1T	1T	1C	1T	3T,1C	Intergenic	Alu
chr1	112148431	A->G	-	115T	8T,5C	4T,1C	1T	1T	1C	1T	5T	Intergenic	Alu
chr1	112252605	A->G	+	54A	17A,3G	3A,2G	-	-	10A,5G	-	2A,2G	Extended 3UTR	Alu
chr1	112253741	A->G	+	69A	12A,5G	3A,1G	-	-	12A,1G	-	4A	Intergenic	Alu
chr1	112254160	A->G	+	46A	7A,2G	4A,1G	-	-	6G	-	2A,1G	Intergenic	Alu
chr1	112312147	A->G	+	132A	1A,2G	2A,5G	1A	2G	2A	1A	1A,2G	Intergenic	Alu
chr1	112312745	A->G	+	100A,1G	2G	7A,10G	-	1A	2G	2A	2A	Intergenic	Alu
chr1	1123702	A->G	-	62T	1T	1C	-	6C	1T,3C	-	2C	Intergenic	Alu
chr1	112374006	A->G	-	60T	15T	9T	4T	7T	26T,5C	30T,1C	10T,3C	Intron	Alu
chr1	112374010	A->G	-	71T	15T	8T,1C	4T	7T	25T,6C	28T,2C	11T,2C	Intron	Alu
chr1	1124104	A->G	-	30T,1G	3T	3T	-	12T,8C	10T	1C	5T	Intergenic	Alu
chr1	1124112	A->G	-	34T	2T,1C	3T	-	9T,11C	8T,2C	1C	4T,1C	Intergenic	Alu
chr1	1124150	A->G	-	48T	2T,1C	1T,1C	-	14T,6C	7T,2C	1T	4T,1C	Intergenic	Alu
chr1	1124151	A->G	-	48T	1T,2C	2T	-	15T,5C	8T,1C	1T	5T	Intergenic	Alu
chr1	112460086	A->G	-	82T	4T,6C	8T,7C	3T,2C	5T,2C	9T,3C	6T	9T,2C	Intron	Alu
chr1	112461378	A->G	-	39T	2T,1C	2T,5C	4T	6T,1C	10T	8T,1C	3T	Intron	Alu
chr1	112462803	A->G	-	57T	12T,5C	5T,1C	2T,1C	9T	15T	15T	3T,1C	Intron	Alu
chr1	112466542	A->G	-	56T	5T,1C	4T,5C	2T	1T	12T	14T	5T,1G	Intron	Alu
chr1	112466607	A->G	-	55T	1T,7C	3T,8C	3T,1C	2C	7T,10C	11T,1C	4T,1C	Intron	Alu
chr1	112466857	A->G	-	65T,1G	3C	2T,1C	1C	2C	6T,5C	1T,3C	-	Intron	Alu
chr1	112658175	A->G	+	60A,1T,1G	1G	2A,7G	2A,1G	2G	3A,3G	-	-	Intergenic	Alu
chr1	113426023	A->G	+	54A,1C	4A,1G	4A	-	5A,1G	1A	2A	27A,5G	Intergenic	Alu
chr1	113426036	A->G	-	56T,1G	1C	-	-	15T,5C	-	-	2T,1C	Intergenic	Alu
chr1	113426061	A->G	+	53A	5A	7A	-	5A,1G	1A	2A	26A,5G	Intergenic	Alu
chr1	113426082	A->G	-	64T	1C	-	-	8T,6C	-	-	1T,2C	Intergenic	Alu
chr1	113426083	A->G	+	64A	3A,4G	2A,2G	-	3A,3G	1A,1G	1A	9A,11G	Intergenic	Alu
chr1	113426085	A->G	+	64A	4A,2G	4A	-	1C,5G	1A,1G	-	11A,3G	Intergenic	Alu
chr1	113426157	A->G	+	71A	3A,4G	1A,3G	-	5A,3G	1G	3A	12A,13G	Intergenic	Alu
chr1	113426167	A->G	+	66A	2A,4G	2A,2G	-	4A,4G	1A,1G	3A	18A,7G	Intergenic	Alu
chr1	113426184	A->G	+	68A,1C	5A,2G	4A	-	6A,3G	3A	3A	19A,7G	Intergenic	Alu
chr1	113426963	A->G	-	36T	1T	-	-	10T,6C	-	-	3T	Intergenic	Alu
chr1	113427095	A->G	+	35A	-	-	1A	1A	1A	-	2A,6G	Intergenic	Alu
chr1	113430205	A->G	-	40T	1T	1T,3C	-	77T,25C	-	-	2T,1C	Intergenic	Alu
chr1	113430227	A->G	-	42T	3T	3T	1T	86T,7C	1T	1T	1T	Intergenic	Alu
chr1	113433980	A->G	+	50A	2A,3G	8A,1G	2A,1G	3A,3G	2A,2G	1A	3A,5G	Intergenic	Alu
chr1	113434000	A->G	-	54T	3T,1C	1C	-	14T,6C	-	-	-	Intron	Alu
chr1	113434109	A->G	+	51A	1A,1G	3A,5G	1A	5A,2G	4A,1G	1A	12A	Intergenic	Alu
chr1	113434617	A->G	+	39A	1A,2G	1G	1G	-	1A	1A,2G	2A,5G	Intergenic	Alu
chr1	113434698	A->G	+	34A	7A,2G	7A,4G	7A	8A	7A	4A	37A,7G	Intergenic	Alu
chr1	113434734	A->G	+	45A	11A	16A	7A	9A,2G	8A,1G	4A	29A,15G	Intergenic	Alu
chr1	113434735	A->G	+	45A	10A,1G	14A,2G	7A	8A,3G	8A,1G	4A	25A,1C,18G	Intergenic	Alu
chr1	113434778	A->G	+	57A	3A,6G	2A,9G	5A,1G	8A,1G	3A,2G	1A	12A,7G	Intergenic	Alu
chr1	114144840	A->G	-	57T	8T,4C	7T,2C	2T,5C	4T,1C	9T,1C	1T	4T,1C	Intergenic	Alu
chr1	114151821	A->G	-	44T	3T,3C	17T,10C	4T	3T	10T,1C	1T	10T,1C	Intergenic	Alu
chr1	114151847	A->G	-	48T	3T,3C	20T,7C	4T	2T	11T,1C	2T	11T	Intergenic	Alu
chr1	114151856	A->G	-	49T	6T,1C	19T,8C	4T	2T	12T	2T	11T,1C	Intergenic	Alu
chr1	114201140	A->G	+	41A	1A,5G	2A,4G	-	-	3A,2G	1A	5A	Intron	Alu
chr1	114201143	A->G	+	43A	1A,5G	2A,4G	-	-	1A,3G	1A	1A,3G	Intron	Alu
chr1	11426960	A->G	-	42T	3T,1C	11T,6C	6T,5C	3T,2C	5T,5C	5T	2T,1C	Intron	Alu
chr1	11426964	A->G	-	41T	3T	12T,4C	5T,5C	5T	8T,3C	6T	2T	Intron	Alu
chr1	11427002	A->G	-	42T	4T	21T,7C	9T,1C	6T	17T,3C	11T	6T	Intron	Alu
chr1	11427018	A->G	-	42T	3T	22T,6C	9T	6T	18T,1C	10T	6T	Intron	Alu
chr1	11429706	A->G	-	60T	5T,1C	13T,5C	3T	8T,1C	7T,2C	3T	3T	Intron	Alu
chr1	114872816	A->G	-	33T	1T	25T,9C	2T	1T	-	-	-	Intron	Alu
chr1	115512877	A->G	+	38A	3A	-	-	-	3A,2G	1A	16A,7G	Intron	Alu
chr1	115512951	A->G	-	33T	2T,5C	3T,5C	-	1T	3T,3C	1T,1C	3T	Intergenic	Alu
chr1	115517169	A->G	-	1A,44T	3T,1C	21T,6C	2T,1C	3T	11T,1C	4T,1C	5T,1C	Intron	Alu
chr1	115517238	A->G	-	41T	1T,2C	7T,8C	1T,2C	3T	8T	3T,1C	1T,3C	Intron	Alu
chr1	115517306	A->G	-	58T	3T	8T,8C	-	2T	9T	2T	1T,3C	Intron	Alu
chr1	115532812	A->G	-	57T,1G	16T,1C	19T,5C	2T	11T	14T	15T	29T	Intron	Alu
chr1	115532817	A->G	-	54T	8T,7C	13T,8C	1T,1C	6T,3C	11T,1C	13T	26T,2C	Intron	Alu
chr1	115532825	A->G	-	54T	7T,5C	16T,6C	2T	5T	8T,1C	11T	20T,1C	Intron	Alu
chr1	115600110	A->G	-	31T	-	4T,5C	2T	-	5T,2C	1T	1T,1C	Intron	Alu
chr1	115604631	A->G	-	36T	-	3T	2T,1C	2T,1C	2T,3C	2T,1C	5T,5C	Intron	Alu
chr1	115605798	A->G	-	69T	3T,1C	2T,1C	2T,1C	2T,5C	8T,5C	1C	9T,3C	Intron	Alu
chr1	115654690	A->G	+	69A	2A	3A	1A,1G	5A,1G	2A	8A,1G	15A,5G	Intron	Alu
chr1	115670167	A->G	+	48A	-	-	-	-	2A,2G	-	9A,5G	Intron	Alu
chr1	115674436	A->G	+	31A	2A	2A	1A	1A	3A	-	27A,5G	Intron	Alu
chr1	115679761	A->G	+	57A	-	-	1G	-	3A,1G	1A,1G	7A,5G	Intron	Alu
chr1	115681521	A->G	-	78T	-	-	-	12T,7C	-	-	-	Intergenic	Alu
chr1	115681522	A->G	-	80T	-	-	-	10T,9C	-	-	-	Intergenic	Alu
chr1	115681599	A->G	-	59T,1G	-	-	-	16T,5C	-	-	-	Intergenic	Alu
chr1	115892295	C->T	-	41G	6A,35G	7A,40G	8A,121G	10A,56G	8A,30G	6A,36G	11A,47G	Extended 3UTR	non-Repeat	FALSE
chr1	116007666	A->G	+	50A	9G	7A,16G	7A,5G	1G	3A,7G	1A	3A,2G	Intergenic	Alu
chr1	116007729	A->G	+	61A	3A,2G	18A,5G	12A	1A	5A,1G	-	7A	Intergenic	Alu
chr1	116011741	A->G	+	63A	3A,1G	30A,5G	6A	-	4A	2A	12A	Intergenic	Alu
chr1	116011744	A->G	+	61A	3A,1G	30A,5G	6A,1G	-	4A	2A	12A	Intergenic	Alu
chr1	116011822	A->G	+	62A	3A	11A,5G	3A,1G	1A	2A	1A	9A	Intergenic	non-Repeat
chr1	116011840	A->G	+	51A	3A	17A,6G	3A,1G	1A	4A	1A,1G	4A	Intergenic	non-Repeat
chr1	116017316	A->G	+	70A	2A	5A,4G	1A,5G	1A	3A	1A	4A,2G	Intergenic	Alu
chr1	116017477	A->G	+	56A	3G	13A,4G	1C,5G	1A	1A	2G	2A,1C	Intergenic	Alu
chr1	116023681	A->G	+	53A,1C	7A,1G	23A,12G	8A	-	1A,1G	1A	4A,1G	Intergenic	Alu
chr1	116023700	A->G	+	46A	7A,1G	28A,6G	8A	-	2A	1A	3A,2G	Intergenic	Alu
chr1	116023701	A->G	+	43A	7A,1G	29A,5G	8A	-	1A,1G	1A	5A	Intergenic	Alu
chr1	116023718	A->G	+	33A	6A,2G	14A,19G	8A	-	2A	1A	5A	Intergenic	Alu
chr1	116024908	A->G	+	35A	3A,2G	13A,14G	6A,2G	-	1A	1A	2A	Intergenic	Alu
chr1	116025620	A->G	+	37A	4A	19A,6G	5A	-	1A	2A	3A	Intergenic	Alu
chr1	116025646	A->G	+	44A	12A,3G	33A,13G	10A	3A	5A	4A	10A	Intergenic	Alu
chr1	116025698	A->G	+	50A	13A,2G	42A,9G	9A,1G	2A,1G	7A	3A	9A,1G	Intergenic	Alu
chr1	116025711	A->G	+	50A	15A	34A,11G	9A,1G	2A	6A	3A	8A	Intergenic	Alu
chr1	116032147	A->G	+	49A	3A	15A,5G	3A	1A	3A	1A	4A	Intergenic	Alu
chr1	116034222	A->G	+	53A	3A,3G	6A,5G	3A,1G	1G	2A,1G	2A,1G	1A,1G	Intergenic	Alu
chr1	116034373	A->G	+	74A	9A,4G	11A,6G	6A,2G	1A,1G	4A,2G	4A	1A,1G	Intergenic	Alu
chr1	116034428	A->G	+	64A	7A	14A,5G	10A	1G	6A	2A	3A	Intergenic	Alu
chr1	116043577	A->G	+	75A	4A	14A,6G	6A	-	2A,1G	-	2A	Intergenic	Alu
chr1	116044826	A->G	+	41A	1A	1A,6G	1A	1A	1A	-	1A	Intergenic	Alu
chr1	116044869	A->G	+	38A	2A	5A,6G	2A	1A	-	-	-	Intergenic	Alu
chr1	116047333	A->G	+	75A	2A	3A,5G	-	-	1A,1G	-	-	Intergenic	Alu
chr1	116048706	A->G	+	34A	1G	5A,7G	1A	-	1A	-	1A	Intergenic	Alu
chr1	116048712	A->G	+	32A	1A	6A,6G	1A	1A	1A	-	1A	Intergenic	Alu
chr1	116126984	A->G	+	72A	31A,4G	34A,6G	9A	58A	26A,2G	11A	38A	Intergenic	Alu
chr1	116127911	A->G	+	63A,1C	13A,4G	13A,7G	1A	34A,1G	18A,1G	3A	14A,1G	Intergenic	Alu
chr1	116127918	A->G	+	63A	11A,8G	9A,10G	1A	28A,8G	10A,7G	3A	11A,4G	Intergenic	Alu
chr1	116127925	A->G	+	66A	15A,3G	18A,2G	1A	32A,6G	13A,5G	3A	11A,2G	Intergenic	Alu
chr1	116128103	A->G	+	50A	15A	16A,5G	4A	22A	14A	1A	9A	Intergenic	Alu
chr1	116154219	A->G	-	40T	-	-	-	2T,1C	4T,5C	-	2T,1C	Intergenic	Alu
chr1	116156869	A->G	-	45T	-	-	-	3T,1C	5T,5C	-	2T	Intergenic	Alu
chr1	11619759	A->G	-	80T	14T	17T,6C	2T	5T,1C	8T	2T	2T	Intron	Alu
chr1	11619833	A->G	-	55T	8T,1C	10T,6C	1T	5T	3T,1C	1T	-	Intron	Alu
chr1	11631048	A->G	-	71T	1C	1T,5C	-	1C	4T,1C	-	-	Intron	Alu
chr1	116425972	A->G	+	46A	3G	10A,4G	3A,2G	3A,1G	41A,7G	-	2A	Intron	Alu
chr1	116541997	A->G	+	41A,1C	1A,2G	4A,5G	1A,1G	5A	40A,1G	3A	1A	Intron	Alu
chr1	116544934	A->G	+	63A	4A,1G	6A,3G	1A,2G	5A,3G	36A,6G	1A	-	Intron	Alu
chr1	116673166	A->G	-	29T	2T,2C	5T,6C	1T	-	-	-	-	Intron	Alu
chr1	116700884	A->G	-	49T	4T,7C	6T,5C	-	-	2T	-	-	Intron	Alu
chr1	116700938	A->G	-	42T	2T,8C	7T,3C	-	-	1C	-	-	Intron	Alu
chr1	116718112	A->G	-	42T	2C	4T,8C	1T	1C	6T	2T	2T	Intron	Alu
chr1	116735016	A->G	-	36T	2T,1C	10T,11C	2T	4T	14T	2T	2T	Intron	Alu
chr1	116737815	A->G	-	61T	5T	8T,6C	2T	7T	10T	3T	2T	Intron	Alu
chr1	116738286	A->G	-	41T	5T,1C	11T,5C	1T	-	7T	3T	2T	Intron	Alu
chr1	116777439	A->G	-	70T	1T	1T,5C	1C	2T	1T	-	-	Intron	Alu
chr1	116846754	A->G	-	58T	-	-	1T	1C	6C	-	-	Intron	Alu
chr1	116924338	A->G	-	68T	-	2T,10C	-	2C	-	-	4T,1C	Intergenic	Alu
chr1	116924343	A->G	-	64T	-	5T,5C	-	2T	-	-	4T,1C	Intergenic	Alu
chr1	116924397	A->G	-	68T	-	4T,5C	1T	3T,1C	1T	-	1C	Intergenic	Alu
chr1	116924507	A->G	-	72T	-	3T,5C	-	1T	1T	-	2T	Intergenic	Alu
chr1	117403279	A->G	-	55T	1T	4T,6C	-	-	3T	2T	1T	Intron	Alu
chr1	11800906	A->G	-	35T	2C	4T,5C	-	1T	1C	-	-	Intron	Alu
chr1	11815079	A->G	-	65T,1G	4T	7T,5C	-	7T	3T	1T	1T	Intron	Alu
chr1	11860667	A->G	-	61T	-	1T,1C	-	-	-	-	1T,7C	Intergenic	Alu
chr1	118693386	A->G	-	75T,1C	-	1C	9T,5C	-	-	-	-	Intron	Alu
chr1	118693393	A->G	-	75T	-	1C	3T,11C	-	-	-	-	Intron	Alu
chr1	118693480	A->G	-	61T	-	1T,1C	8T,5C	-	-	-	-	Intron	Alu
chr1	120837658	A->G	-	67T	6T,5C	9T,1C	1T	2T,2C	9T,1C	4T,1C	4T	Intergenic	Alu
chr1	12097257	A->G	+	76A	-	-	-	-	1A,9G	-	-	Intergenic	Alu
chr1	12097404	A->G	+	69A	-	-	-	-	4A,6G	-	-	Intergenic	Alu
chr1	12097456	A->G	+	81A	-	-	-	-	5A,8G	-	-	Intergenic	Alu
chr1	12128638	A->G	-	57T	2T	-	-	-	12T,6C	7T	6T	Intergenic	Alu
chr1	12157341	A->G	-	86T	1T	-	4T	-	4T,10C	73T,6C	11T,4C	Intergenic	Alu
chr1	12157359	A->G	-	80T	1C	-	4T	-	4T,5C	50T,4C	9T,3C	Intergenic	Alu
chr1	12157472	A->G	-	69T	-	-	2T	1T	2T,3C	44T,10C	6T,5C	Intergenic	Alu
chr1	12157485	A->G	-	73T	-	-	1T	1T	6T	48T,2C	6T,5C	Intergenic	Alu
chr1	12158215	A->G	-	56T	-	-	-	1T	4T,5C	5T,2C	3T,2C	Intergenic	Alu
chr1	12200216	A->G	-	31T	3T,7C	1T,1C	-	1C	1T,1C	1T	5T,8C	Intergenic	Alu
chr1	12200232	A->G	-	35T	8T,6C	2T	-	1T	7T	3T	12T,7C	Intergenic	Alu
chr1	12200517	A->G	-	46T	1T,4C	2C	-	1C	1T,3C	1T,2C	1T,5C	Intergenic	Alu
chr1	12205919	A->G	-	83T	1C	-	-	-	3T	-	6T,6C	Intergenic	Alu
chr1	12320657	A->G	+	60A,1C	8A	6A,5G	14A,1G	23A,2G	51A,20G	51A,1G	65A,12G	3UTR	Alu
chr1	12320660	A->G	+	61A,1C,1G	8A	9A,2G	15A	23A,2G	57A,1C,13G	52A	74A,4G	3UTR	Alu
chr1	12320680	A->G	+	61A	9A	10A,1G	13A	28A,2G	59A,9G	53A,2G	82A,8G	3UTR	Alu
chr1	12320683	A->G	+	58A	9A,1G	10A,2G	9A,3G	27A,6G	55A,15G	55A,2G	79A,17G	3UTR	Alu
chr1	12321894	A->G	+	89A	3A,2G	3A,1G	7A,3G	16A,3G	32A,7G	13A	33A,9G	Extended 3UTR	Alu
chr1	12321916	A->G	+	94A	9A,1G	6A	13A,1G	27A,1G	44A,5G	19A	46A,4G	Extended 3UTR	Alu
chr1	12321917	A->G	+	93A,1C	5A,5G	3A,3G	8A,7G	13A,15G	35A,15G	19A	37A,13G	Extended 3UTR	Alu
chr1	12321952	A->G	+	86A	6A,5G	4A,4G	12A,4G	21A,7G	31A,15G	16A,4G	23A,27G	Extended 3UTR	Alu
chr1	12321955	A->G	+	87A,1C	8A,3G	8A	16A	29A	33A,14G	19A,1G	40A,10G	Extended 3UTR	Alu
chr1	12321962	A->G	+	92A	6A,5G	5A,3G	14A,2G	22A,6G	31A,14G	15A,1G	39A,8G	Extended 3UTR	Alu
chr1	12321981	A->G	+	80A	6A,1G	2A,4G	4A,4G	14A,6G	17A,11G	6A,2G	19A,10G	Extended 3UTR	Alu
chr1	12321982	A->G	+	80A	8A	6A	9A	17A,3G	23A,6G	8A,1T	24A,5G	Extended 3UTR	Alu
chr1	12324838	A->G	+	61A	32A,6G	40A,8G	40A,4G	52A,14G	122A,33G	62A,2G	115A,19G	Extended 3UTR	Alu
chr1	12324844	A->G	+	61A	34A,5G	32A,15G	42A,1T,1G	59A,6G	139A,16G	63A,1T,2G	131A,3G	Extended 3UTR	Alu
chr1	12324857	A->G	+	65A	33A,6G	39A,8G	39A,3G	57A,7G	143A,12G	66A,4G	126A,14G	Extended 3UTR	Alu
chr1	12324864	A->G	+	69A	38A,3G	43A,4G	38A,3G	59A,6G	146A,7G	72A,1G	136A,1T,6G	Extended 3UTR	Alu
chr1	123320120	A->G	+	71A	4G	5A,7G	2A,3G	-	2G	10A	-	Intron	Alu
chr1	1243905	A->G	-	51T,1C	3T,1C	5T,7C	6T	1T,1C	9T,1C	4T	7T,2C	Intron	Alu
chr1	1245805	A->G	-	1A,63T	10T,5C	12T	4T	4T	15T,1C	3T	5T,4C	Intron	Alu
chr1	12496245	A->G	+	61A	-	1A	-	7A,3G	1A	2A	11A,5G	Intergenic	Alu
chr1	1249904	A->G	-	50T	12T,5C	30T,11C	11T,1C	12T,1C	32T,4C	16T	16T,1C	Intron	Alu
chr1	1250778	A->G	-	71T	15T,1C	20T,6C	4T	8T	14T,2C	7T	7T,2C	Intron	Alu
chr1	1250799	A->G	-	66T	17T	23T,7C	4T,1C	9T	16T,1C	9T	12T	Intron	Alu
chr1	1250811	A->G	-	60T	16T,1C	22T,9C	3T,2C	8T,1C	15T,2C	8T,1C	12T,2C	Intron	Alu
chr1	1250837	A->G	-	44T	1A,11T	23T,5C	6T	8T	12T	5T,2C	15T	Intron	Alu
chr1	1250844	A->G	-	43T	11T,1C	15T,8C	2T,3C	4T	6T,1C	6T	12T,1C	Intron	Alu
chr1	1250907	A->G	-	62T	8T,5C	14T,14C	3T,2C	6T,2C	11T,3C	10T,2C	8T,2C	Intron	Alu
chr1	1250910	A->G	-	65T	3T,10C	2T,26C	1T,4C	2T,6C	7T,7C	6T,6C	2T,8C	Intron	Alu
chr1	1250913	A->G	-	67T	9T,4C	16T,12C	2T,3C	6T,2C	12T,2C	11T,1C	5T,5C	Intron	Alu
chr1	1250923	A->G	-	1A,64T	13T	23T,5C	4T	8T	16T	11T,1C	10T	Intron	Alu
chr1	1250959	A->G	-	58T	12T,3C	17T,9C	3T	2T	10T	11T,2C	14T,3C	Intron	Alu
chr1	125862521	A->G	-	70T	1T	2T,5C	-	5T,2C	-	-	-	Intergenic	Alu
chr1	125862693	A->G	+	44A	9A,5G	10A,1G	2A,1G	6A,4G	10A,3G	3A	8A	Intron	Alu
chr1	125862720	A->G	+	41A	8A,3G	3A,14G	2A	11A,1G	20A,8G	7A	13A	Intron	Alu
chr1	125862729	A->G	+	34A	10A,8G	8A,15G	3A	16A,3G	23A,12G	10A	15A,1G	Intron	Alu
chr1	125862883	A->G	+	56A	5A,5G	9A,2G	1A	8A	22A,1G	5A	5A	Intron	Alu
chr1	125862892	A->G	+	55A	4A,6G	7A,4G	1A	8A	23A	5A	5A	Intron	Alu
chr1	125862898	A->G	+	55A	1A,9G	3A,9G	1A	7A,1G	19A,4G	5A	3A,2G	Intron	Alu
chr1	125863711	A->G	+	38A	5A,12G	9A,6G	3A,2G	14A,6G	21A,19G	9A,10G	10A,6G	Intron	Alu
chr1	125863718	A->G	+	42A	16A,5G	13A,4G	5A	22A	41A,3G	19A	17A	Intron	Alu
chr1	125863737	A->G	+	42A	21A,8G	14A,7G	6A,1G	20A,2G	37A,5G	16A,2G	14A,2G	Intron	Alu
chr1	125863759	A->G	+	42A	21A,9G	14A,11G	8A	26A,1G	32A,11G	21A,1G	18A,2G	Intron	Alu
chr1	125863775	A->G	+	40A	9A,21G	8A,18G	7A,1G	18A,10G	22A,24G	20A,2G	13A,8G	Intron	Alu
chr1	125863784	A->G	+	39A	28A,2G	21A,5G	8A	27A,1G	42A,1G	22A	21A	Intron	Alu
chr1	125863787	A->G	+	37A	26A,2G	22A,2G	7A,1G	23A,2G	33A,5G	17A	17A,2G	Intron	Alu
chr1	125867084	A->G	-	48T	1T,1C	3T,4C	-	19T,6C	-	-	-	Intergenic	Alu
chr1	125894762	A->G	-	61T,1G	2T	4T,6C	1T	12T	1C	-	1T	Intron	Alu
chr1	125927006	A->G	-	54T	9T,4C	4T,6C	3T,2C	3T,2C	19T,4C	2C	5T,1C	Intergenic	Alu
chr1	125928587	A->G	-	46T	3T	1C	-	-	6T,5C	4T	2T	Intergenic	Alu
chr1	125928600	A->G	-	44T	1T,2C	1C	-	-	3T,5C	1C	1T,2C	Intergenic	Alu
chr1	125939185	A->G	-	56T	4T,1C	3T,9C	4T,3C	-	1T,1C	3T,1C,1G	-	Intergenic	Alu
chr1	125940201	A->G	-	47T	3T,2C	4T,6C	2T	-	5T,1C	8T	1T,1C	Intergenic	Alu
chr1	125940680	A->G	-	56T	31T,5C	23T,10C	28T,1C	5T	40T,6C	82T	25T,2C	Intergenic	Alu
chr1	125940681	A->G	-	56T	30T,5C	25T,6C	27T,1C	5T	38T,5C	76T,1C	23T,2C	Intergenic	Alu
chr1	125940705	A->G	-	48T	8T,23C	4T,19C,1G	17T,3C	3T,1C	13T,21C	61T,5C	11T,5C	Intergenic	Alu
chr1	125940737	A->G	-	33T	7T,26C	6T,26C	12T,11C	4T,2C	19T,12C	65T,14C	12T,10C	Intergenic	Alu
chr1	125940741	A->G	-	33T	32T,4C	29T,5C	21T,3C	6T	29T,2C	84T,1C,1G	21T,3C	Intergenic	Alu
chr1	125940751	A->G	-	32T	26T,12C	21T,16C	18T,8C	6T	32T,6C	90T,6C	23T,7C	Intergenic	Alu
chr1	125940757	A->G	-	1A,29T	31T,7C	34T,3C	25T,1C	6T,1C	1A,34T,3C	90T,6C	25T,6C	Intergenic	Alu
chr1	125940812	A->G	-	49T	7T,11C	5T,13C	6T,1C	3T	5T,16C	43T,5C	9T,12C	Intergenic	Alu
chr1	125941700	A->G	-	84T,1C	9T,7C	5T,7C	6T,1C	2T	7T,4C	32T,2C	4T,7C	Intergenic	Alu
chr1	125941775	A->G	-	61T	10T,3C	11T,2C	1A,9T,2C	1T,1C	7T,2C	22T,7C,1G	5T,5C	Intergenic	Alu
chr1	125941783	A->G	-	3A,58T	13T,6C	9T,8C	7T,7C	1T,1C	11T,4C	45T,6C	4T,7C	Intergenic	Alu
chr1	125941800	A->G	-	53T	13T,9C	12T,7C	11T,7C	3T	15T,3C	53T,4C	7T,6C	Intergenic	Alu
chr1	125941821	A->G	-	63T	24T,4C	24T,13C	22T	8T	27T	74T,2C	20T,1C	Intergenic	Alu
chr1	125941832	A->G	-	60T,1G	21T,7C	26T,12C	21T,1C	7T,1C	26T,2C	78T	17T,5C	Intergenic	Alu
chr1	125942653	A->G	-	1A,64T,1G	60T,5C	43T,1C	47T,2C	19T	44T	93T,1G	21T,1C	Intergenic	Alu
chr1	125945293	A->G	-	1A,56T	14T,6C	17T,4C	34T	8T,2C	19T,4C	86T	17T,1C	Intergenic	Alu
chr1	125945402	A->G	-	35T	25T,5C	28T,8C	64T,9C	22T,2C	40T,9C	155T,1C	21T,5C	Intergenic	Alu
chr1	125945537	A->G	-	35T,1G	27T	24T,5C	63T	20T	39T,3C	132T,1C	24T,1C	Intergenic	Alu
chr1	125945539	A->G	-	36T	21T,6C	24T,4C	56T,4C	17T,3C	35T,6C	131T,2C	20T,5C	Intergenic	Alu
chr1	125945545	A->G	-	34T	16T,10C	16T,12C	53T,6C	12T,7C	28T,13C	127T,6C	19T,6C	Intergenic	Alu
chr1	125945553	A->G	-	33T	19T,6C	22T,3C	50T,5C	17T,1C	36T,5C	129T,1C	22T,3C	Intergenic	Alu
chr1	125945573	A->G	-	28T	3T,5C	4T,2C	10T,3C	3T,1C	6T,3C	51T,1C	9T,3C	Intergenic	Alu
chr1	125945579	A->G	-	22T	3T,3C	4C	8T,1C	1T,1C	3T,3C	1A,37T,3C	5T,5C	Intergenic	Alu
chr1	125945744	A->G	-	35T,1G	3T,5C	6T,1C	11T,4C	4T,1C	9T,5C	56T,1C	4T,5C	Extended 3UTR	Alu
chr1	125945745	A->G	-	35T	7T,1C	6T,1C	13T,2C	4T,1C	9T,5C	57T	6T,3C	Extended 3UTR	Alu
chr1	125946049	A->G	-	48T	7T,16C	8T,6C	29T,9C	2T,8C	11T,9C	95T,4C	6T,4C	Extended 3UTR	Alu
chr1	125946054	A->G	-	45T	7T,16C	6T,8C	13T,25C	2T,8C	4T,16C	82T,10C	5T,5C	Extended 3UTR	Alu
chr1	125946080	A->G	-	35T	15T,7C	11T	27T,1C	7T,1C	13T,4C	82T	9T,1C	Extended 3UTR	Alu
chr1	125978019	A->G	-	29T	4T	18T,5C	7T	4T,1C	15T,1C	7T,1C	8T	Intron	Alu
chr1	125978491	A->G	-	18T	4T,1C	5T,11C	5T,1C	1T	3T,3C	4T	2T	Intron	Alu
chr1	125983441	A->G	-	45T	2T	15T,10C	8T,1C	5T	8T	4T	3T	Intron	Alu
chr1	125983446	A->G	-	49T	2T	18T,7C	9T	5T	8T	4T	3T	Intron	Alu
chr1	125983470	A->G	-	51T	2T	18T,5C	8T	5T	8T	3T	3T	Intron	Alu
chr1	126128149	A->G	-	53T	10T,5C	10T,10C	2T	6T	4T	3T	5T	Intergenic	Alu
chr1	126128158	A->G	-	54T	3T,6C	9T,9C	1C	2T,2C	1T,1C	1T	1T,2C	Intergenic	Alu
chr1	126128174	A->G	-	55T	9T,5C	13T,5C	2T	4T	2T	-	2T	Intergenic	Alu
chr1	126128175	A->G	-	56T	12T,2C	13T,5C	2T	3T,1C	2T	-	2T	Intergenic	Alu
chr1	126128201	A->G	-	50T,1G	21T,8C	24T,5C	7T	6T,3C	12T,3C	6T	9T,6C	Intergenic	Alu
chr1	126128258	A->G	-	48T	23T,12C	43T,4C	7T,1C	12T,5C	19T,7C	12T	22T,8C	Intergenic	Alu
chr1	126128259	A->G	-	48T	23T,9C	29T,14C	7T,1C	13T,4C	20T,6C	12T	27T,3C	Intergenic	Alu
chr1	126128272	A->G	-	48T,1C,1G	34T,9C,1G	44T,12C,1G	11T	18T,1C	32T,1C	13T	34T,3C	Intergenic	Alu
chr1	126128279	A->G	-	50T	49T,1C	52T,6C	10T,1C	20T	32T	12T	31T,8C	Intergenic	Alu
chr1	126129006	A->G	-	1A,55T	8T,4C	9T,7C	-	1C	4T,2C	1T,1C	3T,3C	Intergenic	Alu
chr1	12632837	A->G	+	70A	3A,5G	1A,8G	1A	4A,4G	2A,4G	1A	5A,4G	Intergenic	Alu
chr1	12664638	A->G	+	54A	1G	1A,2G	-	1A,3G	3G	2G	4A,5G	Intergenic	Alu
chr1	126683949	A->G	+	94A,1G	2G	4A,9G	1A,2G	4A,1G	3A,2G	3A,2G	4A	Intron	Alu
chr1	1269867	A->G	-	58T	2T	8T,7C	2T	7T,1C	7T,1C	-	4T	Intron	Alu
chr1	127344458	A->G	-	35T	1T,6C	-	-	1C	-	-	-	Intergenic	Alu
chr1	127344531	A->G	-	57T	1T,5C	-	-	-	-	-	-	Intergenic	Alu
chr1	127344607	A->G	-	55T	4T,6C	-	-	1C	-	-	-	Intergenic	Alu
chr1	12803977	A->G	-	48T	3T,2C	13T,11C	-	4T	3T,1C	-	1T	Intron	Alu
chr1	12805668	A->G	-	1A,51T	1T,1C	1T,5C	-	-	2C	-	1C	Intron	Alu
chr1	12819613	A->G	-	39T,1G	4T,1C	9T,5C	-	1T	1T	1T	-	Intron	Alu
chr1	128311742	A->G	-	35T	6T,2C	3T,5C	3T	8T,3C	7T,2C	3T,1C	3T,1C	Intron	Alu
chr1	128311947	A->G	-	69T	4T	9T,5C	1T	10T	14T	4T	6T	Intron	Alu
chr1	128314132	A->G	-	73T	3C	10T,6C	1T,1C	6T	1A,10T,1C	6T,2C	5T	Intron	Alu
chr1	128326647	A->G	-	58T	2T	6T,5C	2T	3T	4T	2T	6T	Intron	Alu
chr1	128393471	A->G	-	66T,1C	2T	11T,5C	1T	2T	-	4T	2T	Intergenic	Alu
chr1	128393490	A->G	-	74T,1G	2T	9T,8C	1T	2T	-	4T	2T	Intergenic	Alu
chr1	128393764	A->G	-	1A,45T	3T	16T,7C	2T	-	1T,2C	-	1T	Intergenic	Alu
chr1	128406318	A->G	-	38T	4T	9T,5C	-	1T	-	-	2T	Intergenic	Alu
chr1	128406387	A->G	-	44T	3T,1C	9T,7C	-	1T	-	-	2T	Intergenic	Alu
chr1	128421829	A->G	-	61T	5T,2C	22T,15C	5T	2T	3T	3T	4T	Intergenic	Alu
chr1	128421851	A->G	-	59T	6T,1C	36T,5C	5T	3T	4T	3T	4T	Intergenic	Alu
chr1	128421861	A->G	-	70T	6T,1C	36T,6C	4T,1C	3T	4T	4T	5T	Intergenic	Alu
chr1	128421910	A->G	-	67T	2C	4T,19C	1T,2C	2C	2C	2C	2C	Intergenic	Alu
chr1	128421922	A->G	-	66T	6T	24T,9C	4T	2T	3T	3T	4T	Intergenic	Alu
chr1	128681671	A->G	+	52A	36A,5G	32A,3G	12A	26A,4G	27A,2G	16A	16A,2G	Extended 3UTR	Alu
chr1	128681687	A->G	+	53A	11A,31G	16A,16G	6A,4G	9A,16G	10A,22G	15A,2G	5A,11G	Extended 3UTR	Alu
chr1	128681694	A->G	+	51A	35A,8G	24A,8G	9A,1G	22A,5G	26A,7G	18A,1G	10A,6G	Extended 3UTR	Alu
chr1	128681763	A->G	+	59A	24A,1G	8A,6G	6A	8A,8G	18A,4G	12A,1G	8A	Extended 3UTR	Alu
chr1	128681773	A->G	+	49A	20A,5G	13A,1G	6A	15A,2G	17A,4G	11A,2G	6A,3G	Extended 3UTR	Alu
chr1	128681778	A->G	+	48A	14A,10G	9A,4G	6A	13A,3G	13A,4G	10A,1G	7A,2G	Extended 3UTR	Alu
chr1	128682535	A->G	+	56A	12A,7G	6A,2G	4A	6A,4G	7A,4G	4A	4A,5G	Intergenic	Alu
chr1	128682617	A->G	+	71A	18A,10G	7A,2G	2A,3G	8A,9G	5A,9G	6A,2G	5A,6G	Intergenic	Alu
chr1	128682618	A->G	+	69A,1G	15A,13G	7A,2G	4A,1G	6A,11G	8A,8G	5A,3G	6A,5G	Intergenic	Alu
chr1	128682657	A->G	+	54A	13A,5G	11A,1G	4A	10A,5G	5A,7G	4A	6A,3G	Intergenic	Alu
chr1	128682698	A->G	+	42A	16A,1T,3G	18A,4G	2A	9A,6G	9A,6G	4A,1G	6A,2G	Intergenic	Alu
chr1	128682701	A->G	+	41A	19A,1G	20A,3G	2A	11A,4G	10A,5G	5A	7A,1G	Intergenic	Alu
chr1	128682715	A->G	+	39A	21A,2G	18A,9G	2A	13A,3G	9A,4G	5A	5A,3G	Intergenic	Alu
chr1	128682765	A->G	+	43A,2T	8A,10G	13A,1C,8G	1A,1G	4A,1C,4G	4A,1C,2G	1A	1A,2G	Intergenic	Alu
chr1	128682780	A->G	+	39A,1T	9A,6G	18A,7G	2A	10A,2G	6A,3G	1A	4A,3G	Intergenic	Alu
chr1	128682792	A->G	+	41A	20A,5G	26A,4G	3A	15A,3G	11A,3G	5A	5A,3G	Intergenic	Alu
chr1	128713443	A->G	+	61A,1G	3A	7A,6G	4A	1A	7A	2A	6A	Intron	Alu
chr1	128713503	A->G	+	65A,1G	1A,3G	25A,5G	2A,1G	4A,1G	12A,4G	7A	14A,1G	Intron	Alu
chr1	128731879	A->G	+	46A	2A,2G	5A,7G	1G	4A	4A,3G	-	2G	Intergenic	Alu
chr1	128733593	A->G	+	60A	5A,1G	4A,11G	2A	3A	3A,4G	3A,1G	2A,1G	Intergenic	Alu
chr1	128734284	A->G	+	54A	2A	8A,11G	2A	1A	8A,1G	-	1G	Intergenic	Alu
chr1	128748227	A->G	+	40A	4G	4A,6G	3A	7A	5A,2G	1A	7A,1G	Intron	Alu
chr1	128748231	A->G	+	38A	4G	8G	1A,1G	2A,4G	3A,4G	1A	5A,2G	Intron	Alu
chr1	128768739	A->G	+	37A	8A,2G	13A,8G	2A	5A	7A	1A	3A,2G	Intron	Alu
chr1	128768755	A->G	+	45A	8A,3G	10A,6G	2A	5A	4A,1G	2A	4A,1G	Intron	Alu
chr1	128769744	A->G	+	72A	2A	9A,7G	-	3A	5A,1G	1A	3A	Intron	Alu
chr1	128771630	A->G	+	47A	6A	9A,5G	2A	5A	7A	3A	9A,1G	Intron	Alu
chr1	128771662	A->G	+	42A	3A,2G	5A,9G	1A	7A	3A,3G	3A	5A,4G	Intron	Alu
chr1	128791831	A->G	+	61A	5A	14A,6G	-	2A,1G	2A	2A	1G	Intron	Alu
chr1	128791846	A->G	+	65A	4A,1G	15A,5G	-	3A	2A	2A	1A	Intron	Alu
chr1	128804690	A->G	+	58A	1A	2A,5G	1A	1A	2A,2G	2A	1A	Intron	Alu
chr1	128804768	A->G	+	46A	2A,1G	4A,5G	1A	3A	2A,1G	3A	5A	Intron	Alu
chr1	128806218	A->G	+	56A	8A,5G	14A,7G	4A	5A,3G	13A	3A	7A,2G	Intron	Alu
chr1	128806242	A->G	+	61A	13A,2G	17A,6G	3A,1G	7A,1G	12A,1G	3A	7A,1G	Intron	Alu
chr1	128809340	A->G	+	84A	3A,3G	16A,11G	3A	6A	12A,1G	7A,1G	4A,3G	Intron	Alu
chr1	128809349	A->G	+	86A	5A,1G	22A,5G	3A	6A	11A,1G	8A	7A	Intron	Alu
chr1	128809371	A->G	+	85A	4A,1G	22A,5G	3A	5A	10A	6A	7A	Intron	Alu
chr1	128809378	A->G	+	85A	2A,1G	20A,5G	3A	4A	8A,1G	5A	6A	Intron	Alu
chr1	128809426	A->G	+	81A	6A	23A,6G	3A	4A	12A	7A	6A	Intron	Alu
chr1	128831300	A->G	+	21A	1A	6A,9G	2A	1A,2G	1A	3G	1A,1G	Intron	Alu
chr1	128831320	A->G	+	22A	4A	10A,8G	2A	6A	3A	2A	3A	Intron	Alu
chr1	128831372	A->G	+	32A,1T	4A,1G	4A,5G	-	2A,5G	3A,1G	2G	1A,1G	Intron	Alu
chr1	128841604	A->G	+	52A	1A	4A,10G	-	1A,3G	4A,2G	1A	1A,1G	Intron	Alu
chr1	128841613	A->G	+	50A	1A	6A,8G	-	2A,2G	2A,1G	1A	1A	Intron	Alu
chr1	128849275	A->G	+	43A	4A	7A,6G	3A	1A	8A	1A	3A	Intron	Alu
chr1	128949052	A->G	-	28T	1T	1T,2C	1T	2T	14T,5C	-	2T	Intergenic	Alu
chr1	128952164	A->G	-	47T	1T,2C	-	1C	1T,2C	9T,11C	2T,2C	1T,2C	Intergenic	Alu
chr1	128952370	A->G	-	50T	4T	8T	3T	1T,1C	11T,5C	3T	1T	Intergenic	Alu
chr1	128969208	A->G	-	62T	1T,1C	9T,8C	-	2T	7T	-	15T	Intergenic	Alu
chr1	128969235	A->G	-	68T	3T	11T,6C	1T	2T	5T	-	14T	Intergenic	Alu
chr1	128977993	A->G	-	46T	3C	3T,5C	-	2T	1T,1C	-	1T,1C	Intergenic	Alu
chr1	128978108	A->G	-	32T	3T,2C	6T,6C	1T	1T,1C	1T,2C	1T	2T,2C	Intergenic	Alu
chr1	128982335	A->G	-	45T	6T,2C	11T,5C	1T	1T	6T	1T	1C	Intergenic	Alu
chr1	128982352	A->G	-	39T	7T,1C	11T,5C	1T	1T	5T,1C	1T	1C	Intergenic	Alu
chr1	128982437	A->G	-	22T	9T,2C	28T,8C	3T	4T	5T	1T	1T,1C	Intergenic	Alu
chr1	128982443	A->G	-	21T	7T,4C	26T,9C	3T	4T	4T,1C	1T	2T	Intergenic	Alu
chr1	128982738	A->G	-	41T	16T,1C	39T,10C	1T	14T	15T,1C	2T	15T	Intergenic	Alu
chr1	128982755	A->G	-	39T	17T,1C	41T,10C	1T	15T,1C	15T,1C	2T	15T,1C	Intergenic	Alu
chr1	128982764	A->G	-	39T	14T,1C	38T,8C	1T	16T	15T	2T	16T	Intergenic	Alu
chr1	128982791	A->G	-	30T	12T,1C	33T,11C	1C	13T,1C	13T,3C	2T	12T,3C	Intergenic	Alu
chr1	128983867	A->G	-	58T	3T,9C	19T,21C	3T	2T,7C	15T,4C	1T,1C	4T,2C	Intergenic	Alu
chr1	128983875	A->G	-	68T	11T,1C	34T,6C	4T	9T	20T	2T	6T	Intergenic	Alu
chr1	128983921	A->G	-	73T	10T,1C	29T,6C	2T	9T	16T,2C	2T	2T	Intergenic	Alu
chr1	128987400	A->G	-	59T	2T,2C	13T,11C	3T	1T,2C	12T,2C	-	8T,6C	Intergenic	Alu
chr1	128987416	A->G	-	56T	3T	17T,5C	2T	2T,1C	12T,5C	-	13T,1C	Intergenic	Alu
chr1	128989501	A->G	-	50T	4T,5C	5T,12C	1T	5T	5T,2C	1T	4T	Intergenic	Alu
chr1	128991206	A->G	-	67T	6C	8T,10C	1C	7T,3C	10T,7C	3T	4T	Intergenic	Alu
chr1	128992133	A->G	-	54T	4T,3C	15T,5C	-	9T,2C	7T,1C	2T	1T,3C	Intergenic	Alu
chr1	128992147	A->G	-	52T	7T	15T,5C	1T,1C	10T,1C	9T	2T	3T,1C	Intergenic	Alu
chr1	128992184	A->G	-	45T	5T,2C	12T,9C	1T,1C	11T,2C	10T	2T	3T,1C	Intergenic	Alu
chr1	128992202	A->G	-	26T	2T,5C	15T,6C	1T,1C	11T,2C	9T,1C	2T	3T,1C	Intergenic	Alu
chr1	128992287	A->G	-	47T	5T,2C	12T,5C	-	9T	8T	2T	4T	Intergenic	Alu
chr1	128993009	A->G	-	53T	3T,2C	4T,5C	2T	-	7T,2C	1T,1C	2T	Intergenic	Alu
chr1	128993134	A->G	-	61T	13T,2C	14T,5C	3T	6T	10T,1C	2T	11T	Intergenic	Alu
chr1	128993506	A->G	-	54T	8T	22T,5C	1T	3T	13T	1T	3T	Intergenic	Alu
chr1	128993550	A->G	-	42T	4T,1C	5T,7C	1C	1T	3T,1C	1T	-	Intergenic	Alu
chr1	128998850	A->G	-	44T	8T,1C	35T,5C	4T	11T	19T	-	9T	Intergenic	Alu
chr1	128998876	A->G	-	39T	10T	32T,7C	4T	10T	16T,1C	-	9T	Intergenic	Alu
chr1	129005096	A->G	-	69T	12T,1C	18T,5C	6T	-	14T,1C	2T	11T	Intergenic	Alu
chr1	129006177	A->G	-	1A,65T	4T,3C	10T,8C	1T	2T	13T,2C	4T	8T	Intergenic	Alu
chr1	129006250	A->G	-	65T	3T,2C	9T,5C	1T	2T	5T	5T	2T	Intergenic	Alu
chr1	129006261	A->G	-	66T	4T,3C	6T,9C	1C	1T,1C	8T,3C	3T,2C	2T,1C	Intergenic	Alu
chr1	129006332	A->G	-	62T	1T,4C	6T,4C	1C	3T,3C	9T,12C	1T,1C	5T,3C	Intergenic	Alu
chr1	129006333	A->G	-	61T	5T	7T,3C	1T	5T,1C	16T,5C	1T,1C	6T,2C	Intergenic	Alu
chr1	129007445	A->G	-	70T	15T,3C	17T,5C	2T	8T,1C	26T,2C	1T,1C	9T	Intergenic	Alu
chr1	129009257	A->G	-	65T	12T,5C	27T,3C	-	6T	23T	1T	9T	Intergenic	Alu
chr1	129015577	A->G	-	1A,50T	3C	3C	1T	2T,5C	4T,6C	-	1T,4C	Intergenic	Alu
chr1	129090023	A->G	-	66T	1T,1C	1T,8C	2T	1T	4T,1C	-	2T	Intron	Alu
chr1	129132539	A->G	-	46T	10T,3C	11T,1C	11T,2C	6T,1C	82T,20C	13T,3C	5T,2C	Extended 3UTR	Alu
chr1	129132561	A->G	-	39T	15T,2C	13T,2C	20T,1C	9T	110T,9C	20T,2C	6T,1C	Extended 3UTR	Alu
chr1	129132584	A->G	-	36T	10T,3C	11T,2C	20T	9T	101T,8C	18T,2C	7T,1C	Extended 3UTR	Alu
chr1	12919053	A->G	-	98T	181T,13C	220T,55C	63T,1C	81T,1C	73T	38T	172T	Intergenic	non-Repeat
chr1	129199302	A->G	-	71T,1G	1C	3T,7C	-	1T	1T	2T	2T	Intergenic	Alu
chr1	129226143	A->G	-	35T	4T,1C	15T,5C	5T,1C	4T	15T	3T	3T	Intron	Alu
chr1	129227707	A->G	-	61T	3T,1C	15T,11C	3T	5T	7T	1T	2T	Intron	Alu
chr1	129239174	A->G	-	57T	1T	2T,5C	-	1T	1T	1T	1T,1C	Intron	Alu
chr1	129249796	A->G	-	32T	1T	1T,5C	2T	-	4T	-	-	Intron	Alu
chr1	129508002	A->G	+	15A	7A	22A,6G	1A	-	2A	2A,1G	10A	Intergenic	Alu
chr1	129508100	A->G	+	44A	5A,1G	18A,7G	-	-	4A,1G	1A	4A,1G	Intergenic	Alu
chr1	129531942	A->G	+	49A	3A,1G	2A,7G	-	1G	1A	2A	1A	Intron	Alu
chr1	129536408	A->G	+	40A	4A,5G	10A,4G	3A	1A	1A,1G	-	1A	Intron	Alu
chr1	129536450	A->G	+	25A	3A,5G	12A,2G	3A	1A	1A,1G	-	1A	Intron	Alu
chr1	129541658	A->G	+	71A	2G	7G	1G	3G	1A,5G	2A	3G	Intergenic	Alu
chr1	129542716	A->G	+	69A,2C	5A,2G	5A,14G	1A,1G	3A,2G	1A,1G	1A	3A	Intergenic	Alu
chr1	129542912	A->G	+	41A	7A	10A,8G	5A	6A	4A,1G	1A	-	Intergenic	Alu
chr1	129542926	A->G	+	40A	3A,1G	8A,8G	4A	4A,1G	3A,1G	-	2G	Intergenic	Alu
chr1	129542961	A->G	+	48A	4A,2G	9A,7G	5A	7A,2G	2A,4G	1A	4A,1G	Intergenic	Alu
chr1	129543526	A->G	+	39A	4A,5G	1A,3G	1A,1G	1G	1A,3G	-	2A,2G	Intergenic	Alu
chr1	129552602	A->G	+	40A	-	9A,8G	-	1A	1G	1A	2A,1G	Intergenic	Alu
chr1	129553085	A->G	+	33A	2A,1G	11A,10G	1A	2A	4A	3A	3A	Intergenic	Alu
chr1	129566454	A->G	-	40T	-	1T,5C	1T	-	-	2T	1T,1C	Intron	Alu
chr1	129566604	T->A	-	24A	7A,1G	18A,1T,1G	3A,2T	2A	6A	23A	18A,5T	Intron	Alu
chr1	129666087	A->G	+	80A,2C,1G	8A,3G	11A,1T,9G	4A	6A	22A,2G	7A,1G	18A	Intron	Alu
chr1	129666136	A->G	+	70A,1T	5A,3G	17A,3G	2A	5A	15A,6G	5A	16A,1G	Intron	Alu
chr1	129666191	A->G	+	43A	4A,1G	1A,1G	2A	1A,1G	4A,6G	2A	4A	Intron	Alu
chr1	129666658	A->G	+	33A	3A,9G	2A,10G	-	2A,3G	2A,5G	3A	2A,6G	Intron	Alu
chr1	129666667	A->G	+	35A	8A,4G	6A,5G	-	2A,3G	6A,3G	3A,1G	8A	Intron	Alu
chr1	129673253	A->G	+	51A	1A	1A	1A,2G	2G	2A,2G	-	4A,5G	Intron	Alu
chr1	129675533	A->G	+	55A,1T,1G	10A,6G	8A,2G	3A	5A,1G	10A,3G	18A	39A,1T	Intron	Alu
chr1	129675540	A->G	+	64A	10A,1C,2G	4A,1G	2A	1A,1C,1G	9A,2G	10A	26A,6G	Intron	Alu
chr1	129675586	A->G	+	68A	13A,4G	9A,3G	7A	7A	21A,1G	16A,1G	31A,9G	Intron	Alu
chr1	129675588	A->G	+	69A	16A,1G	12A	6A,1G	6A,1G	22A	17A	34A,6G	Intron	Alu
chr1	129675589	A->G	+	69A	7A,10G	3A,9G	3A,5G	4A,3G	14A,8G	14A,3G	13A,27G	Intron	Alu
chr1	129675612	A->G	+	59A	15A,1G	7A,5G	7A,1G	7A	16A,5G	18A	37A,2G	Intron	Alu
chr1	129675668	A->G	+	59A	13A,7G	12A,8G	4A,4G	5A,2G	20A,4G	22A	29A,13G	Intron	Alu
chr1	129675699	A->G	+	63A,1C	21A,1G	13A,8G	9A	9A	24A,2G	23A,1G	45A,1C	Intron	Alu
chr1	129689661	A->G	+	42A	3G	4A,5G	-	3A	6A	2A	4A	Intron	Alu
chr1	129702555	A->G	-	62T,1G	1T	7T,6C	-	2T	8T,1C	1T	12T	Intergenic	Alu
chr1	129702567	A->G	-	1A,56T,1G	1T	10T,4C	-	2T	6T,3C	1C	7T,5C	Intergenic	Alu
chr1	129702622	A->G	-	59T	1C	6T,5C	-	3C	1T,4C	1C	2T,2C	Intergenic	Alu
chr1	129731499	A->G	-	72T	4T	12T,5C	3T,1C	13T	13T,1C	8T,1C	7T	Intron	Alu
chr1	129735183	A->G	-	1A,76T,1C	1T,5C	2C	-	1T,2C	-	1T	1T	Intron	Alu
chr1	129768281	A->G	+	44A	-	2A,5G	-	1A,1G	-	-	2A,3G	Intergenic	Alu
chr1	129768285	A->G	+	41A,1G	-	2A,5G	-	2A	1A	-	4A,1G	Intergenic	Alu
chr1	129850496	A->G	-	44T	1T,1C	4T,6C	-	-	9T,3C	4T,1C	8T,4C	Intron	Alu
chr1	129850539	A->G	-	43T	2T	6T,1C	-	-	7T,5C	3T	2T,2C	Intron	Alu
chr1	129851035	A->G	-	30T	-	7T,5C	1T	1T	8T,1C	-	2T	Intron	Alu
chr1	129853078	A->G	-	1A,29T	4T,1C	3T,5C	4T	3T,2C	8T	4T	14T,1C	Intron	Alu
chr1	129853162	A->G	-	56T,1G	3T,1C	4T,5C	3T,1C	4T,1C	10T,5C	4T	13T,2C	Intron	Alu
chr1	129854926	A->G	-	50T	4T,2C	9T,9C	1T,1C	5T,3C	10T,1C	3T	14T,1C	Intron	Alu
chr1	129854955	A->G	-	35T	6T	27T,5C	5T,1C	11T	23T	5T	20T,1C	Intron	Alu
chr1	129854986	A->G	-	41T	2T,3C	12T,20C	1A,1T,4C	7T	16T,3C	2T,1C	8T,8C	Intron	Alu
chr1	129855242	A->G	-	49T,1G	2T,2C	1T,6C	-	1T,2C	2T,2C	1T,1C	1T,1C	Intron	Alu
chr1	129881712	A->G	-	51T	6T,3C	4T,2C	1T	7T,1C	12T	1T	16T,6C	Intergenic	Alu
chr1	129882311	A->G	-	33T	4T,1C	11T,5C	4T,1C	7T,2C	6T,2C	4T	9T,2C	Intergenic	Alu
chr1	129882342	A->G	-	35T	4T	13T,5C	5T	8T,1C	10T,1C	5T	15T	Intergenic	Alu
chr1	129882343	A->G	-	35T	2T,2C	12T,6C	2T,3C	5T,4C	8T,3C	3T,2C	9T,6C	Intergenic	Alu
chr1	129882358	A->G	-	30T	1C	4T,7C	1T,3C	2T,2C	1T,5C	3T	3T,5C	Intergenic	Alu
chr1	129882391	A->G	-	33T	3T	10T,5C	3T,3C	4T,2C	5T,3C	4T	4T,7C	Intergenic	Alu
chr1	129882446	A->G	-	17T	2T	2T,5C	4C	2T,2C	2T,1C	1T	1T,5C	Intergenic	Alu
chr1	129882717	A->G	-	41T	2T,2C	4T,4C	1T	2T,5C	2T,4C	1T	4T,7C	Intergenic	Alu
chr1	129882841	A->G	-	60T	7T,2C	14T,2C	3T	7T,2C	9T,1C	4T,1C	14T,6C	Intergenic	Alu
chr1	129882842	A->G	-	60T	3T,6C	4T,12C	1T,2C	5T,4C	7T,3C	1T,4C	4T,16C	Intergenic	Alu
chr1	129882873	A->G	-	64T	5T	6T,8C	1T	4T,1C	6T	3T,3C	16T	Intergenic	Alu
chr1	129882892	A->G	-	63T	4T	8T,6C	2T	4T	5T,1C	6T	12T,2C	Intergenic	Alu
chr1	129883509	A->G	-	36T	3T,3C	8T,6C	-	4T,1C	15T,1C	2T	14T,1C	Intergenic	Alu
chr1	129883573	A->G	-	42T	4T,3C	17T	-	3T,4C	15T,3C	4T,1C	10T,7C	Intergenic	Alu
chr1	129883919	A->G	-	48T	4T	5T	1C	2T,1C	8T,4C	3T	8T,5C	Intergenic	Alu
chr1	129883936	A->G	-	47T	10T,4C	17T	2T	9T,1C	16T,6C	7T	23T,4C	Intergenic	Alu
chr1	129883950	A->G	-	54T,1C,1G	16T,3C	15T,10C	1T,2C	11T,2C	17T,8C	9T,1C	30T,3C	Intergenic	Alu
chr1	129884854	A->G	-	45T	1C	1T	1T	2T	1T,3C	1T,1C	5C	Intergenic	Alu
chr1	129884925	A->G	-	30T	2T	3T	2T	4T	5T,3C	2T,1C	6T,5C	Intergenic	Alu
chr1	129884947	A->G	-	35T	2C	2T,1C	2T	4T	8T,2C	2T,1C	7T,9C	Intergenic	Alu
chr1	129886617	A->G	-	46T	3T	6T,3C	2T	1T,1C	4T,7C	3T	5T,1C	Intergenic	Alu
chr1	129889779	A->G	-	72T	5T,5C	4T,3C	1T	5T	12T,2C	1T,1C	17T,6C	Intergenic	Alu
chr1	129889836	A->G	-	51T	5T,2C	3T,1C	1T	4T,2C	11T,1C	2T,1C	11T,5C	Intergenic	Alu
chr1	129889932	A->G	-	51T	15T,4C	10T,1C	2T,1C	11T,3C	25T,4C	2T	52T,5C	Intergenic	Alu
chr1	129889949	A->G	-	56T	16T,4C	9T,1C	3T,1C	13T	26T,2C	3T	55T,6C	Intergenic	Alu
chr1	129889975	A->G	-	55T	6T,9C	7T	1T,2C	8T,3C	20T,4C	3T	26T,23C	Intergenic	Alu
chr1	129890010	A->G	-	1A,51T	9T,7C	3T,4C	3T,1C	1A,10T,1C	14T,7C	2T	33T,18C,1G	Intergenic	Alu
chr1	129890870	A->G	-	25T	4T,7C	12T,6C	2T,1C	3T,5C	12T,5C	2T	12T,14C	Intergenic	Alu
chr1	129891659	A->G	-	51T	7T,5C	10T,1C	1T	5T	7T	4T	33T,2C	Intergenic	Alu
chr1	130015630	A->G	+	61A,1G	1A	8A,5G	-	2A	8A,3G	-	4A,3G	Intron	Alu
chr1	13006576	A->G	-	40T	13T,1C	17T,1C	5T	10T,6C	17T,5C	7T,2C	9T,3C	Intergenic	Alu
chr1	13006587	A->G	-	36T	16T,6C	23T,2C	6T	14T,7C	22T,5C	12T	14T,4C	Intergenic	Alu
chr1	13006630	A->G	-	46T	18T,3C	19T,6C	4T,1C	12T,4C	24T,4C	10T,1C	16T,4C	Intergenic	Alu
chr1	13006634	A->G	-	47T	17T,4C	21T,5C	4T,1C	12T,4C	22T,5C	11T	18T,2C	Intergenic	Alu
chr1	13006657	A->G	-	46T	16T,5C	20T,2C	5T	14T,1C	24T,3C	13T	19T,2C	Intergenic	Alu
chr1	13006666	A->G	-	51T	13T,6C	12T,5C	2T,1C	7T,5C	16T,4C	12T,1C	14T,3C	Intergenic	Alu
chr1	130201004	A->G	-	60T	5T,3C	6T,5C	2T	1T,1C	1T	-	-	Intergenic	Alu
chr1	130322613	A->G	-	46T	51T,13C	56T,10C	78T,5C	240T,94C	15T,5C	125T,4C	47T,7C	Intergenic	Alu
chr1	130322663	A->G	-	30T	34T,7C	25T,7C,1G	34T,10C	160T,69C	11T,4C	93T,12C	30T,11C	Intergenic	Alu
chr1	130322673	A->G	-	32T	34T,7C	26T,3C	30T,9C	170T,36C,1G	15T,1C	1A,83T,7C	29T,9C	Intergenic	Alu
chr1	130322699	A->G	-	33T	31T,4C	22T	23T,2C	135T,16C	13T	65T,2C	21T,3C	Intergenic	Alu
chr1	130322738	A->G	-	46T	19T,3C	15T	12T,2C	89T,13C	8T,1C	38T,3C	20T,1C	Intergenic	Alu
chr1	130323682	A->G	-	74T,1G	11T,7C	9T,4C	13T,2C	71T,20C	7T,3C	41T,2C	8T,3C	Intergenic	Alu
chr1	130323728	A->G	-	68T	11T,3C	8T,4C	15T,1C	78T,19C	7T,1C	42T,1C	14T	Intergenic	Alu
chr1	130323738	A->G	-	74T	4T,10C	6T,5C	13T,3C	34T,59C	5T,3C	30T,11C	5T,8C	Intergenic	Alu
chr1	130323754	A->G	-	64T	11T,4C	8T	17T	42T,43C	5T,2C	42T,3C	11T,3C	Intergenic	Alu
chr1	130323757	A->G	-	1A,63T	14T	7T,1C	17T	77T,6C	7T	44T,1C	14T,1C	Intergenic	Alu
chr1	130323758	A->G	-	64T,1G	14T	7T,1C	17T	74T,9C	7T	45T,1C	14T,1C	Intergenic	Alu
chr1	130323791	A->G	-	61T	32T,2C	15T,1C	35T	138T,20C	14T,1C	69T,1C	19T,3C	Intergenic	Alu
chr1	130323798	A->G	-	66T	29T,4C	16T	32T,3C	136T,18C	16T	66T,2C	20T,3C	Intergenic	Alu
chr1	130324933	A->G	-	20T	9T	3T	6T	36T,9C	1T	32T	7T	Intergenic	Alu
chr1	130324950	A->G	-	20T	4T,1C	2T	3T	21T,10C	1T	20T	5T	Intergenic	Alu
chr1	130324995	A->G	-	11T	8C	7T,3C	7T,8C	16T,35C	3T,1C	23T,4C	4T,3C	Intergenic	Alu
chr1	130325000	A->G	-	13T	6T,2C	9T,1C	15T	42T,9C	3T,1C	23T,4C	5T,2C	Intergenic	Alu
chr1	130325005	A->G	-	15T	4T,4C	7T,2C	10T,5C	36T,14C	3T,1C	25T,2C	2T,4C	Intergenic	Alu
chr1	130325041	A->G	-	26T	7T,1C	8T,1C	12T,3C	37T,13C	4T	22T,2C	4T,3C	Intergenic	Alu
chr1	130325083	A->G	-	26T	2T	5T	5T,1C	13T,7C	1T	12T	1T	Intergenic	Alu
chr1	130327472	A->G	-	53T	3T	6T,1C	5T	16T,6C	1T	5T	4T	Intron	Alu
chr1	130327508	A->G	-	49T	3T,2C	6T,2C	4T,2C	18T,5C	2T	6T,1C	3T	Intron	Alu
chr1	130327518	A->G	-	51T	2T,3C	6T,3C	4T,2C	16T,7C	2T	5T,3C	2T,1C	Intron	Alu
chr1	130327544	A->G	-	50T	4T	6T,1C	5T	12T,5C	2T	7T	2T,1C	Intron	Alu
chr1	13136106	A->G	+	22A	-	5G	-	-	1G	-	-	Intron	Alu
chr1	13136451	A->G	+	57A	1A,1G	5G	1A	-	7A	2A	4A	Intron	Alu
chr1	13204536	A->G	+	51A	2A,2G	6A,5G	1A	1G	3A,1G	5A,1G	2A	Intron	Alu
chr1	132152374	A->G	+	42A	6A	8A,6G	3A	3A	7A	3A	4A	Intron	Alu
chr1	132155863	A->G	+	47A,1T	13A,2G	5A	5A,1G	19A	33A,10G	13A,1G	24A,4G	Intron	Alu
chr1	132155871	A->G	+	43A	13A,2G	2A,1G	5A,1G	13A,3G	29A,8G	13A	17A,1G	Intron	Alu
chr1	132155901	A->G	+	42A	13A,7G	7A	7A,1G	17A,6G	29A,11G	13A,2G	28A,5G	Intron	Alu
chr1	132155932	A->G	+	47A	18A,2G	5A,1G	6A,1G	21A,2G	31A,12G	15A,1G	31A,4G	Intron	Alu
chr1	132155950	A->G	+	43A	18A,2G	5A,2G	7A,1G	23A,1G	35A,10G	16A	33A,3G	Intron	Alu
chr1	132155958	A->G	+	43A	15A,4G	5A,2G	6A,1G	20A,4G	33A,10G	14A,1G	31A,4G	Intron	Alu
chr1	132155959	A->G	+	43A	16A,3G	7A	7A	23A,1G	38A,5G	14A	33A,1G	Intron	Alu
chr1	132155962	A->G	+	42A	13A,6G	7A	5A,2G	17A,6G	32A,11G	12A,2G	28A,6G	Intron	Alu
chr1	132155972	A->G	+	39A	15A,3G	5A,2G	5A,2G	22A,2G	34A,8G	13A,2G	25A,9G	Intron	Alu
chr1	132156307	A->G	+	45A,1G	8A,2G	6A,1G	2A	10A,5G	31A,3G	5A,1G	15A,5G	Intron	Alu
chr1	132156479	A->G	+	55A	15A,2G	4A,5G	6A,1G	15A	36A,18G	12A,4G	24A,9G	Intron	Alu
chr1	132156482	A->G	+	55A	12A,6G	9A,1G	5A,2G	12A,4G	47A,11G	16A,1G	26A,8G	Intron	Alu
chr1	132156720	A->G	+	51A,1T,1G	1A	1A	1A,3G	4A	14A,7G	5A	11A,3G	Intron	Alu
chr1	132264962	A->G	+	30A	1A,1G	1A,1G	-	-	6A,2G	-	1A,6G	Intron	Alu
chr1	132363532	A->G	-	1A,54T	8T,3C	17T,6C	2T,1C	8T	13T	3T	6T	Intron	Alu
chr1	132365920	A->G	-	78T	2T	5T,5C	1T	2T	4T,3C	3T	3T	Intron	Alu
chr1	132373323	A->G	-	42T	5T	1A,28T,5C	4T	6T,1C	16T	4T,1C	8T	Intron	Alu
chr1	132373764	A->G	-	62T	7T	9T,3C	6T	4T	4T,5C	1T	5T,2C	Intron	Alu
chr1	132387657	A->G	-	66T	1T,2C	8T,5C	2T,1C	6T	5T	1T	4T,1C	Intron	Alu
chr1	132387730	A->G	-	54T	2T,1C	8T,6C	2T,1C	6T	4T	1T	4T,1C	Intron	Alu
chr1	132391354	A->G	-	54T	3T,3C	6T,5C	4T	2T	5T	-	2T	Intron	Alu
chr1	132391867	A->G	-	58T	7T,3C	17T,9C	3T	5T	14T,3C	4T	4T	Intron	Alu
chr1	132391923	A->G	-	48T	1T,1C	4T,5C	1C	-	3T	1T	-	Intron	Alu
chr1	132392000	A->G	-	45T,1G	1T,2C	2T,7C	1T,3C	1C	2T,5C	1T	1C	Intron	Alu
chr1	132393219	A->G	-	1A,60T	3T	6C	-	-	1T	-	-	Intron	Alu
chr1	132417949	A->G	-	56T	-	2T,6C	1C	1C	3T	1T	1T	Intergenic	Alu
chr1	13242047	A->G	+	32A	1G	5A,7G	-	2A	1A,4G	5A	2A,1G	Intron	Alu
chr1	13242111	A->G	+	54A	3A,3G	8A,5G	1A,3G	1A	5A,2G	5A	3A,1G	Intron	Alu
chr1	13248084	A->G	+	69A	5A,3G	10A,6G	1A	3A,1G	5A	4A	8A,1G	Intron	Alu
chr1	13250470	A->G	+	42A	11A,1G	18A,6G	1A	4A	7A	5A	-	Intron	Alu
chr1	13250482	A->G	+	44A	10A,2G	18A,9G	1A	5A,1G	7A,1G	5A	1A	Intron	Alu
chr1	13250490	A->G	+	45A,1C	12A,2G	20A,7G	1A	4A,2G	7A,2G	5A	1A	Intron	Alu
chr1	132525817	A->G	+	55A,1T	-	1A,5G	-	1A	1A	-	-	Intergenic	Alu
chr1	132733276	A->G	-	77T	3T,1C	3T,4C	1C	4T	5T,3C	8T,1C	11T,5C	Intron	Alu
chr1	132733661	A->G	-	96T	6T,2C	3T,8C	2T,1C	2T	6T	10T	25T,1C	Intron	Alu
chr1	132786174	A->G	+	54A	12A	15A,5G	1A	6A	25A,2G	14A	5A	Intron	Alu
chr1	132786263	A->G	+	65A	8A	5A,5G	2A	3A	10A,1G	8A	7A	Intron	Alu
chr1	132802985	A->G	+	42A,1C	3A,3G	4A,1G	4A	2A	5A,6G	1A	2G	Intron	Alu
chr1	133021963	A->G	-	96T	4T	1T	6T	10T,6C	32T,3C	9T	28T,5C	Extended 3UTR	Alu
chr1	133022039	A->G	-	83T	5T,1C	2T	7T,1C	14T,4C	44T,7C	13T,1C	32T,7C	Extended 3UTR	Alu
chr1	133088883	A->G	+	81A	-	-	1G	-	-	-	1A,5G	Intergenic	Alu
chr1	133088970	A->G	+	80A,1T	-	-	2G	-	-	-	6G	Intergenic	Alu
chr1	13317079	A->G	+	67A	4A	8A,8G	3A	2A	3A,1G	13A,1G	2A	Intergenic	Alu
chr1	13317150	A->G	+	43A	8A,1G	12A,6G	3A	1A	7A	15A	4A	Intergenic	Alu
chr1	13326142	A->G	+	67A	3A	6A,5G	-	-	1A	4A	1A	Intron	Alu
chr1	13326402	A->G	+	88A,1G	4A	7A,8G	2A	2A	4A,2G	11A	2A	Intron	Alu
chr1	13329245	A->G	+	53A	2A,1G	9A,7G	-	-	3A,2G	2A	2A	Intron	Alu
chr1	133507352	A->G	+	84A	-	3A,7G	-	1A	-	1A	2A,1G	Intergenic	Alu
chr1	133530364	A->G	+	102A	1A,5G	4A	-	4A	2A,2G	-	1A	Intron	Alu
chr1	133604145	A->G	+	45A,2C	2A,2G	6A,5G	1A,2G	1A	2G	1G	1G	Intron	Alu
chr1	13368555	A->G	+	61A	2A	6A,6G	1A	1A	3A	3A	1A	Intron	Alu
chr1	13368564	A->G	+	57A	1A	2A,5G	-	-	1A	2A	-	Intron	Alu
chr1	13368602	A->G	+	43A	1A,4G	8A,8G	1A	1A	4A,1G	6A	3A	Intron	Alu
chr1	13368801	A->G	+	36A,1C	4A,1G	11A,8G	1A	1A	5A	13A	2A,1G	Intron	Alu
chr1	13368898	A->G	+	58A	4A	3A,6G	1A	1A	4A	10A	1A	Intron	Alu
chr1	13381905	A->G	+	50A	3A	9A,5G	4A	2A	6A	10A	5A	Intron	Alu
chr1	133876521	A->G	+	66A	8A,3G	2A	-	3A	8A,7G	1G	1A	Intron	Alu
chr1	133876579	A->G	+	69A	9A	-	-	3A	5A,5G	-	2A	Intron	Alu
chr1	133876584	A->G	+	69A	5A,4G	-	1G	1A,2G	4A,6G	-	2A	Intron	Alu
chr1	133876939	A->G	+	37A	-	2A,1G	1A	1G	4A,6G	-	1A	Intron	Alu
chr1	133878554	A->G	+	75A	6A	2A	1A	2A,1G	9A,5G	1A	4A	Intron	Alu
chr1	133878555	A->G	+	75A	5A,1G	1A,1G	1A	3A	6A,8G	1A	4A	Intron	Alu
chr1	133878767	A->G	+	87A,1C	2A,4G	1A,2G	-	2A,1G	4A,8G	3A	1G	Intron	Alu
chr1	133930961	A->G	-	37T	4T,3C	6C	-	3T	3T,1C	3T	2T	Intron	Alu
chr1	133949260	A->G	-	14T	6T,2C	5T,5C	1T	4T	3T,1C	6T	2T,1C	Intergenic	Alu
chr1	133949365	A->G	-	15T	6T	9T,5C	1T	3T,1C	5T,1C	6T	3T	Intergenic	Alu
chr1	133954235	A->G	-	38T	12T,3C	19T,6C	3T	3T,1C	13T	9T	5T	Intergenic	Alu
chr1	133956414	A->G	-	64T	8T,2C	6T,5C	2C	4T,1C	3T	7T	9T	Intergenic	Alu
chr1	133956428	A->G	-	63T	9T,1C	5T,5C	2T	5T	2T	7T	8T	Intergenic	Alu
chr1	133982848	A->G	-	92T	1T,1C	3T,5C	-	2T	2T	-	-	Intergenic	Alu
chr1	133982911	A->G	-	80T	3T,1C	3T,8C	1T	2T	1T	-	-	Intergenic	Alu
chr1	134000060	A->G	-	56T,1C	-	1T,5C	-	1T	3T	1T	1T	Intergenic	Alu
chr1	134004270	A->G	-	41T	21T,1C	64T,5C	5T	12T	41T	13T	15T	Intergenic	Alu
chr1	134004274	A->G	-	1A,40T	13T,8C	53T,17C,1G	5T	8T,4C	37T,4C	12T,1C	14T,1C	Intergenic	Alu
chr1	134007707	A->G	-	63T	2T,1C	6T,4C	6C	3T,4C	9T,2C	2T	1T	Intergenic	Alu
chr1	134011662	A->G	-	50T	1C	5C	1C	3T,2C	1A,3T,4C	1C	6T,3C	Intergenic	Alu
chr1	134033806	A->G	-	45T,1G	4T,1C	5T,5C	2T	3T,2C	4T,2C	4T	2C	Intergenic	Alu
chr1	134033854	A->G	-	56T	5T,2C	6T,5C	2T	7T	9T,1C	6T	1T,1C	Intergenic	Alu
chr1	13404359	A->G	+	59A	9A,1G	17A,7G	1A	3A	3A	-	1A	Intron	Alu
chr1	134058612	A->G	-	1A,52T	1T,1C	9T,7C	1T,1C	7T,5C	4T,1C	-	4T	Intron	Alu
chr1	134088369	A->G	-	52T	3C	2T,7C	1T,1C	4T,7C	1T,9C	3T,2C	7T,5C	Intergenic	Alu
chr1	134088453	A->G	-	59T	1T,1C	10T	2T	4T,5C	6T,6C	5T,1C	10T,2C	Intergenic	Alu
chr1	13409883	A->G	+	69A	1A	5A,5G	-	-	2A	4A	3A	Intron	Alu
chr1	13409899	A->G	+	59A	1G	4A,6G	-	-	2A	4A	2A,1G	Intron	Alu
chr1	134105471	A->G	-	61T	1T,1C	4T,2C	3T	1T,1C	3T,5C	1T,2C	5T,3C	Intergenic	Alu
chr1	134105526	A->G	-	54T	1T	6T,1C	2T	1T,2C	5T,5C	1T,2C	4T,2C	Intergenic	Alu
chr1	134235160	A->G	-	66T	11T	21T,1C	4T	9T	10T,2C	7T	11T,5C	Intron	Alu
chr1	134235311	A->G	-	83T	13T	21T,7C	7T	11T,1C	11T	6T	17T	Intron	Alu
chr1	134235467	A->G	-	67T,1C	6T,4C	11T,6C	2T	5T	9T,2C	2T	2T	Intron	Alu
chr1	134236546	A->G	-	37T	1T	5T,3C	2T	3T	2T,5C	1T	3T	Intron	Alu
chr1	134246485	A->G	-	88T	4T,2C	5T,5C	-	2T	3T,1C	3T	7T	Intron	Alu
chr1	134247408	A->G	-	68T,1G	7T,3C	15T,12C	3T	5T,1C	6T,1C	1T	13T	Intron	Alu
chr1	134322460	A->G	+	90A	2A	10A,5G	1A	-	1A,1G	-	1A	Intergenic	Alu
chr1	134328363	A->G	-	74T	5T,4C	4T,4C	3T	4T,1C	7T,2C	4T,1C	1T,6C	Intron	Alu
chr1	134328430	A->G	-	73T	3T,5C	6T,3C	1T,2C	4T,3C	8T,2C	4T	3T,1C	Intron	Alu
chr1	134383845	A->G	-	66T	3T,2C	1T	1T	2C	4T,6C	5T,1C	1T,2C	Intron	Alu
chr1	134383851	A->G	-	64T	3T,2C	1T	1T	1C	2T,8C	5T,1C	1T,1C	Intron	Alu
chr1	134397849	A->G	-	77T	2T,1C	2T,2C	-	1T,2C	2T,5C	2T	3T	Intron	Alu
chr1	134441636	A->G	+	52A,1G	4A,2G	11A,11G	1G	-	1A,1G	-	1A	Intron	Alu
chr1	134445942	A->G	+	109A	6A,2G	14A,5G	-	-	1A	2A	3A	Intron	Alu
chr1	134449579	A->G	+	53A	114A,34G	54A,18G	5A,1G	1A	6A,1G	9A,1G	19A,7G	Extended 3UTR	Alu
chr1	134449610	A->G	+	59A	170A,28G	77A,22G	4A	2A,2G	3A,1G	13A,1G	34A,14G	Extended 3UTR	Alu
chr1	134449634	A->G	+	59A,2C	265A,1T,1C,16G	120A,11G	7A	3A,1G	7A,1G	22A,1C	61A,1T,1G	Extended 3UTR	Alu
chr1	134449654	A->G	+	63A	219A,56G	103A,31G	4A,1G	3A,1G	5A,2G	21A,2G	40A,21G	Extended 3UTR	Alu
chr1	134449723	A->G	+	55A	77A,10G	36A,1G	-	-	-	8A	19A	Extended 3UTR	Alu
chr1	134449730	A->G	+	50A	90A,16G	35A,4G	-	-	-	11A,1C	18A,2G	Extended 3UTR	Alu
chr1	134449767	A->G	+	55A	111A,12G	40A,5G	-	-	1A	12A	18A,2G	Extended 3UTR	Alu
chr1	134449831	A->G	+	38A	40A,5G	16A,5G	-	-	1A,1G	1A	2A	Extended 3UTR	Alu
chr1	134451442	A->G	+	72A,1G	150A,3G	77A,5G	2A	1A	6A	9A	16A	Intergenic	Alu
chr1	134451617	A->G	+	74A	132A,19G	82A,10G	4A	1A	7A	10A	7A,1G	Intergenic	Alu
chr1	134451641	A->G	+	74A	126A,24G	74A,13G	4A	1A	5A,1G	3A,1G	10A,2G	Intergenic	Alu
chr1	134479978	A->G	-	26T	-	1C	-	-	1T,5C	-	1T,2C	Intron	Alu
chr1	134536719	A->G	-	23T	11T,1C	11T,6C	2T	8T	13T,3C	3T	3T	Intron	Alu
chr1	134537161	A->G	-	30T	3T	8T,5C	-	-	3T	1T	-	Intron	Alu
chr1	134544644	A->G	-	65T	2T,3C	3T,13C	2T	2T,3C	6T,1C	1T	3T	Intron	Alu
chr1	134544777	A->G	-	98T,1G	5T,1C	4T,5C	3T	2T	3T	1T	1T	Intron	Alu
chr1	134544790	A->G	-	109T,2G	3T,2C	2T,9C	2T,1C	3T	4T,1C	1T	1C	Intron	Alu
chr1	134653122	A->G	+	80A	2A,5G	8A,2G	1A	3A	4A	2A	7A,3G	Intron	Alu
chr1	13481273	A->G	+	85A	2A,8G	14A,2G	-	5A	1A	1A	-	Intergenic	Alu
chr1	13481296	A->G	+	103A	5A,5G	18A	-	5A	1A	1A,1G	-	Intergenic	Alu
chr1	13481318	A->G	+	113A,1C	3A,7G	10A,7G	-	3A,1G	1A	1A,1G	2A,1G	Intergenic	Alu
chr1	13483371	A->G	+	35A	3A,1G	2A,10G	1G	1A,1G	-	-	3A	Intergenic	Alu
chr1	13483374	A->G	+	37A	2A,2G	7A,6G	1G	2A	-	-	2A,1G	Intergenic	Alu
chr1	13483419	A->G	+	61A	6A,1G	15A,5G	1A	2A	1A	-	3A	Intergenic	Alu
chr1	13483449	A->G	+	55A	7A,1G	23A,5G	1A	2A	3A	-	5A,1G	Intergenic	Alu
chr1	13483980	A->G	+	61A	3G	8G	-	-	1A,1G	2A	1A	Intergenic	Alu
chr1	13484385	A->G	+	50A	4A,6G	17A	-	-	2A	1A	2A	Intergenic	Alu
chr1	13484418	A->G	+	58A	6A,3G	12A,5G	1A	1A	1A	1A	2A	Intergenic	Alu
chr1	13484446	A->G	+	60A	9A,5G	17A,5G	1A	2A	1A,1G	1A	4A	Intergenic	Alu
chr1	13484464	A->G	+	53A	10A,2G	11A,5G	1A	2A	2A	-	2A	Intergenic	Alu
chr1	13484524	A->G	+	55A	4A	6A,5G	1A	2A,1G	1A,1G	-	-	Intergenic	Alu
chr1	13484538	A->G	+	52A	5A,1G	6A,8G	1A	2A	2A,2G	-	2A	Intergenic	Alu
chr1	13484542	A->G	+	52A	8A	12A,5G	1A	2A	3A,2G	-	2A	Intergenic	Alu
chr1	13484563	A->G	+	50A	7A,3G	16A,5G	1A	3A	4A	1A	2A	Intergenic	Alu
chr1	134852231	A->G	-	151T	85T,4C	65T,6C	49T,1G	52T	53T,1C	95T	93T	CDS	non-Repeat	TRUE
chr1	13486605	A->G	+	34A	2A,3G	17A,7G	-	-	2A	-	2A,1G	Intergenic	Alu
chr1	13486989	A->G	+	58A	4A,2G	8A,7G	-	1A	-	1A	1A	Intergenic	Alu
chr1	13487114	A->G	+	75A	12A,5G	20A,9G	-	2A	1A	1A	2A,1G	Intergenic	Alu
chr1	13487198	A->G	+	63A,1G	29A	53A,6G	-	2A	2A,1G	1A	5A	Intergenic	Alu
chr1	13487261	A->G	+	60A	39A,4G	74A,6G	1A	3A	6A	1A	7A,1G	Intergenic	Alu
chr1	13487712	A->G	+	68A	7A,8G	21A,2G	-	-	3A	-	-	Intergenic	Alu
chr1	13489927	A->G	+	58A	13A,6G	29A,11G	1A	1A	1A,1G	2A	4A	Intergenic	Alu
chr1	13489930	A->G	+	57A	14A,5G	31A,9G	1A	1A	1G	1A,1G	4A	Intergenic	Alu
chr1	13490037	A->G	+	58A	26A	59A,7G	1A	5A	2A,1G	6A	7A	Intergenic	Alu
chr1	134922163	A->G	-	69T	15T,1C	26T,11C	4T,1C	6T,1C	13T,2C	3T	19T	Intron	Alu
chr1	134922267	A->G	-	59T	3T,3C	11T,5C	-	5T,1C	4T	-	8T,2C	Intron	Alu
chr1	135013011	A->G	-	81T	6T,5C	6T,3C	-	-	-	-	-	Intron	Alu
chr1	135013085	A->G	-	83T,1C	2T,6C	3T,3C	-	-	-	-	-	Intron	Alu
chr1	135049977	A->G	+	21A	1G	4A,5G	-	-	-	-	-	Intergenic	Alu
chr1	135049988	A->G	+	23A	1G	1A,9G	-	-	-	-	-	Intergenic	Alu
chr1	135050008	A->G	+	34A	1G	4A,6G	-	-	-	-	-	Intergenic	Alu
chr1	135210942	A->G	+	19A	6A,5G	17A,5G	13A	3A	2A	3A	3A	Intergenic	Alu
chr1	135213441	A->G	+	53A	2A,1G	6A,5G	1A	-	-	-	-	Intergenic	Alu
chr1	135213784	A->G	+	81A	1A,3G	7A,13G	-	-	2A	1A	-	Intergenic	Alu
chr1	135221946	A->G	-	58T	18T,1C	16T,6C	-	-	-	-	-	Intergenic	Alu
chr1	135221953	A->G	-	58T,1C	12T,7C	16T,8C	-	-	-	-	-	Intergenic	Alu
chr1	135221979	A->G	-	68T,1G	4T,9C	3T,10C	-	-	-	-	-	Intergenic	Alu
chr1	135223221	A->G	-	1A,68T	11T,11C	13T,13C	1T	1C	-	-	-	Intergenic	Alu
chr1	135223366	A->G	-	68T	7T,6C	8T,1C	-	-	-	-	-	Intergenic	Alu
chr1	135223778	A->G	-	63T	5C	2T,5C	-	1C	-	-	-	Intergenic	Alu
chr1	135224886	A->G	-	68T	5T,1C	6T,6C	-	1T	-	-	-	Intergenic	Alu
chr1	13541064	A->G	-	57T	2T,1C	2T,3C	1T,1C	6T,3C	2T,2C	1T	4T,5C	Intergenic	Alu
chr1	13546848	A->G	-	68T	2T,8C	2T,10C	4T,1C	14T,6C	6T,8C	9T	7T,6C	Intergenic	Alu
chr1	13548831	A->G	-	61T	28T,5C	31T,9C	13T,3C	30T,7C	23T,6C	32T,3C	16T,3C	Intergenic	Alu
chr1	13548851	A->G	-	66T	6T,3C	6T,1C	3T	9T,3C	10T,6C	14T	7T	Intergenic	Alu
chr1	13548899	A->G	-	52T	5T,5C	2T,4C	1T,3C	5T,7C	2T,8C	13T,4C	2T,4C	Intergenic	Alu
chr1	13549880	A->G	-	56T	8T,2C	4T	3T,1C	8T,2C	8T,5C	3T,2C	3T,1C	Extended 3UTR	Alu
chr1	13712690	A->G	+	82A	2A,5G	2A,9G	1A,2G	3A,6G	1A,6G	3A,3G	12G	Intron	Alu
chr1	138648430	A->G	-	50T	20T,1C	13T,7C	4T,1C	23T	16T,4C	6T	10T	Intergenic	Alu
chr1	138648432	A->G	-	1A,50T	17T,2C	8T,11C	4T,1C	21T	17T,2C	6T	10T	Intergenic	Alu
chr1	138648442	A->G	-	44T	14T,5C	13T,4C	2T,1C	20T,1C	13T,4C	5T,1C	6T,1C	Intergenic	Alu
chr1	138648510	A->G	-	35T	9T,6C	12T,3C	1T,1C	14T	10T,3C	3T,2C	7T	Intergenic	Alu
chr1	138648758	A->G	-	67T,1G	2C	4C	1C	1T,5C	2T,4C	-	1T,4C	Intergenic	Alu
chr1	138648879	A->G	-	45T	18T,3C	11T,5C	2T,1C	17T,3C	14T,1C	6T	25T,2C	Intergenic	Alu
chr1	138648948	A->G	-	1A,53T	23T,5C	11T,7C	3T	20T,1C	14T,1C	7T	28T	Intergenic	Alu
chr1	138648949	A->G	-	52T	19T,9C	13T,5C	3T	19T,2C	12T,3C	7T	25T,3C	Intergenic	Alu
chr1	138648951	A->G	-	51T	13T,15C	6T,12C	3T	18T,3C	10T,5C	7T	17T,11C	Intergenic	Alu
chr1	138876248	A->G	-	39T	2T	10T,5C	3T	4T	3T	4T	1T	Intron	Alu
chr1	138892269	A->G	-	59T	7T,2C	18T,5C	1T	4T	8T,1C	2T	3T	Intergenic	Alu
chr1	138901746	A->G	-	52T,1G	4T,4C	5T,5C	4T,1C	8T,7C	8T,1C	4T	9T,3C	Intron	Alu
chr1	138901908	A->G	-	74T	3T,3C	3T,2C	2T,1C	4T,4C	3T,5C	2T	5T,2C	Intron	Alu
chr1	138901924	A->G	-	85T,2G	2T,4C	2T,5C	1T,2C	5T,4C	5T,3C	2T,1C	3T,3C	Intron	Alu
chr1	138910637	A->G	-	41T	11T,2C	7T,5C	4T	8T,1C	13T,4C	4T	1T,1C	Extended 3UTR	Alu
chr1	138950859	A->G	-	34T	77T,2C	30T	24T,2C	40T,5C	66T,10C	55T,5C	50T	CDS	non-Repeat	TRUE
chr1	139611561	A->G	-	65T	6T,2C	5T	7T,3C	101T,16C	154T,32C,1G	9T,3C	44T,17C	Intron	Alu
chr1	139611562	A->G	-	65T	6T,2C	4T,1C	6T,4C	114T,3C	167T,20C	9T,3C	49T,12C	Intron	Alu
chr1	139611563	A->G	-	67T	3T,5C	2T,3C	7T,3C	106T,11C	138T,49C	7T,5C	40T,21C	Intron	Alu
chr1	139611603	A->G	-	48T	7T	4T	6T	80T,7C	120T,11C	11T	41T	Intron	Alu
chr1	139611642	A->G	-	47T	7T	3T,1C	6T	72T,8C	128T,22C	13T,1C	32T,5C	Intron	Alu
chr1	139611644	A->G	-	51T	7C	1T,3C	1T,5C	16T,59C	36T,108C	1T,11C	3T,31C	Intron	Alu
chr1	139611649	A->G	-	55T	8T	5T	5T	84T,1C	137T,16C	8T,4C	35T,5C	Intron	Alu
chr1	139611750	A->G	-	33T	6T,2C	2T,1C	6T,2C	29T,8C	1A,52T,21C	4T,3C	8T,5C	Intron	Alu
chr1	139613000	A->G	-	48T	1C	1T	3T	20T,21C	28T,20C	-	8T,5C	3UTR	Alu
chr1	139613001	A->G	-	48T	1T	1T	3T	40T,1C	43T,5C	-	13T	3UTR	Alu
chr1	139613035	A->G	-	55T	1C	1T	3T	40T,6C	43T,7C	-	13T,2C	3UTR	Alu
chr1	139613038	A->G	-	57T	1T	1T	2T,1C	38T,8C	46T,3C	-	13T	3UTR	Alu
chr1	139613039	A->G	-	58T	1C	1T	2T,1C	33T,13C	38T,11C	-	11T,2C	3UTR	Alu
chr1	139613040	A->G	-	56T,1C	1T	1C	3T	37T,9C	42T,7C	-	10T,4C	3UTR	Alu
chr1	139613041	A->G	-	57T	1C	1T	3T	28T,18C	37T,12C	-	12T,2C	3UTR	Alu
chr1	139613044	A->G	-	56T	2T	1T,1C	2T,2C	43T,10C	56T,9C	1T	19T,2C	3UTR	Alu
chr1	139613073	A->G	-	52T	8T,2C	2T,1C	11T	95T,3C	128T,18C	11T,2C	46T,3C	3UTR	Alu
chr1	139613074	A->G	-	51T	7T,3C	2T,1C	8T,3C	95T,6C	127T,22C	11T,2C	43T,6C	3UTR	Alu
chr1	139613075	A->G	-	52T	7T,3C	1T,2C	9T,3C	96T,8C	129T,22C	10T,3C	40T,9C	3UTR	Alu
chr1	139613083	A->G	-	50T	7T,3C	2T,1C	11T,2C	97T,13C	132T,22C	12T,1C	38T,9C	3UTR	Alu
chr1	139712754	A->G	-	76T	3T	1T,5C	1T	2T	6T	4T	1T	Intron	Alu
chr1	139712824	A->G	-	76T,1G	7T,2C	9T,6C	4T,2C	9T,1C	15T,8C	10T,2C	4T,5C	Intron	Alu
chr1	139712828	A->G	-	72T,2G	7T,2C	12T,3C	3T,3C	8T,2C	15T,9C	10T,2C	5T,4C	Intron	Alu
chr1	139744453	A->G	+	73A	2A	10A,6G	1A	5A,3G	6A	-	-	Intergenic	Alu
chr1	139744469	A->G	+	81A	2A	15A,6G	2A	4A,1C,2G	6A	1A	1A	Intergenic	Alu
chr1	139977051	A->G	+	55A	25A,7G	6A,2G	13A,3G	16A,3G	7A,5G	35A,1G	13A	Intron	Alu
chr1	139977137	A->G	+	38A	16A,10G	4A,3G	11A,4G	4A,11G	6A,5G	14A,5G	2A,7G	Intron	Alu
chr1	139977155	A->G	+	44A	19A,11G	4A,4G	9A,6G	5A,11G	7A,7G	21A,6G	4A,7G	Intron	Alu
chr1	139979183	A->G	+	74A	26A,4G	17A,6G	23A	13A	6A	25A	2A	Intron	Alu
chr1	139979259	A->G	+	66A	7A,2G	5A,5G	12A	7A,1G	4A,1G	16A	3A	Intron	Alu
chr1	139979281	A->G	+	70A	10A,4G	12A,1T,6G	10A,1G	8A,2G	9A,1T	12A	2A,2G	Intron	Alu
chr1	139982028	A->G	+	56A	11A	3A,5G	2A	5A	3A	6A	3A	Intron	Alu
chr1	139984688	A->G	+	66A	3G	2A,5G	2G	1A,2G	1A	1A	2A	Intron	Alu
chr1	141061288	A->G	+	84A	5A,7G	5A,5G	-	2A,1G	4A,1G	1A	1A	Intergenic	Alu
chr1	141061449	A->G	+	101A	7A,1T,5G	3A	-	2A	2A	1A	1G	Intergenic	Alu
chr1	141061981	A->G	+	66A	5G	2A,7G	-	2A	1A	-	-	Intergenic	Alu
chr1	141062531	A->G	+	37A	9A,8G	9A,9G	-	4A	7A,1G	3A	2A	Intergenic	Alu
chr1	141062535	A->G	+	39A	7A,9G	6A,8G	-	1G	5A,3G	2A,1G	2A	Intergenic	Alu
chr1	14129341	A->G	+	63A	5A,1G	4A,5G	1G	-	5A,2G	1A	5A,3G	Intron	Alu
chr1	14135464	A->G	+	64A	8A,2G	25A,5G	2A	8A	10A,1G	8A	10A	Intergenic	Alu
chr1	14135576	A->G	+	61A	3A,1G	11A,5G	2A	3A	6A	-	5A	Intergenic	Alu
chr1	14137824	A->G	+	26A	17A,4G	41A,5G	3A	9A	21A	13A	18A	Intergenic	Alu
chr1	14137827	A->G	+	31A	14A,8G	31A,15G	3A	8A,1G	17A,4G	13A	14A,3G	Intergenic	Alu
chr1	14137840	A->G	+	37A	15A,10G	20A,42G	3A,1G	4A,8G	19A,9G	12A,5G	12A,9G	Intergenic	Alu
chr1	14137857	A->G	+	39A	22A,2G	48A,16G	4A	11A,3G	25A,2G	16A,1G	19A,2G	Intergenic	Alu
chr1	14137888	A->G	+	47A	18A,1G	51A,6G	2A,1G	12A,1G	23A	16A	17A	Intergenic	Alu
chr1	14137896	A->G	+	47A	13A,2G	45A,6G	2A	10A,2G	16A,1G	12A	13A	Intergenic	Alu
chr1	14137910	A->G	+	46A,1G	12A,1G	23A,11G	2A	8A,1G	9A,2G	5A,1G	9A	Intergenic	Alu
chr1	14137920	A->G	+	44A	9A,3G	28A,5G	1A	10A	10A	4A	12A	Intergenic	Alu
chr1	14137944	A->G	+	57A	21A,5G	55A,21G	4A,2G	14A,3G	23A,5G	16A,1T,2G	15A,9G	Intergenic	Alu
chr1	14137950	A->G	+	56A	23A,3G	61A,16G	6A	16A,1G	28A	19A	23A,1G	Intergenic	Alu
chr1	14137953	A->G	+	55A	23A,4G	49A,28G	6A	13A,3G	24A,4G	19A	19A,5G	Intergenic	Alu
chr1	14137970	A->G	+	52A	27A,4G	75A,26G	6A	23A,1G	28A,3G	20A	29A	Intergenic	Alu
chr1	14137990	A->G	+	57A	33A,5G	77A,34G	6A	23A,2G	31A,2G	21A	34A,1G	Intergenic	Alu
chr1	14137991	A->G	+	55A,1T	33A,5G	85A,26G	6A	24A,1G	33A	21A	33A,2G	Intergenic	Alu
chr1	14137998	A->G	+	58A	33A,3G	86A,24G	6A	24A	30A,1G	20A	32A	Intergenic	Alu
chr1	14138013	A->G	+	57A,1C	29A,1G	90A,6G	5A	19A,4G	26A,1C	18A	28A	Intergenic	Alu
chr1	141880095	A->G	+	29A	5A	5A,5G	4A	1A	2A	3A	3A	Intergenic	Alu
chr1	141968464	A->G	-	75T,1G	1C	4T,2C	1C	2T,2C	1T	-	1T,7C	Intergenic	Alu
chr1	142004657	A->G	-	66T	1T	34T,6C	7T	-	1C	5T,1C	-	Intergenic	Alu
chr1	14203471	A->G	-	46T	-	1T,6C	-	-	3T	1T	1T	Intron	Alu
chr1	142181949	A->G	-	86T,1C	11T,5C	10T,2C	-	6T	5T	-	4T	Intergenic	Alu
chr1	142204160	A->G	-	67T	10T	50T,5C	3T	8T	18T	-	14T,1C	Intergenic	Alu
chr1	142242102	A->G	-	64T,1G	1T,6C	5C	-	-	-	1C	1T,1C	Intergenic	Alu
chr1	142248721	A->G	-	60T	12T,8C	11T,6C	-	-	1T	-	2T	Intergenic	Alu
chr1	142249144	A->G	-	38T	9T,9C	27T,9C	-	-	3T	1T	9T,1C	Intergenic	Alu
chr1	142249239	A->G	-	44T	8T,6C	22T,6C	-	-	1T	1T	5T,1C	Intergenic	Alu
chr1	142249270	A->G	-	60T	9T,6C	25T,9C	3T	-	3T,2C	1T	6T,4C	Intergenic	Alu
chr1	142254326	A->G	-	57T	2T,8C	4T,4C	-	-	3C	-	5T	Intergenic	Alu
chr1	142254826	A->G	-	42T	6T	9T,8C	1T,1C	-	6T,1C	-	5T	Intergenic	Alu
chr1	142254848	A->G	-	49T,1C	5T	11T,6C	1T,1C	-	7T	-	2T,1C	Intergenic	Alu
chr1	142254900	A->G	-	70T	9T,3C	12T,11C	-	1T	5T,3C	-	6T,3C	Intergenic	Alu
chr1	142254911	A->G	-	67T	7T,3C	10T,12C	-	1T	4T,1C	-	7T,1C	Intergenic	Alu
chr1	142254973	A->G	-	48T	5T	9T,5C	-	1T	1T,1C	-	3T,1C	Intergenic	Alu
chr1	142255033	A->G	-	44T	6T,1C	10T,5C	-	1T	3T,1C	-	3T,3C	Intergenic	Alu
chr1	142255044	A->G	-	41T,1C	4T,3C	7T,8C	-	1T	2T,2C	-	2T,3C	Intergenic	Alu
chr1	142835486	A->G	-	52T	1T,1C	2T,5C	1T,1C	2T	-	-	3T	Intergenic	Alu
chr1	143280676	A->G	+	50A,1C	3A,2G	5A,7G	-	1A,1G	1G	1A,1G	1A,1G	Intron	Alu
chr1	143280685	A->G	+	47A,1G	3A,1G	3A,5G	-	2A	1A	1A,1G	2A	Intron	Alu
chr1	143280743	A->G	+	50A	4A,2G	3A,9G	1A,1G	1A	1A	2A,1G	2A	Intron	Alu
chr1	143317540	A->G	+	59A,1C	21A,2G	68A,5G	3A	6A	18A,1G	2A,1G	3A	Intron	Alu
chr1	143317557	A->G	+	65A	20A	73A,1C,6G	4A	8A	18A,2G	2A	4A	Intron	Alu
chr1	143317588	A->G	+	64A	24A,3G	89A,14G	9A	10A	22A,1G	3A	5A	Intron	Alu
chr1	143317589	A->G	+	63A	22A,5G	87A,17G	7A,2G	10A	20A,2G	3A	4A,1G	Intron	Alu
chr1	143317611	A->G	+	63A	13A	44A,19G	6A,2G	7A	12A	1A	2A	Intron	Alu
chr1	143317663	A->G	+	50A	12A,1G	49A,6G	9A	5A,1G	15A,2G	3A	2A	Intron	Alu
chr1	143317669	A->G	+	51A	15A	45A,6G	8A	5A	18A	3A	2A	Intron	Alu
chr1	143317679	A->G	+	57A	14A,4G	55A,19G	10A,1G	7A,1G	19A,4G	3A	4A,1G	Intron	Alu
chr1	143317691	A->G	+	50A	17A,1G	77A,1T,1C,6G	10A,1G	8A	20A,4G	3A	6A	Intron	Alu
chr1	143317722	A->G	+	48A	18A,2G	81A,10G	14A	10A,1G	20A,1G	4A	6A,1G	Intron	Alu
chr1	143317752	A->G	+	61A	15A,6G	50A,36G	13A,1G	8A	14A,7G	5A	5A	Intron	Alu
chr1	143317765	A->G	+	62A,1G	13A,2G	45A,21G	11A	6A	14A,1G	5A	3A	Intron	Alu
chr1	143339884	A->G	+	27A	6G	1A,2G	-	1A	1A,2G	-	1G	Intron	Alu
chr1	143475815	A->G	-	48T	3C	6C	1T	3T	3T	-	7T,4C	Intron	Alu
chr1	143756855	A->G	-	88T	5T,6C	1C	-	-	-	1T	-	Intergenic	non-Repeat
chr1	143756906	A->G	-	109T	13T,11C	2T,1C	-	1T	-	4T	2T	Intergenic	non-Repeat
chr1	143758409	A->G	-	62T	15T,31C	-	-	3C	-	1C	1T,1C	Intergenic	non-Repeat
chr1	144241061	A->G	+	41A,1C	2A,2G	2A,5G	4A	2A	10A	5A	10A	Intron	Alu
chr1	144249302	A->G	+	47A	1G	1A,1G	1A,1G	1A,3G	6A,7G	1A,3G	6A,4G	Intergenic	Alu
chr1	144249829	A->G	+	52A	1A	1A	2A	5A,3G	4A	6A	7A,6G	Intergenic	Alu
chr1	144252174	A->G	+	72A,1T	1A,1G	4A	1A,1G	2A,1G	15A,5G	10A	5A,2G	Intergenic	Alu
chr1	144415726	A->G	+	46A,1C	26A	25A	15A	18A,7G	39A	24A	36A,6G	Extended 3UTR	Alu
chr1	144531484	A->G	+	47A	2G	-	1G	1A	2A,5G	1A,1G	-	Intron	Alu
chr1	144853812	A->G	+	64A	2G	2G	-	-	1A,1G	7A,1G	3A,7G	Intron	Alu
chr1	144903234	A->G	+	50A	10A,7G	24A,4G	2A	1A,2G	2A,2G	7A	10A,4G	Intergenic	Alu
chr1	144903263	A->G	+	61A	8A,2G	17A,8G	2A	4A	6A	6A	11A,2G	Intergenic	Alu
chr1	144903271	A->G	+	56A	9A,5G	11A,18G	1A,1G	3A,1G	5A,1G	7A,1G	11A,4G	Intergenic	Alu
chr1	144903281	A->G	+	60A	9A,6G	22A,7G	1G	2A,2G	6A,2G	1A,6G	9A,9G	Intergenic	Alu
chr1	144903286	A->G	+	59A	8A,7G	9A,20G	1G	2A,2G	6A,2G	3A,4G	12A,6G	Intergenic	Alu
chr1	144903359	A->G	+	50A	1A,2G	3G	2G	1A	1A,5G	4A,1G	5A,5G	Intergenic	Alu
chr1	144903375	A->G	+	52A,1T,1C	4A,1G	4A,3G	2A	1A,1G	3A,6G	4A,1G	5A,3G	Intergenic	Alu
chr1	144903376	A->G	+	54A	1A,5G	7G	1A,1G	2A	5A,4G	3A,2G	6A,3G	Intergenic	Alu
chr1	144903402	A->G	+	61A,1G	7A,1G	4A,7G	1A	3A	11A,1G	5A	14A,1G	Intergenic	Alu
chr1	144903411	A->G	+	63A	7A,2G	5A,6G	1A	2A,1G	12A	5A	16A	Intergenic	Alu
chr1	144903451	A->G	+	75A	12A,1G	10A,1G	1A	3A	11A,5G	4A	14A,2G	Intergenic	Alu
chr1	144904115	A->G	+	51A	6A,1G	4A	-	1A	7A,5G	2A	7A,4G	Intergenic	Alu
chr1	144904123	A->G	+	51A	7A	5A,1G	-	1A	7A,7G	5A	9A,3G	Intergenic	Alu
chr1	144904124	A->G	+	51A	7A,1G	3A,3G	-	1G	6A,9G	5A	9A,3G	Intergenic	Alu
chr1	144904200	A->G	+	57A	10A,8G	6A,5G	3A	2A	6A,7G	6A	11A,6G	Intergenic	Alu
chr1	144904777	A->G	+	56A	5A,5G	3A,2G	4A	1A,1G	3A,1G	1A	9A,2G	Intergenic	Alu
chr1	144904829	A->G	+	63A	3A,7G	5A,3G	4A	3G	6A,1G	1A	13A,3G	Intergenic	Alu
chr1	144904841	A->G	+	57A,1T,1G	3A,7G	5A,3G	3A,1G	1A,2G	5A,2G	1A	12A,6G	Intergenic	Alu
chr1	146227809	A->G	+	47A	2A,1G	8A,6G	-	3A,2G	5A,2G	2A	1A,1G	Intron	Alu
chr1	146234684	A->G	+	54A	3A,1G	5A,8G	1A	1A,1G	4A,3G	4A,1G	4A	Intron	Alu
chr1	146234725	A->G	+	57A	5A,6G	12A,10G	5A	4A	10A,1G	6A	4A	Intron	Alu
chr1	146234770	A->G	+	65A	10A,3G	18A,7G	6A	4A,1G	10A,4G	5A,3G	4A,1G	Intron	Alu
chr1	146234774	A->G	+	70A	11A,2G	20A,5G	5A,1G	5A	14A	6A,1G	5A	Intron	Alu
chr1	146243281	A->G	+	36A	1A,5G	4G	1A,2G	1A	2A,3G	1A	2A,2G	Intron	Alu
chr1	146251953	A->G	+	60A	-	5G	2G	-	1A	-	1A	Intron	Alu
chr1	146261386	A->G	+	54A	2G	2A,5G	-	1A	2A	2A	1A	Intron	Alu
chr1	146349689	A->G	-	88T	6T,1C	19T,6C	8T	7T,1C	17T,1C	7T	11T	Intron	Alu
chr1	146349734	A->G	-	1A,57T	2T,3C	5T,11C	3T,4C	3T,2C	8T,9C	5T	3T,4C	Intron	Alu
chr1	146564408	A->G	-	1A,75T	-	1T,1C	1T,1C	3T	6T,7C	1C	1C	Intron	Alu
chr1	146894275	A->G	+	54A	1G	10A,5G	-	-	-	1A	-	Intron	Alu
chr1	1474821	A->G	-	81T	7T,1C	11T,2C	5T,2C	10T	26T,2C	5T	17T,6C	Intron	Alu
chr1	147535781	A->G	-	54T	42T,1C	28T,1C	14T	22T,5C	16T	27T	21T,4C	Intergenic	Alu
chr1	147535910	A->G	-	65T	36T,3C	25T,1C	18T	18T,7C	15T,1C	23T,2C	22T,3C	Intergenic	Alu
chr1	147535930	A->G	-	66T	36T,4C	21T,3C	16T,2C	14T,10C	12T,5C	22T,3C	19T,5C	Intergenic	Alu
chr1	1480724	A->G	-	99T	1T,2C	5C	2T	4T,3C	2T,6C	1T,2C	4T,6C	Intron	Alu
chr1	1481430	A->G	-	62T	3T,2C	6T,2C	1T,1C	3T,1C	12T,6C	4T	9T,3C	Intron	Alu
chr1	1481436	A->G	-	65T	4T,2C	7T,2C,1G	1T,1C	1T,5C	10T,10C	5T	11T,4C	Intron	Alu
chr1	14820286	A->G	+	72A	1A,1G	1G	-	-	-	-	4A,8G	Intergenic	Alu
chr1	14896541	A->G	-	48T,1C	-	-	1T,1C	1C	5C	1T,1C	-	Intron	Alu
chr1	14896836	A->G	-	29T	3T,4C	1T,1C	-	5T,6C	8T,5C	1T	2T,2C	Intron	Alu
chr1	14896846	A->G	-	27T	3T,4C	2T	-	4T,8C	4T,9C	1T	2T,2C	Intron	Alu
chr1	150226585	A->G	-	56T	8T,8C	1T,4C	2C	1T,1C	4T,1C	6T	5T,1C	Intron	Alu
chr1	15023039	A->G	-	39T	5T,1C	9T,10C	-	-	3T	2T	1T,1C	Intergenic	Alu
chr1	150318247	A->G	+	76A	43A,5G	49A,3G	35A,1C,2G	66A,8G	46A,9G	47A	52A,3G	Intron	Alu
chr1	150318248	A->G	+	76A	30A,18G	40A,13G	36A,2G	44A,31G	35A,22G	46A,1G	40A,15G	Intron	Alu
chr1	150318269	A->G	+	78A	45A,2G	41A,10G	38A	69A,1G	52A	40A	53A,1G	Intron	Alu
chr1	150318274	A->G	+	76A	43A,6G	47A,5G	35A,1G	67A,5G	47A,3G	40A	54A,1G	Intron	Alu
chr1	150318307	A->G	+	68A	44A,8G	42A,8G	36A	73A	53A,1G	43A	60A,1G	Intron	Alu
chr1	150318316	A->G	+	64A,1C	19A,30G	37A,15G	24A,12G	43A,33G	34A,23G	39A,4G	37A,23G	Intron	Alu
chr1	150318354	A->G	+	52A	58A,4G	58A,2G	34A,1G	83A,6G	59A,9G	63A	54A,3G	Intron	Alu
chr1	150318380	A->G	+	57A	48A,19G	51A,27G	32A,14G	66A,36G	35A,34G	53A,7G	33A,23G	Intron	Alu
chr1	150318385	A->G	+	59A	47A,21G	60A,18G	42A,6G	80A,20G	51A,17G	57A,2G	44A,11G	Intron	Alu
chr1	150318389	A->G	+	59A	43A,23G	40A,37G	39A,8G	56A,43G	42A,23G	50A,4G	37A,16G	Intron	Alu
chr1	150318394	A->G	+	58A	51A,15G	60A,17G	43A,4G	61A,39G	43A,22G	50A,1C,3G	47A,7G	Intron	Alu
chr1	150318407	A->G	+	64A	23A,42G	18A,57G	19A,27G	32A,65G	22A,40G	46A,7G	25A,27G	Intron	Alu
chr1	150318412	A->G	+	64A	58A,2G	56A,12G	45A	89A,1C,1G	51A,3G	47A	45A,2G	Intron	Alu
chr1	150318420	A->G	+	66A	52A,3G	51A,1T,9G	43A	78A,3G	41A,4G	39A	32A,2G	Intron	Alu
chr1	150318937	A->G	+	43A	35A,2G	43A,1G	14A,2G	45A,2G	29A,6G	23A	29A,1G	Intron	Alu
chr1	150318938	A->G	+	42A	20A,15G	31A,12G	10A,5G	23A,24G	22A,12G	21A,2G	19A,10G	Intron	Alu
chr1	150318943	A->G	+	39A	28A,1C,7G	37A,6G	11A,2G	42A,5G	31A,4G	22A	27A,7G	Intron	Alu
chr1	150319011	A->G	+	23A	34A,7G	38A,4G	26A,1G	35A	35A	28A	34A,4G	Intron	Alu
chr1	150319020	A->G	+	23A	34A,5G	29A,9G	22A,3G	28A,3G	30A,5G	25A	32A,3G	Intron	Alu
chr1	150319023	A->G	+	23A	8A,26G	5A,30G	7A,20G	5A,21G	6A,23G	18A,5G	7A,22G	Intron	Alu
chr1	150319039	A->G	+	31A,1C	6A,18G	4A,24G	13A,11G	8A,16G	6A,17G	14A	12A,5G	Intron	Alu
chr1	150319059	A->G	+	35A	30A,1G	24A	18A,1G	28A,3G	27A,5G	15A,1G	24A	Intron	Alu
chr1	150319079	A->G	+	32A	25A,5G	24A,4G	17A	23A,6G	23A,5G	15A,2G	19A,8G	Intron	Alu
chr1	150319101	A->G	+	35A	30G	1A,29G	3A,13G	2A,27G	27G	13A,8G	1A,24G	Intron	Alu
chr1	150319105	A->G	+	34A	30A,3G	25A,6G	18A	30A,1G	27A,3G	20A	26A	Intron	Alu
chr1	150326620	A->G	+	66A,1C	2A	4A,5G	-	-	1A	2A	3A	Intergenic	Alu
chr1	150326642	A->G	+	54A	3G	3A,6G	2A	-	-	-	1G	Intergenic	Alu
chr1	150326838	A->G	+	70A	1A	3A,6G	2A	1A	-	1A	2A	Intergenic	Alu
chr1	150327658	A->G	+	42A	2A,2G	2A,5G	-	2A	2A	-	1A,1G	Intergenic	Alu
chr1	150328239	A->G	+	67A	3A,5G	2A,14G	1A,2G	6A	1A,1G	4A	2A,3G	Intergenic	Alu
chr1	150328260	A->G	+	72A	6A,1G	9A,5G	1A,2G	5A	2A	4A	1A,2G	Intergenic	Alu
chr1	1508454	A->G	-	54T	2T	5T,7C	-	3T	8T,1C	4T,1C	5T	Intergenic	Alu
chr1	152816669	A->G	+	12A	7A,5G	11A,3G	1A,2G	3A,2G	1A	2A,1G	4A,2G	Intron	Alu
chr1	15315241	A->G	+	77A,1C	5A,1G	-	4A,1G	3A	23A,11G	3A	2A,1G	Intron	Alu
chr1	15315352	A->G	+	79A	2A,4G	-	4G	3G	5A,11G	2A,3G	-	Intron	Alu
chr1	153650947	A->G	+	80A	2A,3G	3A	1A	8A,7G	-	-	-	Intergenic	Alu
chr1	153691686	A->G	+	64A	9A,2G	4A,3G	1A	15A,7G	2A	1A	1A	Intergenic	Alu
chr1	15469310	A->G	+	57A	3A	2A,5G	4A	1A	1A	1A	1A	Intron	Alu
chr1	156105743	A->G	+	70A	4A,2G	1A	7A,1G	10A,1G	22A,10G	14A	3A,5G	Intergenic	Alu
chr1	156105788	A->G	+	69A,1T	2A,6G	1G	3A,5G	12A,1G	15A,16G	9A,2G	8A,4G	Intergenic	Alu
chr1	156105846	A->G	+	61A	7A,1G	1A	11A,1G	15A,5G	33A,9G	15A,1G	13A,2G	Intergenic	Alu
chr1	156105853	A->G	+	57A	3A,7G	1A	5A,13G	13A,10G	21A,29G	16A,3G	5A,16G	Intergenic	Alu
chr1	156105863	A->G	+	58A	9A,3G	1A	23A	35A,3G	56A,6G	27A,1G	23A,2G	Intergenic	Alu
chr1	156105872	A->G	+	57A,1C	11A,6G	2A	26A,1G	36A,5G	56A,14G	30A,1G	23A,4G	Intergenic	Alu
chr1	156105883	A->G	+	51A,1T	16A,3G	3A	27A,1G	39A,6G	65A,12G	33A,1G	30A,1G	Intergenic	Alu
chr1	156105922	A->G	+	39A	23A	2A,1G	22A,1G	49A,2G	56A,5G	32A	24A,2G	Intergenic	Alu
chr1	156105934	A->G	+	42A	13A,9G	2A,2G	19A,6G	26A,27G	38A,27G	29A,3G	19A,5G	Intergenic	Alu
chr1	156153720	A->G	-	65T	4T	-	1T	-	1T,1C	4T	13T,5C	Intron	Alu
chr1	156153810	A->G	-	68T	2T,2C	-	1T	-	2C	3T	5T,5C	Intron	Alu
chr1	157196391	A->G	-	29T	2T,6C	1T,1C	1C	1C	3T,5C	3T,1C	1T,9C	Intergenic	Alu
chr1	157565778	A->G	-	31T	1T,2C	1T,5C	-	1C	1T	-	1T	Intron	Alu
chr1	157565825	A->G	-	45T	5T,1C	2T,5C	2T	1T,1C	3T	-	1T	Intron	Alu
chr1	157990963	A->G	-	57T	-	-	-	-	-	-	8C	Intergenic	Alu
chr1	157992484	A->G	-	79T	-	-	-	1C	-	-	5T,6C	Intergenic	Alu
chr1	157992501	A->G	-	77T	-	-	-	1C	-	-	3T,5C	Intergenic	Alu
chr1	157992636	A->G	-	83T	-	-	-	-	-	-	2T,5C	Intergenic	Alu
chr1	158046727	A->G	+	62A	2A	2A,2G	-	3A,1G	1G	-	4A,5G	Intergenic	Alu
chr1	158588267	A->G	+	37A	2A,2G	11A,6G	1G	1G	5A,4G	-	1A	Intron	Alu
chr1	158655995	A->G	+	44A	6A	16A,5G	2A	2A	5A	1A	7A	Intron	Alu
chr1	158656010	A->G	+	44A	6A	15A,6G	2A	2A	5A	1A	7A	Intron	Alu
chr1	158656416	A->G	+	44A,1T	3A,5G	4A,3G	2G	2A	4A,3G	1G	2A	Intron	Alu
chr1	159033586	A->G	-	61T	5T,7C	2T,3C	1T,2C	-	12T	11T,1C	8T,16C	Intergenic	Alu
chr1	159033596	A->G	-	63T	7T,5C	2T,3C	3T	-	11T,1C	10T,2C	17T,6C	Intergenic	Alu
chr1	159033639	A->G	-	63T,1G	8T,8C	2T,2C	3T,1C	1T	15T	11T,2C	26T,4C	Intergenic	Alu
chr1	159033657	A->G	-	69T	12T,7C	5T	2T,1C	1T,1C	8T,6C	7T,1C	13T,22C	Intergenic	Alu
chr1	159033667	A->G	-	73T	8T,14C	1T,3C	3C	2C	4T,7C	4T,4C	6T,28C	Intergenic	Alu
chr1	159033696	A->G	-	77T,1C	27T,3C	6T	4T	2T	20T,1C	16T	45T,6C	Intergenic	Alu
chr1	159033697	A->G	-	77T	25T,5C	5T,1C	4T	1T,1C	19T,2C	14T,2C	44T,6C	Intergenic	Alu
chr1	159523672	A->G	+	26A	1A,7G	2A,1G	-	-	-	-	-	Intron	Alu
chr1	159536789	A->G	+	66A	1A,41G	15G	21G	18G	34G	100G	28G	Intron	non-Repeat
chr1	160294267	A->G	-	71T	7T	26T,6C	-	1T	-	-	1T,1C	Intron	Alu
chr1	160294288	A->G	-	72T,1G	7T	21T,6C	-	1T	-	-	1T	Intron	Alu
chr1	160294315	A->G	-	75T	12T	29T,7C	-	1T	-	-	2C	Intron	Alu
chr1	160294319	A->G	-	1A,67T	11T,1C	31T,5C	-	1T	-	-	2T	Intron	Alu
chr1	160346040	A->G	-	27T	3T	3T,11C	-	-	-	-	-	Intron	Alu
chr1	160347086	A->G	-	40T	7T	44T,13C	-	-	-	-	3T	Intron	Alu
chr1	160380553	A->G	-	1A,67T	2T	14T,7C,1G	1T	-	-	-	2T	Intron	Alu
chr1	160380656	A->G	-	48T	2T,1C	29T,7C	1T	-	-	-	1T,1C	Intron	Alu
chr1	160381229	A->G	-	36T	-	1T,5C	-	-	-	-	-	Intron	Alu
chr1	160411501	A->G	-	60T	9T,3C	8T,13C	-	-	-	-	2T,1C	Intron	Alu
chr1	160411548	A->G	-	77T	1T,9C	20C	-	-	-	-	1T,2C	Intron	Alu
chr1	160412034	A->G	-	63T	1C	2T,7C	-	-	-	-	-	Intron	Alu
chr1	160412035	A->G	-	63T	1C	9C	-	-	-	-	-	Intron	Alu
chr1	160412065	A->G	-	63T	1C	1T,9C	-	-	-	-	-	Intron	Alu
chr1	1609849	A->G	+	69A	-	5A,5G	-	-	-	1A	-	Intergenic	Alu
chr1	1610042	A->G	+	90A	1A	1A,6G	1A	-	-	1A	1A	Intergenic	Alu
chr1	162589293	A->G	-	27T,1G	5T,5C	4T,2C	3T,1C	12T	32T,3C	2T	11T	Intron	Alu
chr1	162589335	A->G	-	20T	6T,2C	5T,1C	3T,1C	9T,4C	27T,5C	2T	11T,3C	Intron	Alu
chr1	162599856	A->G	-	46T	2T,1C	1T,1C	2C	8T,4C	12T,14C	1T,2C	2T,3C	Intron	Alu
chr1	162599872	A->G	-	49T	5T	1T,1C	3T	17T,2C	47T,5C	5T	11T	Intron	Alu
chr1	162599955	A->G	-	40T	3T,1C	1C	1T	5T,7C	21T,13C	3T	5T,3C	Intron	Alu
chr1	162600779	A->G	-	57T	-	1C	2T	2T,1C	14T,5C,1G	2T,1C	3T,2C	Intron	Alu
chr1	162600863	A->G	-	58T	3T,1C	2T,3C	5T	9T	45T,10C	5T	9T,1C	Intron	Alu
chr1	162600915	A->G	-	64T	3T,2C	2T,1C	5T	8T,1C	34T,13C	4T,2C	10T,3C	Intron	Alu
chr1	164035593	A->G	-	69T	1T	30T,11C	-	1T	4T,1C	1T	3T	Intron	Alu
chr1	164127310	A->G	-	40T	2T	6T,6C	1T	1T	3T	-	-	Intron	Alu
chr1	164137278	A->G	-	48T	5T	83T,6C	2T	1T	5T	-	2T	Intron	Alu
chr1	164137753	A->G	-	53T	8T	60T,30C	1C	1T,1C	2T	2T,1C	-	Intron	Alu
chr1	164137754	A->G	-	51T	8T	61T,19C	1T	2T	2T	3T	-	Intron	Alu
chr1	164138269	A->G	-	36T	-	7T,7C	-	1T	-	-	1T	Intron	Alu
chr1	164650127	A->G	+	24A	2G	2G	-	1A,5G	1G	-	-	Intergenic	Alu
chr1	164675263	A->G	+	48A	3A,1G	2A,8G	2A,1G	2A	-	2A	-	Intergenic	Alu
chr1	164676683	A->G	+	46A,1T	8A,1T	27A,5G	5A	7A	13A,1G	-	7A	Intergenic	Alu
chr1	164809102	A->G	-	66T	1T,1C	2T,6C	-	-	-	1T	-	Intergenic	Alu
chr1	164812479	A->G	-	55T	84T,5C	66T,4C	-	37T,1C	24T,1C	2T,1C	4T	Extended 3UTR	Alu
chr1	164812569	A->G	-	48T	74T,5C	55T,6C	-	31T,5C	20T,6C	1T,3C	2T,2C	Extended 3UTR	Alu
chr1	164812572	A->G	-	52T	81T,2C	54T,10C	-	39T	23T,4C	3T,1C	4T	Extended 3UTR	Alu
chr1	164812636	A->G	-	74T	47T,7C	39T,2C	-	27T,1G	16T	-	1T	Extended 3UTR	Alu
chr1	164812660	A->G	-	79T	54T,7C	41T,1C	-	33T	18T,1C	-	1T	Extended 3UTR	Alu
chr1	164816703	A->G	-	60T	12T,1C	36T,6C	1T	18T	9T	-	2T	Intron	Alu
chr1	164816748	A->G	-	65T	11T,1C	24T,8C	1T	12T	8T	-	2T	Intron	Alu
chr1	164816794	A->G	-	69T	7T,3C	9T,10C	-	14T	5T	-	3T	Intron	Alu
chr1	164816797	A->G	-	65T	9T	11T,7C	-	14T	4T	-	2T	Intron	Alu
chr1	164816817	A->G	-	65T	6T,4C	9T,10C	-	12T,1C	4T,1C	-	2T	Intron	Alu
chr1	164819876	A->G	-	72T	-	10T,10C	4T	2T	1T,2C	1T	-	Intron	Alu
chr1	164998439	A->G	+	67A,1G	-	3A,10G	-	2A	-	-	6A	Intron	Alu
chr1	165007911	A->G	+	55A,1C	1A	8A,5G	-	-	-	-	3A	Intergenic	Alu
chr1	165007977	A->G	+	73A	1A	17A,6G	-	1A	-	-	7A	Intergenic	Alu
chr1	165033578	A->G	+	64A,1C	-	12A,19G	-	-	-	-	2A,8G	Intergenic	Alu
chr1	165033583	A->G	+	69A	-	5A,27G	-	-	-	-	5A,5G	Intergenic	Alu
chr1	165035542	A->G	+	60A	-	19A,5G	-	1A	-	-	3A	Intergenic	Alu
chr1	165051641	A->G	-	49T	1C	3T,5C	-	-	1T	-	3T	Intergenic	Alu
chr1	165059532	A->G	+	57A	-	-	-	-	-	-	5A,7G	Intergenic	Alu
chr1	165059534	A->G	+	56A	-	-	-	-	-	-	5A,7G	Intergenic	Alu
chr1	165077178	A->G	+	91A,1C	5A,1G	69A,9G	-	-	6A	-	22A,2G	Intergenic	Alu
chr1	165077208	A->G	+	90A	1A,1G	44A,10G	-	-	3A	-	12A,5G	Intergenic	Alu
chr1	165077211	A->G	+	84A	1G	37A,12G	-	-	4A	-	10A,8G	Intergenic	Alu
chr1	165077212	A->G	+	82A	1G	36A,14G	-	-	4A	-	15A,3G	Intergenic	Alu
chr1	165077220	A->G	+	77A,1G	3A	40A,21G	-	-	4A	-	20A,2G	Intergenic	Alu
chr1	165077233	A->G	+	84A	4A,2G	57A,7G	-	-	5A	-	17A,2G	Intergenic	Alu
chr1	165077254	A->G	+	92A	5A,2G	49A,9G	-	-	4A	-	12A,3G	Intergenic	Alu
chr1	165079483	A->G	+	67A	2G	7A,20G	-	-	2A,3G	-	1A,4G	Intergenic	Alu
chr1	165079496	A->G	+	70A	1A	15A,13G	-	-	6A	-	2A,2G	Intergenic	Alu
chr1	165079505	A->G	+	66A	1G	23A,8G	-	-	6A,3G	-	3A,1G	Intergenic	Alu
chr1	165079511	A->G	+	63A	1G	17A,14G	-	-	7A,2G	-	4A	Intergenic	Alu
chr1	165869221	A->G	-	68T,1C	15T,3C	31T,12C	12T,1C	22T,2C	27T,6C	11T	16T,1G	Intergenic	Alu
chr1	165869252	A->G	-	80T	24T,5C	44T,2C	18T	25T	35T,4C	22T,1C	24T,1C	Intergenic	Alu
chr1	165869277	A->G	-	77T	23T,1C	21T,15C	12T,2C	22T	31T,4C	21T	18T,1C	Intergenic	Alu
chr1	165869289	A->G	-	1A,72T,1G	16T,7C	12T,18C	8T,4C	15T,6C	24T,7C	18T,1C,1G	12T,6C	Intergenic	Alu
chr1	165869306	A->G	-	70T	6T,15C	4T,24C	2T,6C	10T,9C	7T,19C	13T,9C	10T,11C	Intergenic	Alu
chr1	165869360	A->G	-	70T	16T,6C	16T,7C	4T,2C	11T,1C	15T,7C	16T,2C	11T,5C	Intergenic	Alu
chr1	165869361	A->G	-	72T	15T,7C	15T,8C	4T,2C	8T,4C	15T,7C	15T,3C	13T,4C	Intergenic	Alu
chr1	165869369	A->G	-	69T,2G	15T,7C	21T,5C	4T,3C	13T,1C	16T,9C	19T,2C	13T,7C	Intergenic	Alu
chr1	165869386	A->G	-	76T	19T,6C	32T,2C	7T	15T	27T	23T	19T,2C	Intergenic	Alu
chr1	165869430	A->G	-	82T	6T,1C	14T,5C	4T,1C	6T,3C	10T,3C	8T,4C	9T,1C	Intergenic	Alu
chr1	165870372	A->G	-	1A,73T	4T	16T,5C	8T	10T	18T,2C	9T	9T	Intergenic	Alu
chr1	165870421	A->G	-	66T	5T	15T,11C	7T	11T,1C	15T,9C	8T,1C	8T,2C	Intergenic	Alu
chr1	165870428	A->G	-	65T	3T,1C	13T,6C	7T	6T,1C	14T,4C	3T,1C	4T,2C	Intergenic	Alu
chr1	165870442	A->G	-	65T	7T	26T,5C	6T,1G	14T	25T	10T	8T	Intergenic	Alu
chr1	165871056	A->G	-	66T,1G	1A,21T,4C	38T,8C	11T,1C	15T,3C	51T,4C	15T,2C	17T,1C	Intergenic	Alu
chr1	165871059	A->G	-	66T,2G	13T,16C	23T,31C	9T,8C	11T,13C,1G	25T,34C	21T,7C	17T,7C	Intergenic	Alu
chr1	165871067	A->G	-	72T	24T,5C	35T,20C	15T,2C	20T,4C	49T,9C,1G	28T	24T,2C	Intergenic	Alu
chr1	165871139	A->G	-	60T	8T	19T,13C	13T,1C	19T	20T,4C	18T	18T,2C	Intergenic	Alu
chr1	165871153	A->G	-	62T	3T	17T,6C	6T	13T	21T	6T,1C	12T,1C	Intergenic	Alu
chr1	165871179	A->G	-	45T	6T	19T,11C	11T,2C	11T,2C	18T,2C	16T	15T,1C	Intergenic	Alu
chr1	165871185	A->G	-	48T	5T,1C	27T,1C	6T,4C	12T	11T,5C	15T,2C	8T,7C	Intergenic	Alu
chr1	165871192	A->G	-	47T	6T	25T,3C	9T	8T,5C	16T	16T,1C	15T,1C	Intergenic	Alu
chr1	165871241	A->G	-	67T	6T,3C	9T,11C	9T,1C	9T,2C	11T	13T	15T	Intergenic	Alu
chr1	165871266	A->G	-	84T	4T	6T,5C	2T	6T,1C	6T,2C	5T	5T,2C	Intergenic	Alu
chr1	165871274	A->G	-	83T,1G	2T,3C	3T,6C	2T	4T,2C	5T,3C	1T,1C	3T,6C	Intergenic	Alu
chr1	165871493	A->G	-	71T	3T,5C	2T,1C	1C	6T,1C	6T,3C	4T	4T,4C	Intergenic	Alu
chr1	165871569	A->G	-	61T	5T,5C	3T,1C	-	5C	4T,4C	3T	2T,2C	Intergenic	Alu
chr1	165871578	A->G	-	53T	3T,6C	3T,1C	-	3T,3C	5T,3C	3T	2T,1C	Intergenic	Alu
chr1	165871614	A->G	-	53T,1C	5T,2C	1T,2C	1T	6T	10T	5T	4T,5C	Intergenic	Alu
chr1	165871626	A->G	-	50T	4T,4C	2T,2C	1A,1C	5T,1C	7T,3C	4T	4T,5C	Intergenic	Alu
chr1	165873843	A->G	-	69T	66T	82T,6C	40T	89T	138T,3C	64T	180T,3C	Intergenic	Alu
chr1	165873852	A->G	-	64T	65T	75T,10C	38T,1G	89T	137T,2C	64T	178T,4C	Intergenic	Alu
chr1	165873900	A->G	-	58T	17T,3C	25T,8C	9T,1C	32T,1C	43T,2C	12T,1C	42T,3C	Intergenic	Alu
chr1	165873910	A->G	-	1A,55T	33T,4C	49T,6C	22T,2C	50T,2C,1G	80T	28T	65T,11C,1G	Intergenic	Alu
chr1	165873920	A->G	-	62T	43T,6C	56T,16C	31T,1C	66T,4C	107T,8C	47T	100T,12C	Intergenic	Alu
chr1	165873924	A->G	-	65T	39T,11C	51T,22C	31T,3C	67T,3C	109T,11C	46T,2C	110T,8C	Intergenic	Alu
chr1	165873950	A->G	-	70T	52T,8C	75T,12C	37T,2C	72T,11C	139T,6C	57T,5C	133T,37C,1G	Intergenic	Alu
chr1	165873969	A->G	-	1A,63T,1G	59T,1C	80T,5C	38T	82T	147T,1C,1G	62T	170T	Intergenic	Alu
chr1	165873989	A->G	-	67T	46T	64T,5C	30T	55T,2C	116T	55T	138T,2C,1G	Intergenic	Alu
chr1	165874371	A->G	-	39T	22T,4C	29T,12C	7T	14T	38T,1C	28T	53T,5C	Intergenic	Alu
chr1	165874382	A->G	-	31T	16T,3C	24T,12C	5T	10T,1C	26T,10C	24T,2C	47T,10C	Intergenic	Alu
chr1	165874391	A->G	-	27T	14C	3T,23C	5C	1T,6C	3T,23C	6T,14C	4T,36C	Intergenic	Alu
chr1	165874408	A->G	-	26T	5T,2C	11T,5C	2C	2T	4T,7C	6T	3T,11C	Intergenic	Alu
chr1	165874411	A->G	-	26T	5T,2C	9T,7C	1C	2T	11T	6T	1A,12T,1C	Intergenic	Alu
chr1	165874466	A->G	-	35T	4T,2C	11T,6C	1T	3T	9T,1C	4T,1C	18T,3C	Intergenic	Alu
chr1	165874474	A->G	-	33T	1T,5C	11T,5C	1C	2T,1C	5T,5C	3T,2C	10T,9C	Intergenic	Alu
chr1	165875471	A->G	-	66T	33T,15C	43T,6C	22T,3C	59T,5C	86T,13C	47T,5C	106T,8C	Extended 3UTR	Alu
chr1	165875472	A->G	-	63T,1C	46T,2C	44T,6C	25T	63T,1C	95T,4C	52T	114T,3C	Extended 3UTR	Alu
chr1	165875486	A->G	-	59T	46T,5C	56T,1C	24T,1C	66T,1C	109T,3C	55T	133T,4C	Extended 3UTR	Alu
chr1	165875545	A->G	-	60T	37T,6C	40T,7C	23T,2C	59T,3C	89T,3C	47T	114T,2C	Extended 3UTR	Alu
chr1	165875581	A->G	-	62T	1A,33T,5C	42T,4C	23T,2C	55T,6C,2G	87T,3C	43T,1C	91T,4C,2G	Extended 3UTR	Alu
chr1	165875594	A->G	-	60T	45T,9C,1G	63T,4C,1G	24T,4C	75T,9C,1G	121T,10C	60T,2C	135T,23C,1G	Extended 3UTR	Alu
chr1	165875627	A->G	-	63T	28T,2C	55T,2C	14T,2C	56T,8C	100T,10C	43T	137T,7C	Extended 3UTR	Alu
chr1	165875645	A->G	-	56T	29T,1C	48T,8C	14T,2C	54T,7C	89T,14C	38T,2C	126T,13C	Extended 3UTR	Alu
chr1	165875972	A->G	-	55T	21T,11C	19T,6C	10T,3C	21T,6C	44T,19C	29T,1C	38T,7C	Extended 3UTR	Alu
chr1	165876134	A->G	-	43T	26T,6C	17T,6C	14T	29T	66T,6C	30T	47T,3C	Extended 3UTR	Alu
chr1	165876461	A->G	-	57T	29T,5C	20T	16T	37T	73T,3C,1G	37T,2C	104T,3C	Extended 3UTR	Alu
chr1	165890845	A->G	-	28T	2T,1C	4T,1C	1T,2C	2T,3C	6T,5C	3T,1C	4T,3C	Intron	Alu
chr1	165891097	A->G	-	1A,50T	5T	6T,2C	2T,1C	11T,1C	26T,4C	9T,2C	23T,5C	Intron	Alu
chr1	165891556	A->G	-	60T	-	2C	-	1C	5T,5C	3T,1C	2T,3C	Intron	Alu
chr1	165892166	A->G	-	62T	5T,1C	12T	7T	10T,1C	34T,5C	12T	29T	Intron	Alu
chr1	165892321	A->G	-	69T,1C	11T	14T,5C	6T	27T	48T,1G	8T	62T,4C,1G	Intron	Alu
chr1	165892359	A->G	-	62T	11T,2C	17T,5C	8T	28T,3C	53T,1C,1G	10T	72T,5C	Intron	Alu
chr1	165892385	A->G	-	61T	3T,5C	3T,6C	5T	8T,7C	13T,13C	4T	24T,22C	Intron	Alu
chr1	165909587	A->G	-	51T	9T,1C	18T,5C	3T	5T	17T	8T	6T,1C	Intron	Alu
chr1	165911246	A->G	-	33T	3T,2C	14T,6C	2T	2T,1C	11T,1C	2T,1C	1T,1C	Intron	Alu
chr1	165912603	A->G	-	45T	2T	6T,12C	5T	4T	11T,4C	6T	15T	Intron	Alu
chr1	165912659	A->G	-	52T	3T	16T,2C	1T,2C	5T	14T,6C	5T,1C	13T	Intron	Alu
chr1	166018763	A->G	-	41T	1T	-	-	1T,4C	2T,2C	-	4T,5C	Intergenic	Alu
chr1	166079446	A->G	+	43A	1A,1G	1A,10G	-	2G	-	-	-	Intergenic	Alu
chr1	167112389	A->G	-	74T	1C	2T,1C	1T	1T	20T,6C	2T	-	Intergenic	Alu
chr1	167112427	A->G	-	65T,1G	1T	1T,2C	1T	1T	21T,6C	1C	-	Intergenic	Alu
chr1	167112439	A->G	-	53T	1T	2T,1C	2T	1T	23T,5C	2T	-	Intergenic	Alu
chr1	167112532	A->G	-	42T	1C	2T,1C	-	-	8T,6C	1T	-	Intergenic	Alu
chr1	167112562	A->G	-	38T	-	2C	-	-	6T,5C	1C	-	Intergenic	Alu
chr1	167166072	A->G	+	53A	1G	5G	-	-	3A	-	-	Intergenic	Alu
chr1	167385859	A->G	-	40T	3T,6C	6T,29C	1T	2T,1C	2C	2T	3T,3C	Intron	Alu
chr1	167385863	A->G	-	41T	9T	23T,12C	1T	1T,2C	1T,1C	2T	3T,3C	Intron	Alu
chr1	167385872	A->G	-	39T	6T,3C	18T,17C	1T	2T,1C	2T	2T	2T,4C	Intron	Alu
chr1	167385873	A->G	-	39T	7T,2C	26T,9C	1T	3T	2T	2T	5T,1C	Intron	Alu
chr1	167582583	A->G	+	57A,2C	1G	-	-	1A,3G	2A,2G	1A	5A,14G	Intron	Alu
chr1	167898493	C->A	+	59C	10A,8C	15A,25C	-	2C	-	2C,1G	2A	Intergenic	non-Repeat
chr1	167911270	A->G	+	38A	42A,8G	45A,18G	-	-	2A	4A	7A	Extended 3UTR	non-Alu-Repeat
chr1	167911373	A->G	+	32A	62A	75A,7G	-	-	2A	3A	6A	Extended 3UTR	non-Alu-Repeat
chr1	167940830	A->G	-	43T	3T,5C	2T,3C	3T,5C	3T	6T,2C	4T	1T,2C	Intron	Alu
chr1	168135442	A->G	-	42T	-	5C	2T	-	1T	1T	1T	Intron	Alu
chr1	168135842	A->G	-	63T	1T,3C	3T,6C	5T	-	1T	5T	2T	Intron	Alu
chr1	168140895	A->G	-	44T	1T,2C	8C	2C	1T,2C	2T	2C	1T	Intron	Alu
chr1	168141003	A->G	-	38T	4C	2T,10C	4C	1T,2C	1T	3C	1C	Intron	Alu
chr1	168355085	A->G	+	36A	2A,1G	3A,7G	1A,1G	6A	5A	2A	4A	Intron	Alu
chr1	168491972	A->G	-	43T	2C	1C	1C	1T,3C	3T,6C	2C	11T,5C	Intron	Alu
chr1	168493705	A->G	-	41T	3T,1C	1T	-	2T,2C	5T,5C	-	2T,7C	Intron	Alu
chr1	168612542	A->G	-	58T,1G	1A,36T,3C	39T,6C	9T,1C	23T	30T	21T	31T	Intron	Alu
chr1	169038027	A->G	+	52A	3A,2G	-	2A	1A,1G	7A,7G	4A	1A	Intergenic	Alu
chr1	169663808	A->G	-	47T	5T	35T,17C	1T	-	6T,1C	1C	1T	Intron	Alu
chr1	169663841	A->G	-	69T	1T	20T,8C	1T	-	3T,1C	-	1T	Intron	Alu
chr1	169663842	A->G	-	71T	1T	21T,7C	1T	-	4T	-	1T	Intron	Alu
chr1	169716093	A->G	-	69T	6T	7T,7C	-	2T,1C	2T	-	1T	Intron	Alu
chr1	169716208	A->G	-	57T	3T,5C	6T,7C	-	3C	2T	-	1T	Intron	Alu
chr1	169716211	A->G	-	58T	6T,2C	7T,6C	-	1T,2C	2T	-	1T	Intron	Alu
chr1	169742895	A->G	-	60T	4T	25T,6C	1T	7T,1C	7T	2T	7T,1C	Intron	Alu
chr1	169742907	A->G	-	66T	4T	25T,6C	1T	7T	7T	2T	8T	Intron	Alu
chr1	169742959	A->G	-	79T	3T,1C	21T,6C	1T	6T,2C	6T	1T	7T	Intron	Alu
chr1	171655566	A->G	+	25A	3A	7A,6G	-	-	2G	-	-	Intergenic	Alu
chr1	1721420	A->G	+	65A	5A,1G	7A,1G	1A	2A	1A,1G	1A	3A,8G	Intergenic	Alu
chr1	17243277	A->G	+	63A	2A	6G	-	-	-	-	-	Intron	Alu
chr1	17243299	A->G	+	63A,1T	2A	5G	-	-	-	-	-	Intron	Alu
chr1	17286581	A->G	+	65A	11G	5A,65G	-	-	-	-	1A,1G	Intron	non-Repeat
chr1	17286664	A->G	+	65A,1T	8G	10A,53G	-	1A	-	-	1A,1G	Intron	non-Repeat
chr1	17331790	A->G	+	74A	1A,2G	1A,5G	-	-	-	-	1A,1G	Intron	Alu
chr1	17344439	A->G	+	58A	1G	3A,7G	-	-	-	-	-	Intron	Alu
chr1	17344440	A->G	+	56A,1C	1A	4A,6G	-	-	-	-	-	Intron	Alu
chr1	17344466	A->G	+	49A	3A,1G	15A,5G	-	-	-	-	-	Intron	Alu
chr1	17344579	A->G	+	61A	1A,2G	6A,11G	-	-	1G	-	-	Intron	Alu
chr1	17344585	A->G	+	63A	4A	19A,5G	-	-	1A	-	1A	Intron	Alu
chr1	17344594	A->G	+	62A	1A,5G	16A,9G	-	-	1A	-	1A	Intron	Alu
chr1	17344625	A->G	+	69A	3A,6G	16A,10G	-	-	1A	-	1A	Intron	Alu
chr1	17403729	A->G	+	28A	1A	7A,5G	-	-	-	-	-	Intron	Alu
chr1	17407204	A->G	+	79A	4A	9A,1C,8G	-	-	3A	-	-	Intron	Alu
chr1	17422381	A->G	+	91A,1C	2A,3G	13A,5G	-	1A	-	-	-	Intron	Alu
chr1	17422449	A->G	+	76A,1T	7A,4G	23A,6G	-	1A	-	1A	1A	Intron	Alu
chr1	17422458	A->G	+	81A	10A,2G	26A,5G	-	1A,1G	-	1A	1A	Intron	Alu
chr1	17462806	A->G	+	97A	5A,1G	30A,7G	-	2A	2A	-	1A	Intron	Alu
chr1	17462845	A->G	+	91A	5A,1G	36A,7G	-	2A	3A	-	2A	Intron	Alu
chr1	17462857	A->G	+	87A	4A,2G	36A,7G	-	2A	3A	-	2A	Intron	Alu
chr1	17499159	A->G	+	56A,1T	-	4A,7G	-	-	1A	-	1A	Intron	Alu
chr1	17629631	A->G	+	63A	2A,1G	3A,12G	-	5A	1G	-	3A,1G	Intron	Alu
chr1	17647323	A->G	+	40A	-	3A,5G	-	2A	-	-	-	Intron	Alu
chr1	17663281	A->G	+	60A	2A,2G	5A,7G	-	3A	1A	-	3A	Intron	Alu
chr1	17699752	A->G	+	50A,1T	2A	26A,5G	-	-	-	-	1A	Intron	Alu
chr1	17700566	A->G	+	38A,1T	-	11A,11G	-	-	1A	-	2A,1G	Intron	Alu
chr1	17700615	A->G	+	45A,2T	-	19A,7G	-	-	1A	-	3A	Intron	Alu
chr1	17700647	A->G	+	51A	-	26A,9G	2A	-	3A	-	3A	Intron	Alu
chr1	17700664	A->G	+	64A	-	27A,10G	2A	-	1A,2G	-	1A,1G	Intron	Alu
chr1	17700674	A->G	+	66A,1T	-	17A,19G	2A	-	1A,2G	-	2A	Intron	Alu
chr1	17700677	A->G	+	65A	-	11A,25G	1A,1G	-	3G	-	1A,1G	Intron	Alu
chr1	17700735	A->G	+	60A	1A	7A,7G	1A	1A	-	-	-	Intron	Alu
chr1	17700744	A->G	+	57A	1A	17A,5G	1A	1A	2A	-	-	Intron	Alu
chr1	17700787	A->G	+	50A	1A	7A,14G	2A	1A	2G	-	-	Intron	Alu
chr1	17700809	A->G	+	55A	1A	10A,12G	2A	1A	2A	-	-	Intron	Alu
chr1	177507868	A->G	+	56A	10A,6G	4A	1A	1A,2G	8A,2G	3A,2G	6A,1G	Intergenic	Alu
chr1	177507872	A->G	+	54A	12A,5G	3A,2G	2A	3A	11A,1G	4A,1G	5A,2G	Intergenic	Alu
chr1	177510560	A->G	+	40A	15A,7G	16A,2G	2A	1A,2G	3A,2G	7A,2G	5A	Intergenic	Alu
chr1	177510735	A->G	+	67A	2A,5G	1A,4G	2G	2G	2A,2G	2A,2G	3A,1G	Intergenic	Alu
chr1	177594548	A->G	+	69A	4A,13G	6A,5G	-	1G	1A	24A,1G	-	Intergenic	Alu
chr1	177594613	A->G	+	59A,1G	22A,4G	17A	-	1A	1G	27A,8G	-	Intergenic	Alu
chr1	177594614	A->G	+	63A	20A,6G	15A,2G	-	1A	1A	34A,1G	-	Intergenic	Alu
chr1	177595146	A->G	+	71A	2A,6G	2A,5G	-	-	-	9A,1G	-	Intergenic	Alu
chr1	177595249	A->G	+	78A	3A,7G	5A,6G	1A	1A	-	18A,2G	-	Intergenic	Alu
chr1	177595259	A->G	+	72A	4A,7G	5A,6G	1A	1A	-	22A	-	Intergenic	Alu
chr1	177595290	A->G	+	72A,1T	12A,5G	10A,3G	1A	1G	-	25A,2G	-	Intergenic	Alu
chr1	177595368	A->G	+	88A	9A,5G	9A,6G	1A	1A	-	29A	-	Intergenic	Alu
chr1	177596574	A->G	+	29A	7A,6G	11A,2G	2A	-	-	21A,2G	-	Intergenic	Alu
chr1	177596690	A->G	+	50A,1G	2A,7G	3A,6G	1G	-	-	16A,4G	-	Intergenic	Alu
chr1	17828318	A->G	+	109A,1G	1A	3A,5G	-	2A	1A	-	-	Intron	non-Repeat
chr1	180209397	A->G	+	89A	7A,9G	23A,19G	-	-	-	-	-	Intron	Alu
chr1	180209422	A->G	+	88A,1C	17A,1G	37A,11G	-	-	-	-	-	Intron	Alu
chr1	180209426	A->G	+	88A	15A,3G	31A,17G	-	-	-	-	-	Intron	Alu
chr1	180209464	A->G	+	74A,1G	5A,2G	10A,13G	-	-	-	-	-	Intron	Alu
chr1	180209490	A->G	+	72A	4A	11A,8G	-	-	-	-	-	Intron	Alu
chr1	180209572	A->G	+	77A	3A,2G	8A,14G	-	1G	-	-	-	Intron	Alu
chr1	180217710	A->G	+	20A	-	2A,5G	-	-	-	-	-	Intron	Alu
chr1	18117962	A->G	+	52A,2T	1A	1G	-	4G	11A,8G	-	13A,2G	Intergenic	Alu
chr1	18118797	A->G	+	55A	-	-	-	1G	1A,7G	-	5A,2G	Intergenic	Alu
chr1	184204658	A->G	-	61T	-	-	5C	-	-	-	-	Intergenic	Alu
chr1	184293014	A->G	-	41T	10T,3C	1T,6C	2T	4T,1C	4T	1T	3T,2C	Intergenic	Alu
chr1	184316784	A->G	-	49T	2T,1C	5T,5C	2T	5T	7T	2T	2T,2C	Intron	Alu
chr1	184428498	A->G	-	13T	-	-	-	-	-	6C	-	Intron	Alu
chr1	184428499	A->G	-	13T	-	-	-	-	-	6C	-	Intron	Alu
chr1	18446929	A->G	+	59A	42A,2G	30A,5G	25A	52A,2G	64A,4G	121A	35A	Intergenic	Alu
chr1	18446938	A->G	+	59A	36A,3G	25A,7G	20A,1G	48A,1T,1G	51A,7G	101A,1C	33A	Intergenic	Alu
chr1	18446951	A->G	+	58A	28A,1G	23A,5G	16A	44A,1T,2G	43A,3G	74A,1G	26A,1G	Intergenic	Alu
chr1	185424419	A->G	-	27T	1C	-	1C	-	1T,2C	1C	4T,5C	Intron	Alu
chr1	185425628	A->G	-	35T	-	1C	3C	1T,2C	3T,8C	1T,1C	8T,12C	Intron	Alu
chr1	185425644	A->G	-	41T	-	1C	2T	1T,2C	5T,6C	2T	18T,4C	Intron	Alu
chr1	185425701	A->G	-	41T	-	-	3C	1T,2C	2T,6C	1T,1C	9T,10C	Intron	Alu
chr1	185425972	A->G	-	42T	6T,4C	2T	1T	8T,1C	10T,4C	4T	18T,5C	Intron	Alu
chr1	185426035	A->G	-	39T	2T,6C	2T	-	6T,2C	9T,2C	4T	11T,8C	Intron	Alu
chr1	185426040	A->G	-	39T	4T,4C	2T	-	6T,2C	8T,3C	4T	14T,6C	Intron	Alu
chr1	185427390	A->G	-	70T	2T	5T,1C	1T,1C	10T	12T,1C	2T,1C	17T,5C	Intron	Alu
chr1	185532550	A->G	-	84T	1C	-	-	2C	1T,2C	1T	1T,7C	Intron	Alu
chr1	185532566	A->G	-	83T	-	-	-	2C	2C	1T	6C	Intron	Alu
chr1	185621830	A->G	-	32T	-	6T	-	-	-	1T	3T,5C	Intergenic	Alu
chr1	185881879	A->G	+	48A	2A	1A	100A	4A	50A,5G	9A	14A	Intron	Alu
chr1	185883111	A->G	+	60A	4A,1G	-	110A,2G	3A,1G	34A,6G	10A,2G	3A,1G	Intron	Alu
chr1	186097783	A->G	-	58T	3T,1C	7T,12C	2T,1C	1T	2T	15T	1C	Intron	Alu
chr1	186097843	A->G	-	72T	1T,4C	9T,10C	1T,2C	-	2T,2C	17T,1C	-	Intron	Alu
chr1	186097889	A->G	-	76T	1T,3C	6T,9C	5C	-	2T,2C	10T,6C	1C	Intron	Alu
chr1	186122837	A->G	-	52T	6T	26T,6C	8T	-	3T	13T	-	Intron	Alu
chr1	186122853	A->G	-	48T	5T	19T,5C	5T,1C	-	2T	6T	-	Intron	Alu
chr1	18716933	A->G	+	47A,1T	2A,4G	1A,4G	1A	1A,2G	5A,7G	1A,1G	4A,1G	Intron	Alu
chr1	187264455	A->G	+	52A	-	12A,5G	-	-	-	-	-	Intron	Alu
chr1	18728601	A->G	+	19A	5A	8A,6G	1A	3A	4A	-	2A	Intron	Alu
chr1	187291849	A->G	+	11A	5A,2G	23A,16G	2A	-	-	-	-	Intron	Alu
chr1	187292175	A->G	+	44A	4A	25A,5G	-	-	-	-	1A	Intron	Alu
chr1	187292247	A->G	+	29A	5A	31A,6G	-	-	-	-	1A	Intron	Alu
chr1	187292262	A->G	+	23A,1T	4A,1G	21A,15G	-	-	-	-	1A	Intron	Alu
chr1	187292283	A->G	+	23A	4A	31A,5G	-	-	-	-	1A	Intron	Alu
chr1	187292285	A->G	+	23A	4A	31A,5G	-	-	-	-	1A	Intron	Alu
chr1	187301357	A->G	+	67A	5A,1G	52A,5G	-	-	-	-	-	Intron	Alu
chr1	187351485	A->G	+	54A	2A,1G	11A,9G	-	-	-	-	1A	Intron	Alu
chr1	187351532	A->G	+	30A	-	1A,5G	-	-	-	-	-	Intron	Alu
chr1	187407807	A->G	+	84A	6A,2G	13A,16G	-	-	-	-	2A	Intron	non-Repeat
chr1	187409192	A->G	+	72A	1A,3G	2A,12G	-	-	-	-	-	Intron	non-Repeat
chr1	187415465	A->G	+	34A	1A	8A,5G	-	-	-	1A	-	Intron	Alu
chr1	187415489	A->G	+	31A	1A	9A,6G	-	-	-	1G	-	Intron	Alu
chr1	187857309	A->G	-	56T	1C	1T	-	4T,11C	1C	-	3T,1C	Intron	Alu
chr1	1895465	A->G	+	73A	9A,1G	20A,2G	-	2A	-	1A	23A,6G	Intergenic	Alu
chr1	1895559	A->G	+	50A	7A,1G	7A,9G	-	2A	-	1A	20A,4G	Intergenic	Alu
chr1	1895582	A->G	+	46A	8A,1G	16A	-	2A	-	1A	17A,6G	Intergenic	Alu
chr1	1895595	A->G	+	42A	7A,2G	15A,1G	-	2A	-	1A	18A,5G	Intergenic	Alu
chr1	189717221	A->G	+	42A	1G	7A,5G	-	1A	1G	-	-	Intron	Alu
chr1	189717273	A->G	+	53A	4A	17A,8G	-	1A	1A	-	1A	Intron	Alu
chr1	189717375	A->G	+	37A	1A,2G	8A,6G	1G	-	-	-	-	Intron	Alu
chr1	189717575	A->G	+	65A	4A	36A,6G	2A	5A	5A	3A	3A	Intron	Alu
chr1	189717622	A->G	+	60A	5A,5G	27A,16G	1A,1G	5A	5A,1G	3A	5A	Intron	Alu
chr1	189717631	A->G	+	57A,1C	8A,2G	35A,6G	2A	5A	6A	3A	5A	Intron	Alu
chr1	189717634	A->G	+	59A	9A,1G	33A,8G	2A	5A	6A	3A	5A	Intron	Alu
chr1	189717644	A->G	+	56A	9A,1G	25A,15G	1A,1G	5A	6A	2A	5A	Intron	Alu
chr1	189722881	A->G	+	81A	2A,1G	1A,5G	1A	1A,1G	1G	1G	-	Intron	Alu
chr1	189745214	A->G	+	58A	70A,2G	42A,5G	4A	21A	18A	12A	35A	Extended 3UTR	non-Repeat
chr1	19034082	A->G	-	84T	1A,8T,7C	6T,4C	2T	4T,3C	3T,5C	3T	9T,2C	Intergenic	Alu
chr1	19035839	A->G	-	1A,81T,1G	1T,7C	1T,1C	1T	6T	5T,2C	1T	7T,2C	Intergenic	Alu
chr1	190434569	A->G	+	24A	11A	52A,6G	4A	13A	21A,1G	3A	18A	Intron	Alu
chr1	190435329	A->G	+	66A	10A,1G	10A,6G	2A	4A	1A	-	2A	Intron	Alu
chr1	190435338	A->G	+	59A,1C	7A,1G	9A,7G	2A	4A	1A	-	1G	Intron	Alu
chr1	190435415	A->G	+	45A	6A,4G	11A,10G	1A,2G	4A,1G	4A	2G	1A,1G	Intron	Alu
chr1	190435473	A->G	+	42A	3A	4A,5G	-	1A	2A	1A,1G	1A	Intron	Alu
chr1	190445020	A->G	+	76A,1T	9A,2G	12A,4G	2A	4A,3G	3A,1G	1A	16A,7G	Intergenic	Alu
chr1	190445059	A->G	+	74A	6A,5G	7A,11G	2A,1G	2A,5G	4A	2A,1G	15A,12G	Intergenic	Alu
chr1	190445069	A->G	+	75A	7A,5G	10A,8G	2A	5A,2G	4A	3A	21A,1C,5G	Intergenic	Alu
chr1	190445552	A->G	+	70A,1C	33A,2G	34A,5G	3A	11A	19A	3A	53A	Intergenic	Alu
chr1	190445654	A->G	+	72A	1A,6G	5A,3G	-	1A,1G	3A,1G	-	3A,6G	Intergenic	Alu
chr1	190531405	A->G	-	87T	33T,13C	56T,9C	2T	24T	60T	7T	50T,1C	Intergenic	non-Repeat
chr1	19066786	A->G	-	41T	3T,1C	4T,5C	1T	5T,1C	4T	2T	6T,2C	Intron	Alu
chr1	19066930	A->G	-	78T	6T	6T,5C	5T	1T,1C	9T,1C	4T	13T	Intron	Alu
chr1	19070615	A->G	-	76T	6T,6C	13T,8C	5T,2C	1T,1C	9T,2C	4T	6T	Intron	Alu
chr1	190812644	A->G	-	52T	12T,6C	10T,3C	6T,1C	5T,2C	13T,4C	27T,1C	3T,1C	Intergenic	Alu
chr1	190812661	A->G	-	43T	12T,5C	11T,3C	8T	5T,3C	12T,5C	29T,2C	4T,1C	Intergenic	Alu
chr1	190812739	A->G	-	58T	19T,4C	11T,3C	5T	7T,2C	15T,7C	41T	5T,3C	Intergenic	Alu
chr1	190813084	A->G	-	39T	21T,25C	10T,28C	17T,3C	18T,10C	24T,17C	42T	18T,8C	Intergenic	Alu
chr1	190813100	A->G	-	37T	33T,6C	25T,4C	17T,2C	22T,5C	31T,7C	43T	18T,3C	Intergenic	Alu
chr1	190813117	A->G	-	32T	30T,10C	26T,7C	19T	27T,2C	34T,8C	44T,1C	17T,2C	Intergenic	Alu
chr1	190813150	A->G	-	23T	30T,8C	19T,14C	17T,2C	18T,7C	26T,10C	42T	1A,14T,5C	Intergenic	Alu
chr1	190858480	A->G	+	61A	-	-	2A,3G	3A	5A,5G	5A,1G	4A,3G	Intron	Alu
chr1	190858618	A->G	+	54A	1A,2G	1A,2G	3A,3G	5A,4G	5A,7G	7A,1G	2A,2G	Intron	Alu
chr1	190859489	A->G	+	42A	-	3A	4A,2G	8A,1G	16A,5G	9A	15A,3G	Intron	Alu
chr1	190859543	A->G	+	44A	-	2A	2A,3G	4A,3G	13A,5G	4A,2G	9A,4G	Intron	Alu
chr1	190861224	A->G	+	54A	3A,1G	3A,7G	5A,1G	9A,2G	40A,4G	8A	20A,3G	Intron	Alu
chr1	190871154	A->G	+	43A	30A,5G	22A,2G	22A	26A	66A,1G	77A,1G	57A,4G	Intron	Alu
chr1	190874075	A->G	+	52A	9G	1A,2G	3G	2A,13G	4A,7G	8A,9G	3A,26G	Intron	Alu
chr1	190874076	A->G	+	52A	1A,8G	3A	2A,1G	2A,13G	4A,7G	15A,2G	6A,23G	Intron	Alu
chr1	190874089	A->G	+	53A,1T	7A,2G	3A	3A,1G	11A,4G	8A,3G	16A,1G	18A,11G	Intron	Alu
chr1	190874158	A->G	+	67A	2G	-	1G	7G	2G	2A,3G	2A,5G	Intron	Alu
chr1	190877581	A->G	+	106A,2C	1G	4G	1G	1G	2A,2G	1A,1G	1A,7G	Intron	Alu
chr1	19095171	A->G	-	59T	2T,2C	8T,7C	6T	2T	5T	1T	5T	Intron	Alu
chr1	19095291	A->G	-	48T	2T,3C	5C	1T,1C	-	1T,1C	-	3T	Intron	Alu
chr1	19103421	A->G	-	41T	6T,2C	19T,9C	5T	3T	6T	4T	2T	Intron	Alu
chr1	19112485	A->G	-	54T	5T,1C	5T,5C	3T,1C	1T	2T,2C	-	1T,1C	Intron	Alu
chr1	191166437	A->G	+	62A	-	-	-	24A,8G	-	-	-	Intron	Alu
chr1	191390672	A->G	-	48T	5T	9T	1T	2T,1C	13T,5C	2T	12T,1C	Intergenic	Alu
chr1	191391982	A->G	-	1A,49T	3T,1C	1T,1C	2T	2T,1C	14T,5C	1T	5T,3C	Intergenic	Alu
chr1	191392019	A->G	-	54T	2T,2C	1T	2T	3T	13T,5C	1T	7T,1C	Intergenic	Alu
chr1	191664337	A->G	-	69T	37T,12C	12T,6C	15T	17T,11C	15T,10C	22T	14T,7C	Extended 3UTR	Alu
chr1	191664381	A->G	-	72T	15T,7C	3T,1C	9T	9T,2C	5T,6C	7T,1C	2T,4C	Extended 3UTR	Alu
chr1	191665809	A->G	-	78T	35T,1C	11T	17T	23T,7C	30T,6C	1A,29T,1C	16T,1C	Extended 3UTR	Alu
chr1	191665840	A->G	-	72T	34T	11T	16T	25T,2C	29T,5C	30T	16T,1C	Extended 3UTR	Alu
chr1	191665854	A->G	-	63T	24T,7C	10T,1C	14T,1C	23T,4C	25T,7C	29T,1C	14T,3C	Extended 3UTR	Alu
chr1	191665891	A->G	-	58T	22T,2C	4T,2C	9T	17T,3C	14T,6C	16T	8T,2C	Extended 3UTR	Alu
chr1	191665902	A->G	-	57T	24T,5C	8T,1C	11T	17T,6C	16T,8C	23T	9T,4C	Extended 3UTR	Alu
chr1	193054439	T->C	-	37A	63A,1T,19G	22A,6G	37A,13G	15A,4G	107A,14G	50A,7G	19A,5G	Extended 3UTR	non-Alu-Repeat
chr1	194426881	A->G	+	54A	1A,2G	1A,5G	2A	6A,2G	2A	-	-	Intron	Alu
chr1	194459602	A->G	+	54A	9A,1G	17A,6G	10A	16A,2G	10A,1G	1A	3A,2G	Intron	Alu
chr1	194506686	A->G	+	49A	1G	3G	2A,2G	6G	2A,1G	-	2A,1G	Intron	Alu
chr1	1945717	A->G	-	54T	1T	1T	-	-	-	-	27T,9C	Intergenic	Alu
chr1	1945758	A->G	-	1A,37T	1T	1T	-	-	-	-	25T,7C	Intergenic	Alu
chr1	1945759	A->G	-	36T	1T	1T	-	-	-	-	22T,8C	Intergenic	Alu
chr1	194593685	A->G	+	51A	2A,3G	5G	1G	3A,2G	3A,3G	5A	3A,1G	Intron	Alu
chr1	194593691	A->G	+	52A	4A,1G	4A,1G	2A	5A,2G	1A,5G	4A,1G	2A,2G	Intron	Alu
chr1	194593757	A->G	+	71A	2A	1A,2G	1A	1A,6G	2A,2G	2A,1G	2A	Intron	Alu
chr1	195478009	A->G	+	65A	1A,2G	1A,10G	3A	4A,2G	4A	4A	10A,1G	Intron	Alu
chr1	195478212	A->G	+	74A	4A,11G	13A,30G	2A,1G	13A,6G	6A,5G	6A,1G	3A,8G	Intron	Alu
chr1	195478235	A->G	+	68A	16A,1G	41A,6G	3A	19A,1G	10A,1G	7A	14A	Intron	Alu
chr1	195478252	A->G	+	69A	12A	34A,5G	3A	17A	8A,1G	5A	12A	Intron	Alu
chr1	195577172	A->G	-	80T,1G	3T,1C	10T,7C	-	4T,1C	13T,7C	3T	3T,2C	Intron	Alu
chr1	195577180	A->G	-	80T	6T,1C	10T,10C	-	6T,3C	14T,7C	4T	2T,4C	Intron	Alu
chr1	195577181	A->G	-	79T	7T	16T,4C	-	6T,3C	17T,5C	4T	5T,1C	Intron	Alu
chr1	195577205	A->G	-	72T	5T,2C	6T,14C	-	4T,5C	12T,13C	4T	6T,2C	Intron	Alu
chr1	195577363	A->G	-	54T,1G	7T,1C	10T,5C	1T	7T	5T	6T	13T	Intron	Alu
chr1	195578990	A->G	-	63T	10T	19T,5C	4T	7T	16T,2C	5T	9T,2C	Intron	Alu
chr1	195585120	A->G	-	49T	2C	7C	-	4T,1C	2T	2T	3T,1C	Intron	Alu
chr1	195622963	A->G	+	67A	2A	8A,6G	2A	4A,1G	-	-	6A	Intergenic	Alu
chr1	19584544	A->G	+	52A,1T	4A	12A,5G	1A	8A,3G	4A,1G	-	2A,1G	Intron	Alu
chr1	19584603	A->G	+	39A	3A	9A,5G	1A	5A,4G	3A	-	3A	Intron	Alu
chr1	195919571	A->G	-	73T	7C	1T,23C	-	1T	2C	6T	10T,1C	Intergenic	Alu
chr1	195919572	A->G	-	74T	2T,5C	8T,16C	-	1T	1T,1C	6T	11T	Intergenic	Alu
chr1	195919585	A->G	-	69T	6T,1C	17T,7C	-	1T	1T,1C	6T	11T	Intergenic	Alu
chr1	19625333	A->G	-	47T	23T,1C	32T,7C	-	-	6T	2T	6T,1C	Intron	Alu
chr1	19625355	A->G	-	45T	9T,10C	13T,16C	-	-	5T	1C	4T,2C	Intron	Alu
chr1	19626016	A->G	-	37T	15T,4C	13T,11C	1T,1C	1C	13T	4T	1T	Intron	Alu
chr1	19627855	A->G	-	74T	12T,7C	22T,10C	1T,1C	3T,2C	11T,2C	4T,1C	2T	Intron	Alu
chr1	19628004	A->G	-	66T,1C,1G	3T,3C	5T,8C	1T	3T	2T	-	-	Intron	Alu
chr1	19631452	A->G	-	90T	9T,5C	3T,8C	3T	7T,4C	11T,4C	6T,2C	1C	Intron	Alu
chr1	19631495	A->G	-	80T	14T,2C	6T,7C	3T	9T	12T,1C	6T	-	Intron	Alu
chr1	19631521	A->G	-	69T	1T,11C	12C	2C	8C	11C	5C	1C	Intron	Alu
chr1	19631547	A->G	-	1A,57T	1T,8C	2T,7C	1T,1C	8T,1C	4T,2C	6T	1T	Intron	Alu
chr1	19669012	A->G	-	80T	6T,6C	13T,15C	3T,2C	9T,1C	14T,1C	6T	5T	Intron	Alu
chr1	19669150	A->G	-	46T	10T,1C	18T,6C	5T,1C	9T,1C	13T,1C	5T	9T	Intron	Alu
chr1	196997589	A->G	+	23A	1A	5A,5G	-	-	-	-	-	Intron	Alu
chr1	196997696	A->G	+	20A	1A	6A,5G	-	-	-	-	-	Intron	Alu
chr1	196997723	A->G	+	33A	2A	8A,5G	-	-	1A	-	-	Intron	Alu
chr1	197574288	A->G	-	1A,48T	5T,1C	3T,5C	3T	2T	-	-	2T	Intron	Alu
chr1	197907360	A->G	+	54A	5A,4G	3A,1T,6G	1A	2A	5A	-	4A	Intron	Alu
chr1	197973968	A->G	+	63A	2A	-	-	8A,7G	11A,7G	2A	4A,7G	Intron	Alu
chr1	197973998	A->G	+	66A,1T	3A,1G	1A	-	11A,13G	14A,10G	2A	6A,7G	Intron	Alu
chr1	197973999	A->G	+	67A	5A,1G	1A	-	24A,7G	23A,7G	3A	15A,3G	Intron	Alu
chr1	197974028	A->G	+	71A	7A	1A	3A	31A,9G	30A,7G	3A	23A,3G	Intron	Alu
chr1	197975766	A->G	+	72A	7A,3G	3A,2G	5A,4G	77A,26G	73A,1C,22G	20A,2G	39A,27G	Intron	Alu
chr1	197975767	A->G	+	72A,1G	9A,1G	5A	9A	96A,7G	92A,4G	20A,2G	56A,10G	Intron	Alu
chr1	197975853	A->G	+	63A	4A,1G	6A,1G	6A,2G	44A,8G	61A,11G	12A,1G	41A,12G	Intron	Alu
chr1	197975856	A->G	+	63A	4A,1G	6A,1G	5A,3G	50A,3G	71A,4G	13A	48A,5G	Intron	Alu
chr1	197975888	A->G	+	59A	7A,1G	6A,3G	6A,1G	58A,3G	65A,13G	14A,1G	46A,9G	Intron	Alu
chr1	197975889	A->G	+	59A	8A	9A	7A	59A,2G	76A,2G	14A,1G	50A,5G	Intron	Alu
chr1	197975905	A->G	+	58A	6A,2G	6A,3G	6A	50A,4G	60A,13G	13A	44A,9G	Intron	Alu
chr1	197975915	A->G	+	50A	4A,4G	4A,4G	4A,1G	25A,21G	42A,22G	9A,2G	25A,16G	Intron	Alu
chr1	197975929	A->G	+	50A	7A,1G	5A	4A	34A,4G	45A,5G	9A	24A,4G	Intron	Alu
chr1	197980178	A->G	+	55A	1A	-	-	4A,4G	6A,6G	1A	4A	Intron	Alu
chr1	197988481	A->G	+	35A	6A	5A,1G	9A,2G	42A,5G	27A,3G	10A	10A	Intron	Alu
chr1	198847879	A->G	+	91A	8A,1G	19A,6G	7A,1G	63A,16G	4A	6A,1G	6A,1G	Intron	Alu
chr1	198848159	A->G	+	34A	6A,1G	6A,2G	2A,1G	28A,6G	2A,3G	2A	1A	Intron	Alu
chr1	198848162	A->G	+	33A	2A,5G	4A,4G	2A,1G	18A,15G	4A,1G	1A,1G	1G	Intron	Alu
chr1	198848188	A->G	+	37A	1A,4G	1A,2G	1A	6A,9G	2A	2A	-	Intron	Alu
chr1	198858944	A->G	+	65A	2A,3G	3A,1G	5A	10A,7G	1A	-	2A,3G	Intron	Alu
chr1	199182779	A->G	-	48T	5T,2C	19T,4C	4T	22T,1C	20T,1C	-	46T,6C	Intron	Alu
chr1	199182780	A->G	-	49T	6T,1C	20T,3C	4T	21T,2C	20T,1C	-	47T,5C	Intron	Alu
chr1	199182936	A->G	-	64T	3T	5T,2C	4T,2C	4T,6C	5T,2C	1T	10T,8C	Intron	Alu
chr1	199561016	A->G	-	59T,1C	2T,5C	8T,2C	-	2T	1T	2T	3T,1C	Intergenic	Alu
chr1	199561070	A->G	-	63T	1T,4C	7T,5C	-	1T,1C	1T	1T	2T,1C	Intergenic	Alu
chr1	199561677	A->G	-	56T	3C	4T,5C	-	6T,1C	5T	1T	3T,1C	Intergenic	Alu
chr1	201061819	A->G	+	59A	1A	-	-	39A,8G	3A,1G	-	1G	Intergenic	Alu
chr1	201212457	A->G	+	48A	-	2A,5G	1G	1A	4A	-	1A	Intergenic	Alu
chr1	201215089	A->G	+	52A,1C	2A	6A,5G	1A,1G	2A,2G	3A,1G	-	2A,1G	Intergenic	Alu
chr1	201570857	A->G	+	32A	-	9A,9G	-	-	-	-	-	Intron	Alu
chr1	202106240	A->G	+	60A	2A,1G	1A	-	1A	6A	-	15A,6G	Intergenic	Alu
chr1	202106289	A->G	+	45A	3A	4A	-	2A	6A	-	18A,5G	Intergenic	Alu
chr1	202106322	A->G	+	42A,1G	-	2A,1G	-	1A,1G	2A,1G	-	6A,6G	Intergenic	Alu
chr1	20214144	A->G	+	69A,1C	1A	2A,10G	-	4A	1A	1G	-	Intron	Alu
chr1	20214228	A->G	+	71A,1T	-	6A,5G	-	4A	1A	-	-	Intron	Alu
chr1	20215395	A->G	+	62A,2C	1A	8A,1C,5G	-	6A	1C	-	2A	Intron	Alu
chr1	202542619	A->G	+	43A	-	-	-	-	-	-	7G	Intergenic	Alu
chr1	202542711	A->G	+	53A	-	-	-	-	-	-	6G	Intergenic	Alu
chr1	202690576	A->G	+	53A	-	-	-	-	14A,8G	-	1A	Intergenic	non-Repeat
chr1	203429767	A->G	-	26T	3C	3T	2T	1T	6T	3T	20T,5C	Intergenic	Alu
chr1	203429873	A->G	-	32T	1T	-	2T	1T	4T	1C	18T,5C	Intergenic	Alu
chr1	203429881	A->G	-	30T,1G	1T	-	2T	1T	4T	1C	14T,8C	Intergenic	Alu
chr1	203485556	A->G	-	1A,28T	1T,2C	2T,4C	-	2C	1T	1T,1C	7T,9C	Intergenic	Alu
chr1	203488787	A->G	-	44T	4T,2C	14T,6C	-	1T,1C	4T	1T	10T,1C	Intergenic	Alu
chr1	203488840	A->G	-	38T	5T	17T,7C	-	2T	2T,2C	1T	11T,1C	Intergenic	Alu
chr1	203488878	A->G	-	52T	3T,2C	10T,7C	-	2C	1T,1C	1T	1T,8C	Intergenic	Alu
chr1	203488881	A->G	-	53T	5T	10T,8C	-	1T,1C	2T,1C	1T	8T,1C	Intergenic	Alu
chr1	203490200	A->G	-	59T	1C	2T,5C	-	1C	1C	-	1T	Intergenic	Alu
chr1	203490374	A->G	-	50T	1C	2T,6C	-	-	1T	-	-	Intergenic	Alu
chr1	203499483	A->G	+	26A	1G	2A	1G	2G	6A	1A	1A,5G	Intergenic	Alu
chr1	203570074	A->G	-	66T,1C	3T	1T,5C	-	-	1T,2C	-	2T	Intergenic	Alu
chr1	203572814	A->G	-	76T	3T	14T,6C	-	1C	6T	3T	1T	Intergenic	Alu
chr1	203572824	A->G	-	76T	2T,1C	13T,6C	-	1C	5T	4T	1T	Intergenic	Alu
chr1	203572833	A->G	-	71T	3T	10T,5C	-	1T	4T	4T	1T	Intergenic	Alu
chr1	203573357	A->G	-	45T	4T	8T,5C	1T	2T	3T	7T	2T	Intergenic	Alu
chr1	203573668	A->G	-	64T	3T	18T,7C	1T	4T,1C	12T	9T	5T	Intergenic	Alu
chr1	203612708	A->G	-	22T	2T,1C	6T,7C	3C	1T	9T	5T	1T	Intron	Alu
chr1	203612722	A->G	-	21T	2T,1C	5T,7C	2T,1C	1T	6T,1C	3T	1T	Intron	Alu
chr1	203612729	A->G	-	26T	1T,2C	4T,8C	3C	1T	4T,3C	3T	1T	Intron	Alu
chr1	203636294	A->G	-	21T	1C	4T,11C	1C	-	3C	1T	-	Intron	Alu
chr1	203636390	A->G	-	51T	3T	1A,14T,6C	3T	6T	10T,1C	18T	3T	Intron	Alu
chr1	203636808	A->G	-	34T	4T	12T,10C	6T	2T	3T,1C	8T	2T	Intron	Alu
chr1	204119566	A->G	+	45A	1A,1G	13A,5G	4A	3A,2G	2A,1G	-	6A	Intron	Alu
chr1	204119625	A->G	+	67A	2A,3G	10A,8G	4A	4A,1G	2A,1G	-	6A	Intron	Alu
chr1	204131033	A->G	+	48A	4A	18A,5G	10A,3G	5A,1G	13A,4G	3A,1G	6A	Intron	Alu
chr1	204131039	A->G	+	50A	3A,1G	10A,12G	11A,2G	4A,1G	11A,5G	3A,1G	5A	Intron	Alu
chr1	204131086	A->G	+	57A	1G	4A,3G	1A,3G	1A,2G	3A,6G	1A,1G	2A,1G	Intron	Alu
chr1	204384025	A->G	+	53A	1A	11A,13G	1A,2G	1A,6G	4A,3G	1A	1A	Intron	Alu
chr1	204429578	A->G	+	67A,1C	3A	12A,5G	1A,1G	2A	2A	1A	6A	Intron	Alu
chr1	204440994	A->G	+	86A	3A,1G	2A,6G	1A	-	-	-	-	Intron	Alu
chr1	204447180	A->G	+	47A	5A,1G	5A,15G	2A	1A	-	1A	-	Intron	Alu
chr1	204447291	A->G	+	54A	1A,3G	2A,10G	1A	1A	1A	1G	-	Intron	Alu
chr1	204448681	A->G	+	32A	5A	13A,7G	2A	1A	1A	2A	1A	Intron	Alu
chr1	204448714	A->G	+	34A	5A,2G	15A,10G	1A,1G	1A	2A	2A	1A	Intron	Alu
chr1	204471201	A->G	+	45A,1T	13A	47A,5G	3A	2A	4A	-	2A	Intron	Alu
chr1	204471203	A->G	+	47A	13A	50A,5G	3A	2A	4A	-	3A	Intron	Alu
chr1	204471209	A->G	+	51A	13A	51A,5G	3A	2A	4A	-	3A	Intron	Alu
chr1	204471274	A->G	+	84A	12A	29A,1T,7G	3A	3A	1A,1G	-	3A	Intron	Alu
chr1	204499534	A->G	+	77A	2A	6A,5G	1A	1A	1A	3A	-	Intron	Alu
chr1	204499597	A->G	+	57A	4A,1G	15A,7G	3A	3A	2A	5A,1G	-	Intron	Alu
chr1	204499607	A->G	+	60A	5A	14A,8G	3A	3A	2A	6A	-	Intron	Alu
chr1	204499637	A->G	+	76A	3A	10A,6G	2A	2A	1A,1G	5A	-	Intron	Alu
chr1	204499652	A->G	+	78A	1A	9A,8G	4A	3A	1A	4A	-	Intron	Alu
chr1	204499691	A->G	+	80A	5A	8A,5G	2A	2A	1A	3A	-	Intron	Alu
chr1	204500539	A->G	+	58A	2G	12A,12G	3A,4G	2A,2G	5A,2G	1A	1A,2G	Intron	Alu
chr1	204500559	A->G	+	58A	1A,3G	10A,19G	4A,4G	2A,2G	4A,3G	1A	2G	Intron	Alu
chr1	204500657	A->G	+	63A	2A	12A,6G	6A,1G	2A,1G	5A,1G	1A	2G	Intron	Alu
chr1	204500664	A->G	+	59A	1A,1G	9A,9G	6A,1G	3A	6A	1A	2A	Intron	Alu
chr1	204506977	A->G	+	67A	3A	10A,5G	1G	-	1A	-	1A	Intron	Alu
chr1	204507390	A->G	+	49A	6A,3G	18A,10G	3A	2A	6A,1G	2A	1A	Intron	Alu
chr1	204507399	A->G	+	48A	7A,2G	24A,13G	4A	3A	9A	3A	1A	Intron	Alu
chr1	204507423	A->G	+	48A	6A,1G	26A,7G	3A	2A	7A	3A	-	Intron	Alu
chr1	204507464	A->G	+	62A	7A	31A,6G	5A	3A	8A	3A	2A	Intron	Alu
chr1	204508715	A->G	+	52A	7A,1G	30A,12G	3A,3G	-	9A,1G	2A,1G	1A	Intron	Alu
chr1	204508719	A->G	+	51A	7A,1G	36A,6G	5A,1G	-	10A	2A	1A	Intron	Alu
chr1	204508927	A->G	+	47A	1A	11A,5G	-	4A	1A	-	-	Intron	Alu
chr1	204509472	A->G	+	47A	2G	1A,8G	1A,1G	1A	1A	1A	1A	Intron	Alu
chr1	204509781	A->G	+	29A	1G	2A,5G	-	-	-	-	-	Intron	Alu
chr1	204622846	A->G	-	60T	3T	7T,9C	2T	4T	3T,1C	1T	9T	Intergenic	Alu
chr1	204624322	A->G	+	61A	5A,5G	12A,5G	1G	4A	1A,1G	21A	1A	Intergenic	Alu
chr1	204624428	A->G	+	55A,1T	6A,1G	9A,6G	1A	4A	1A	15A	1A	Intergenic	Alu
chr1	204624431	A->G	+	56A	3A,2G	9A,5G	1A	4A	1G	15A	1A	Intergenic	Alu
chr1	205524730	A->G	-	63T	1T,3C	2T,7C	-	1T	7T,2C	4T	10T,2C	Intergenic	Alu
chr1	205540860	A->G	-	32T	9T,6C	10T,1C	1T	5T,3C	4T,1C	5T,1C	11T,2C	Intergenic	Alu
chr1	205540879	A->G	-	31T,1G	6T,8C	3T,8C	1T	4T,4C	4T,1C	5T,1C	13T	Intergenic	Alu
chr1	205540933	A->G	-	26T	1T,7C	3T,1C	1T	1C	1T	1T	2T	Intergenic	Alu
chr1	205540941	A->G	-	25T	5T,5C	5T	1T	1T	1T,1C	2T,2C	3T	Intergenic	Alu
chr1	205540956	A->G	-	26T	10T,5C	9T,1C	1T	4T,1C	2T,1C	4T,1C	10T,2C	Intergenic	Alu
chr1	205540957	A->G	-	25T	8T,7C	5T,5C	1T	3T,2C	3T	3T,3C	6T,6C	Intergenic	Alu
chr1	205540983	A->G	-	22T	14T,5C	12T,1C	1T	4T,2C	8T	6T,1C	15T,1C	Intergenic	Alu
chr1	205540997	A->G	-	23T	13T,5C	11T,2C	1T	2T,4C	5T,3C	6T,1C	12T,3C	Intergenic	Alu
chr1	205546566	A->G	-	30T	1C	2T,5C	-	1T	2T	1T	-	Intergenic	Alu
chr1	206599722	A->G	-	42T	2T,6C	6T,6C	-	-	-	-	-	Intron	Alu
chr1	206601067	A->G	-	1A,47T	1T,1C	6T,6C	-	-	-	-	-	Intron	Alu
chr1	206601114	A->G	-	51T	6T,2C	25T,6C	1T	-	-	-	-	Intron	Alu
chr1	206601115	A->G	-	51T	5T,3C	25T,6C	1T	-	-	-	-	Intron	Alu
chr1	206601178	A->G	-	45T,1G	10T,2C	26T,7C	-	-	-	-	-	Intron	Alu
chr1	2072872	A->G	-	43T	3C	1T,6C	-	-	1C	1C	1T,4C	Intergenic	Alu
chr1	2082329	A->G	-	47T	1T,2C	1T,7C	1T	-	2T,1C	1T	2T	Intergenic	Alu
chr1	209646105	A->G	-	60T	6T	5T,6C	1T	2T	4T,1C	2T	19T	Intergenic	Alu
chr1	209689340	A->G	+	85A	1G	4A,8G	-	1G	2A	-	7A,1G	Intergenic	Alu
chr1	209689409	A->G	+	92A	1G	5G	-	-	1A,1G	-	2A,3G	Intergenic	Alu
chr1	209767918	A->G	+	60A	2A	-	1G	1G	1A,5G	1A	3A,1G	Intergenic	Alu
chr1	209767928	A->G	+	58A	2A	-	1G	1G	3A,5G	1A	4A	Intergenic	Alu
chr1	209884326	A->G	+	68A	4A	3A,7G	1A,1G	4A,2G	2A,1G	2A	9G	Intron	Alu
chr1	209884362	A->G	+	56A	4A	8A,4G	2A	7A	6A,1G	2A,1G	3A,8G	Intron	Alu
chr1	21008490	A->G	+	33A	3G	3A,7G	-	-	-	-	-	Intron	Alu
chr1	21008508	A->G	+	31A	5A	2A,6G	-	-	-	-	-	Intron	Alu
chr1	21008562	A->G	+	35A	5A,1G	7A,5G	-	-	-	-	-	Intron	Alu
chr1	21008967	A->G	+	56A	3A,1G	6A,5G	-	-	-	-	-	Intron	Alu
chr1	210466677	A->G	+	65A	3A	6A,2G	-	2A,6G	3A,8G	2A,1G	1A,1G	Intron	Alu
chr1	210466680	A->G	+	64A	1A,2G	2A,5G	-	8G	2A,9G	2A,1G	2G	Intron	Alu
chr1	210466711	A->G	+	82A	3A,2G	3A,4G	-	5A,6G	3A,5G	3A,2G	4A,2G	Intron	Alu
chr1	210466731	A->G	+	90A	2A,3G	4A,5G	1A	3A,8G	3A,9G	4A,1G	4A,3G	Intron	Alu
chr1	210468006	A->G	+	34A	-	6G	2A	3G	5G	2A,1G	1A,4G	Intron	Alu
chr1	210482397	A->G	+	59A	4G	2A,1G	1A	1A,2G	5A,5G	4A	10A,3G	Intron	Alu
chr1	210846384	A->G	+	64A	4A,2G	4A,6G	1A	1A	3A	2A	5A	Intron	Alu
chr1	210846864	A->G	+	64A	6A,6G	20A,10G	2A	6A	6A,2G	1A	3A	Intron	Alu
chr1	210846873	A->G	+	63A	9A,3G	26A,5G	2A	5A,1G	7A,1G	1G	2A,1G	Intron	Alu
chr1	210847020	A->G	+	54A	1A,1G	2A,9G	-	-	1A	1A,1G	-	Intron	Alu
chr1	210847038	A->G	+	65A	2A,3G	4A,17G	1A,2G	1G	3A,2G	1A,1G	1G	Intron	Alu
chr1	210847045	A->G	+	70A,1C,1G	5A	10A,11G	3A	1G	6A	2A	1A	Intron	Alu
chr1	210849054	A->G	+	101A	8G	3A,5G	-	1G	1A,1G	-	2A	Intron	Alu
chr1	210849066	A->G	+	101A	1A,7G	5A,3G	-	1G	1A,1G	-	2A	Intron	Alu
chr1	210895636	A->G	+	26A	1A,2G	2A,7G	-	-	1G	1A	1A	Intron	Alu
chr1	210895650	A->G	+	25A	2A,2G	3A,5G	-	-	1A	1A	1A	Intron	Alu
chr1	211361496	A->G	-	62T	-	5T,7C	-	-	-	-	-	Intron	Alu
chr1	211384737	A->G	-	56T	2T	1T,5C	-	-	1T	-	-	Intron	Alu
chr1	211813458	A->G	+	67A	-	-	-	4A,6G	-	-	1A	Intergenic	Alu
chr1	211813473	A->G	+	72A	-	-	-	6A,7G	-	-	1G	Intergenic	Alu
chr1	211813520	A->G	+	64A	-	-	-	7A,5G	-	-	1A	Intergenic	Alu
chr1	211813974	A->G	+	39A	-	-	-	10G	-	-	1G	Intergenic	Alu
chr1	211850182	A->G	-	1A,73T	1T	6T,5C	-	-	-	-	-	Intergenic	Alu
chr1	211862041	A->G	-	41T	-	14T,7C	-	2T	6T,1C	-	1T	Intergenic	Alu
chr1	211862101	A->G	-	32T	1T	14T,5C	-	-	6T	-	1T	Intergenic	Alu
chr1	211862110	A->G	-	29T	1T	12T,8C	-	1T,1C	7T,1C	-	1T	Intergenic	Alu
chr1	211905562	A->G	+	42A	-	9A,6G	-	1A	-	-	-	Intergenic	Alu
chr1	211905600	A->G	+	49A	1A,1G	14A,13G	-	1A	-	-	1G	Intergenic	Alu
chr1	211905601	A->G	+	49A,1C	2G	20A,7G	-	1A	-	-	1G	Intergenic	Alu
chr1	211905734	A->G	+	71A	-	4A,11G	-	-	1A	-	-	Intergenic	Alu
chr1	211905740	A->G	+	71A	-	4A,11G	-	-	1G	-	-	Intergenic	Alu
chr1	211905742	A->G	+	68A	-	8A,7G	-	-	1A	-	-	Intergenic	Alu
chr1	211906142	A->G	+	76A	-	8A,6G	-	-	-	-	-	Intergenic	Alu
chr1	212030353	A->G	-	43T	-	2T,5C	1T	-	6T	-	3T	Intron	Alu
chr1	212030378	A->G	-	48T	-	1T,6C	1T	-	5T	-	1T	Intron	Alu
chr1	212032760	A->G	-	83T	1C	8T,8C	3T	1T	3T	3T	2T	Intron	Alu
chr1	212660656	A->G	+	88A	8A,5G	8A,3G	2A,1G	3A,2G	12A,1G	3A,1G	14A,2G	Intron	Alu
chr1	212660705	A->G	+	76A	2A,11G	11G	2A,1G	3A,4G	4A,5G	2A,2G	7A,7G	Intron	Alu
chr1	212661824	A->G	+	45A	4A,6G	5A,8G	1G	-	5A,3G	3A	7A	Intron	Alu
chr1	212773771	A->G	-	71T	-	-	-	-	-	-	14T,5C	Intergenic	Alu
chr1	212773868	A->G	-	49T	-	-	-	-	-	-	5T,7C	Intergenic	Alu
chr1	213333160	A->G	+	60A	2A	12A,5G	-	2A	3A	-	1A	Intron	Alu
chr1	213333187	A->G	+	65A	2A	13A,6G	-	2A	2A,1G	-	1A	Intron	Alu
chr1	213489368	A->G	+	69A	9A,3G	21A,5G	-	-	7A,1G	1A	3A,1G	Intron	Alu
chr1	213489369	A->G	+	68A	10A,2G	17A,9G	-	-	7A,1G	1A	3A,1G	Intron	Alu
chr1	213489515	A->G	+	82A	3A,3G	6A,5G	1G	-	3A,3G	1A	1A,1G	Intron	Alu
chr1	213492226	A->G	+	51A	8A	17A,5G	-	-	5A	-	1A	Intron	Alu
chr1	213532938	A->G	+	67A	8A,5G	14A,14G	2A,1G	2A,1G	3A,3G	1A	1A,2G	Intron	Alu
chr1	213532952	A->G	+	66A,1C	13A	21A,6G	3A	3A	5A	1A	3A	Intron	Alu
chr1	213533190	A->G	+	56A	1A,3G	6G	-	2G	3G	-	1A	Intron	Alu
chr1	213533277	A->G	+	60A	4A,7G	15A,11G	1A,1G	1A,3G	5A,1G	-	5A,1G	Intron	Alu
chr1	213533284	A->G	+	58A	8A,2G	12A,14G	1A,1G	2A,1G	4A,2G	-	6A	Intron	Alu
chr1	213533296	A->G	+	54A	6A,3G	8A,15G	1A,1G	1A,2G	3A,4G	-	6A	Intron	Alu
chr1	213533497	A->G	+	58A	2A	3A,10G	-	1A	1A	-	2A	Intron	Alu
chr1	213533532	A->G	+	58A,1C	2A,4G	9A,16G	2A,2G	1A	2G	-	2A,1G	Intron	Alu
chr1	213533534	A->G	+	60A	6A,1G	19A,6G	4A	1A	2A	1A	3A	Intron	Alu
chr1	213555723	A->G	+	42A	1A	11A,6G	1A	1A	2A,1G	1A	1A	Intron	Alu
chr1	213721497	A->G	-	38T	6T,5C	12T,5C	1T	7T,2C	6T	4T	-	Intron	Alu
chr1	213945425	A->G	+	35A	1A,3G	1A,5G	-	1A	1A,1G	-	1A	Intron	Alu
chr1	214732794	A->G	+	42A,1G	1G	5A,6G	-	-	-	-	1A,1G	Intron	Alu
chr1	214732872	A->G	+	46A	1G	6A,6G	-	-	-	-	2A	Intron	Alu
chr1	214732883	A->G	+	47A	1G	6A,5G	-	-	-	-	1A	Intron	Alu
chr1	214783506	A->G	+	56A	1A	12A,6G	-	-	-	-	-	Intron	Alu
chr1	214895571	A->G	+	34A	2A	24A,6G	-	-	3A,1G	-	-	Intron	Alu
chr1	215585887	A->G	-	47T	-	27T,5C,1G	-	-	-	-	-	Intergenic	Alu
chr1	215587595	A->G	-	90T,2G	-	37T,10C	-	-	-	-	-	Intergenic	Alu
chr1	215587604	A->G	-	90T	-	37T,11C	-	-	-	-	-	Intergenic	Alu
chr1	215587614	A->G	-	93T	-	36T,11C	-	-	-	-	-	Intergenic	Alu
chr1	215587643	A->G	-	79T	-	34T,11C	-	-	-	-	-	Intergenic	Alu
chr1	215587646	A->G	-	1A,79T	-	22T,5C	-	-	-	-	-	Intergenic	Alu
chr1	215589010	A->G	-	91T	-	19T,5C	-	-	-	-	-	Intergenic	Alu
chr1	215589129	A->G	-	2A,49T	-	10T,10C	-	-	-	-	-	Intergenic	Alu
chr1	215589130	A->G	-	49T	-	14T,6C	-	-	-	-	-	Intergenic	Alu
chr1	215625690	A->G	-	34T,1G	-	10T,7C	-	-	-	-	-	Intergenic	Alu
chr1	215625716	A->G	-	38T	-	13T,6C	-	-	-	-	-	Intergenic	Alu
chr1	215627076	A->G	-	51T,1G	-	35T,7C	-	-	-	-	-	Intergenic	Alu
chr1	215627087	A->G	-	48T	-	36T,9C	-	-	-	-	-	Intergenic	Alu
chr1	215627099	A->G	-	46T	-	21T,19C	-	-	-	-	-	Intergenic	Alu
chr1	215627116	A->G	-	41T	-	34T,8C	-	-	-	-	-	Intergenic	Alu
chr1	215715750	A->G	+	54A,1C	2A	13A,5G	-	-	2A	-	-	Intron	Alu
chr1	215726664	A->G	+	30A	6A,1G	7A,8G	-	1A,1G	1A,3G	-	1A	Intron	Alu
chr1	215727690	A->G	+	45A	6A	8A,5G	-	4A	-	-	-	Intron	Alu
chr1	215791097	A->G	+	45A	4A,2G	11A,5G	-	3A	1A,1G	-	-	Intron	Alu
chr1	215793780	A->G	+	71A	31A,3G	46A,3G	-	11A,6G	2A	-	2A	Intron	non-Repeat
chr1	215793781	A->G	+	70A	29A,5G	46A,3G	-	7A,10G	2A	-	1A,1G	Intron	non-Repeat
chr1	215793787	A->G	+	65A	26A,12G	28A,27G	-	8A,11G	2A,1G	-	1A,1G	Intron	non-Repeat
chr1	215793805	A->G	+	62A	35A,5G	49A,7G	-	17A,1G	3A	-	2A	Intron	non-Repeat
chr1	215793827	A->G	+	52A	15A,15G	17A,25G	-	7A,6G	3G	-	2A	Intron	non-Repeat
chr1	215793834	A->G	+	49A	21A,8G	19A,26G	-	13A	3A	-	2A	Intron	non-Repeat
chr1	215793851	A->G	+	54A	16A,8G	21A,18G	-	4A,6G	1A	-	1G	Intron	non-Repeat
chr1	215793852	A->G	+	53A,1G	19A,5G	33A,6G	-	7A,3G	1A	-	1G	Intron	non-Repeat
chr1	215793853	A->G	+	55A	19A,6G	35A,4G	-	7A,3G	1G	-	1A	Intron	non-Repeat
chr1	215793900	A->G	+	69A	15A,4G	26A,10G	-	6A	-	1A	-	Intron	non-Repeat
chr1	215793906	A->G	+	72A	13A,8G	18A,18G	-	4A,1G	-	1A	-	Intron	non-Repeat
chr1	215793965	A->G	+	76A	18A	20A,12G	-	4A	1A	1A	-	Intron	non-Repeat
chr1	215793988	A->G	+	69A	18A	27A,5G	-	4A	1A	-	-	Intron	non-Repeat
chr1	215795897	A->G	+	67A	4A,1G	4A,13G	-	2A	-	-	-	Intron	non-Repeat
chr1	215820039	A->G	+	54A	6A,1G	10A,8G	-	1A,2G	1A,1G	1A	-	Intron	Alu
chr1	215820144	A->G	+	35A	1A	3A,5G	-	-	1G	-	-	Intron	Alu
chr1	215828037	A->G	+	59A	18A,1G	44A,5G	-	9A	2A	-	-	Intron	Alu
chr1	215832824	A->G	+	50A	7A,3G	10A,8G	-	3A	-	-	-	Intron	Alu
chr1	215832907	A->G	+	49A	9A,3G	17A,5G	-	2A	1A	-	-	Intron	Alu
chr1	215839736	A->G	+	67A	7A,3G	15A,8G	-	9A,1G	1G	-	-	Intron	Alu
chr1	215951312	A->G	+	27A	3A	6A,7G	-	3A	-	-	-	Intron	Alu
chr1	215953337	A->G	+	63A	8A,1G	34A,5G	-	5A	-	-	1A	Intron	Alu
chr1	215953373	A->G	+	59A	8A	32A,7G	-	5A	-	-	1A	Intron	Alu
chr1	215953374	A->G	+	61A	8A	34A,5G	-	5A	-	-	1A	Intron	Alu
chr1	215966406	A->G	+	40A	1A,2G	1A,7G	-	1G	-	-	-	Intron	Alu
chr1	216019220	A->G	+	62A	4A,1G	8A,5G	-	5A	2A,1G	-	-	Intron	Alu
chr1	216040521	A->G	+	65A	8A,1G	16A,6G	-	2A,1C,2G	1A	1A	-	Intron	Alu
chr1	216041212	A->G	+	23A	2A	9A,11G	-	1G	1A,1G	-	-	Intron	Alu
chr1	216041213	A->G	+	24A	2A	9A,11G	-	1A	1A,1G	-	-	Intron	Alu
chr1	216081202	A->G	+	55A	1A,7G	8A,6G	-	1A	1A	-	-	Intron	Alu
chr1	216081283	A->G	+	45A	11A,1G	31A,5G	-	2A	2A	-	-	Intron	Alu
chr1	216081291	A->G	+	49A	13A,1G	30A,6G	-	2A	2A	-	-	Intron	Alu
chr1	216254917	A->G	+	48A	6A	13A,7G	-	1A,2G	1G	-	-	Intron	Alu
chr1	21665085	A->G	+	62A	-	-	-	1G	1A,1G	-	1A,5G	Intergenic	Alu
chr1	21665101	A->G	+	76A	-	-	-	1G	1A,1G	-	1A,5G	Intergenic	Alu
chr1	216813816	A->G	-	74T	4T,2C	5T,6C	-	-	-	-	-	Intergenic	Alu
chr1	216813846	A->G	-	78T,1G	1T,5C	4T,7C	-	-	-	-	-	Intergenic	Alu
chr1	216813904	A->G	-	59T	3T,3C	4T,5C	-	-	-	-	-	Intergenic	Alu
chr1	216847415	A->G	-	77T	4T,2C	4T,5C	-	-	-	-	-	Intron	Alu
chr1	216891563	A->G	-	63T,1G	1T	6C	-	-	-	-	-	Intron	Alu
chr1	21873473	A->G	-	56T	24T,3C	31T,6C	7T,1C	12T,2C	16T,5C	7T	10T,1C	Intergenic	Alu
chr1	21873526	A->G	-	42T	15T,8C	28T,4C	5T	9T,1C	11T,5C	6T	5T,1C	Intergenic	Alu
chr1	21873696	A->G	-	44T	11T,2C	7T,2C	1T	5T,1C	6T,5C	1T	1C	Intergenic	Alu
chr1	21873704	A->G	+	37A	3A,1G	16A,5G	2A	5A	7A,1G	1A	17A,1G	Intergenic	Alu
chr1	21873717	A->G	-	38T	7T,6C	4T,4C	1T	1T,5C	4T,6C	1T	1T	Intergenic	Alu
chr1	21873727	A->G	-	37T	12C	1T,6C	1T	1T,4C	8C	1C	1T	Intergenic	Alu
chr1	21873757	A->G	-	37T,1G	7T,5C	7T,1C	1T	2T,4C	5T,3C,1G	1T,1C	2T	Intergenic	Alu
chr1	21874287	A->G	+	89A	5A,1G	6A,5G	5A	2A,1G	7A,1G	2A	11A,1G	Intergenic	Alu
chr1	21874301	A->G	+	74A	1A,4G	3A,10G	3A,2G	3G	5A,2G	1A	3A,9G	Intergenic	Alu
chr1	21874336	A->G	+	68A	1A,1G	9A,5G	2A,1G	1A,1G	6A,1G	-	9A	Intergenic	Alu
chr1	21874444	A->G	+	39A	1A	11A,5G	3A,1G	4A	7A,2G	1A	7A,2G	Intergenic	Alu
chr1	21874516	A->G	-	52T	10T,1C	11T	2T,2C	1T	8T,5C	1C	6T,2C	Intergenic	Alu
chr1	21874518	A->G	-	50T	3T,8C	11C	1T,2C	1C	7T,6C	1C	2T,6C	Intergenic	Alu
chr1	21874912	A->G	-	56T	2T,1C	8T,2C	1T	1T,1C	5T,5C	2T,1C	1T,2C	Intergenic	Alu
chr1	21914059	A->G	+	42A	7A,9G	3A,4G	4A	2A,3G	6A,2G	10A	13A,4G	Extended 3UTR	Alu
chr1	219552199	A->G	-	56T	-	1T	4T,5C	1C	-	-	-	Intron	Alu
chr1	219573385	A->G	-	72T	3T,3C	1T,2C	12T,9C	1T	-	-	-	Intron	non-Repeat
chr1	219691700	A->G	-	58T	10T,1C	53T,2C	64T,6C	10T	3T	-	2T	Intron	Alu
chr1	219697774	A->G	-	50T	10T,4C	32T,17C	63T,7C	10T	2T,2C	-	3T	Intron	Alu
chr1	219697858	A->G	-	38T	9T,1C	47T,6C	56T,7C	9T	-	-	3T	Intron	Alu
chr1	219697859	A->G	-	39T	10T	47T,6C	60T,3C	9T	-	-	3T	Intron	Alu
chr1	219697928	A->G	-	68T	4T,1C	23T,8C	40T,1C	7T,1C	1T	-	2T	Intron	Alu
chr1	219699982	A->G	-	26T	6T	16T,11C	29T,2C	2T	2T	-	1T,1C	Intron	Alu
chr1	219700001	A->G	-	33T	4T,2C	26T,4C	21T,10C	2T	2T	-	2T	Intron	Alu
chr1	219700033	A->G	-	49T	4T	23T,7C	32T,2C	2T	2T	-	2T	Intron	Alu
chr1	219700045	A->G	-	51T	5T,1C	27T,7C	34T,3C	2T	2T	-	2T	Intron	Alu
chr1	219701776	A->G	-	49T	4T,1C	20T,6C	22T,1C	3T	1T	-	2T	Intron	Alu
chr1	219701909	A->G	-	64T	5T,1C	14T,7C	31T,3C	1T,2C	1T	-	1C	Intron	Alu
chr1	219701974	A->G	-	57T	4T,3C	3T,9C	19T,6C	1T	-	-	1T	Intron	Alu
chr1	219701984	A->G	-	1A,55T	8T,2C	8T,12C	1A,32T,2C	3T	1T	-	1T	Intron	Alu
chr1	219702557	A->G	-	40T	6T,3C	18T,6C	45T,9C	4T,1C	5T	-	1T	Intron	Alu
chr1	219702585	A->G	-	33T	5T,2C	17T,9C	64T,6C	9T	4T	-	2T	Intron	Alu
chr1	219702591	A->G	-	34T	5T,2C	17T,8C	42T,21C	9T	3T,1C	-	2T	Intron	Alu
chr1	219702763	A->G	-	37T	3T,3C	9T,12C	16T,22C	4T,2C	-	-	2C	Intron	Alu
chr1	219771256	A->G	-	29T	4T,2C	3T,10C	9T,2C	6T	-	-	3T	Intron	Alu
chr1	219771264	A->G	-	31T	4T,2C	4T,9C	11T	6T	-	-	3T	Intron	Alu
chr1	219771277	A->G	-	35T	6T,1G	6T,7C	11T	4T,2C	-	-	3T	Intron	Alu
chr1	219771331	A->G	-	38T	3C	2T,5C	1T,5C	1T	-	-	1T	Intron	Alu
chr1	219771341	A->G	-	39T	4C	1T,5C	3T,5C	1T,1C	-	-	1T	Intron	Alu
chr1	219772053	A->G	-	1A,62T	3T	4T,7C	19T	5T	1T	-	-	Intron	Alu
chr1	219801303	A->G	-	52T	-	3T,5C	7T,1C	-	-	-	-	Intergenic	Alu
chr1	219801312	A->G	-	57T	-	2T,6C	6T,2C	-	-	-	-	Intergenic	Alu
chr1	219801365	A->G	-	55T	1T	3T,5C	7T,3C	1T	-	-	-	Intergenic	Alu
chr1	219975780	A->G	-	45T	2T	4T,3C	13T,7C	2T,1C	1C	-	-	Intergenic	Alu
chr1	219975889	A->G	-	59T	5T	20T,5C	52T,1C	7T	2T,1C	-	-	Intergenic	Alu
chr1	219975902	A->G	-	53T	4T,1C	15T,10C	49T,5C	6T,1C	3T	-	-	Intergenic	Alu
chr1	219977087	A->G	-	34T	8T	47T,3C	44T,6C	6T	3T	-	-	Intergenic	Alu
chr1	22020426	A->G	-	86T	5T	6T,5C	1T	-	10T	2T	5T	Intron	Alu
chr1	22020482	A->G	-	77T	5T	7T,5C	1T	-	5T,1C	2T	6T	Intron	Alu
chr1	220262159	A->G	-	62T	2C	-	3T,2C	-	-	20T,5C	-	Intergenic	Alu
chr1	220493917	A->G	+	66A	2A,3G	10A,1G	1G	5A,1G	4A,3G	4A,2G	18A,7G	Intergenic	Alu
chr1	220746988	A->G	+	77A	3A,4G	11A,5G	5A	1A	3A,1G	1A	4A	Intergenic	Alu
chr1	220790072	A->G	+	77A	6A,2G	3A	1A,1G	1A	6A,1G	-	2A,6G	Intergenic	Alu
chr1	220790075	A->G	+	73A	6A,2G	3A	2A	1G	2A,5G	-	3A,6G	Intergenic	Alu
chr1	220842655	A->G	-	40T	3T,1C	-	2T,2C	7T,6C	5T	2C	2T	Intron	Alu
chr1	221014184	A->G	+	70A	1A	-	1A,1G	1A	6A,5G	3A	2A	Intron	Alu
chr1	221015378	A->G	+	82A	1A,2G	-	1A,2G	1G	6A,13G	1A,1G	1A,2G	Intron	Alu
chr1	221020254	A->G	+	96A	1G	2A	4A	2A	33A,5G	4A	7A,1G	Intron	Alu
chr1	221024802	A->G	+	65A	-	-	2A	-	12A,6G	-	2A	Intron	Alu
chr1	221025900	A->G	+	67A	4A	4A,1G	5A,3G	1A	33A,6G	1A	7A,1G	Intron	Alu
chr1	221026560	A->G	+	95A,1G	1A,1G	-	1A	-	8A,7G	3A,1G	2A,1G	Intron	Alu
chr1	221049862	A->G	+	20A	1A,1G	1G	-	1A,2G	10A,6G	2G	-	Intergenic	Alu
chr1	221049875	A->G	+	19A	1A,1G	1G	-	1A,2G	6A,10G	2A	-	Intergenic	Alu
chr1	221196653	A->G	+	48A	6A,5G	19A,1T	2A	1A	6A	2A	-	Intron	Alu
chr1	221196660	A->G	+	51A	10A,1G	13A,6G	1A,1G	1A	5A,1G	1A	-	Intron	Alu
chr1	221196663	A->G	+	51A	10A,1C	13A,6G	2A	1A	5A,1G	1A	-	Intron	Alu
chr1	221196664	A->G	+	50A	10A	14A,5G	1A	1A	6A	1A	-	Intron	Alu
chr1	221196693	A->G	+	51A	3G	8G	-	1G	3A	-	-	Intron	Alu
chr1	221196721	A->G	+	56A	9A,1G	8A,5G	-	1A	7A	1A	1A	Intron	Alu
chr1	221196769	A->G	+	66A	6A,3G	10A,5G	-	-	7A	1A	1A	Intron	Alu
chr1	221197431	A->G	+	56A	3A,3G	3A,6G	2G	1A	1A,2G	1A	-	Intron	Alu
chr1	221197442	A->G	+	50A	2A,3G	3A,6G	2G	1A	3A	1A	-	Intron	Alu
chr1	221327829	A->G	+	57A,1C	1A,4G	2A,6G	-	1G	3A,3G	-	-	Intron	Alu
chr1	221552347	A->G	+	50A	3A,5G	5A,7G	4A	2A	4A,4G	12A	3A	Intergenic	Alu
chr1	221552362	A->G	+	60A	3A,5G	5A,8G	4A	1A,1G	6A,4G	12A	3A	Intergenic	Alu
chr1	221566255	A->G	-	61T	1T,1C	5T,6C	2T	1T,1C	3T,3C	1T,1C	3T,3C	Intron	Alu
chr1	221566274	A->G	-	53T	2T	6T,5C	2T	2T	5T	1C	6T,2C	Intron	Alu
chr1	221567132	A->G	-	77T,1G	28T,2C	49T,8C	15T	46T	66T	45T	36T	Intron	Alu
chr1	221567133	A->G	-	78T	25T,5C	47T,9C	14T,1C	44T,2C	54T,12C	45T	31T,5C	Intron	Alu
chr1	221567221	A->G	-	68T	54T,3C	117T,11C	36T	112T	111T,2C	99T	66T	Intron	Alu
chr1	221568502	A->G	-	58T	34T,1C	100T,9C	42T	76T,2C	102T,1C	78T,1C	55T	Intron	Alu
chr1	221660697	A->G	-	50T	21T,9C	25T,2C	3T,2C	6T,2C	6T	3T	5T,1C	Intergenic	Alu
chr1	221660728	A->G	-	58T	41T	38T,6C	8T,3C	9T,3C	9T	7T	10T,2C	Intergenic	Alu
chr1	221660757	A->G	-	1A,64T,1C	39T,5C	43T	10T,1C	10T,1C	9T	7T	9T,3C	Intergenic	Alu
chr1	221661418	A->G	-	62T	15T,5C	21T,3C	3T	-	6T,1C	12T	4T,1C	Intergenic	Alu
chr1	221661464	A->G	-	47T	11T,6C	10T,9C	4T	-	5T,2C	9T,1C	5T	Intergenic	Alu
chr1	221661779	A->G	-	65T	2T,5C	1T,4C	3T	6T,2C	6T,1C	6T	3T	Intergenic	Alu
chr1	221661946	A->G	-	71T	8T,5C	10T,1C	2T	7T,1C	4T,2C	5T	2T	Intergenic	Alu
chr1	221661954	A->G	-	1A,69T	7T,6C	7T,5C	2T	8T,1C	6T,1C	8T	2T,1C	Intergenic	Alu
chr1	221776692	A->G	+	70A	3A	7A,5G	-	-	5A	1A	1A	Intron	Alu
chr1	221801263	A->G	+	39A	-	10A,5G	1A	1A	1A	1A	2A,1G	Intron	Alu
chr1	221809584	A->G	+	43A	1A,1G	7A,5G	2A	2A	6A,1G	-	1A	Intron	Alu
chr1	221909841	A->G	+	75A	13A,1G	25A,6G	4A	8A	14A	12A	1A	Intergenic	Alu
chr1	221909844	A->G	+	75A	13A,1G	24A,7G	3A,1G	8A	14A	12A	1A	Intergenic	Alu
chr1	221910071	A->G	+	74A	2A,5G	2A,4G	-	1A,1G	2A	7A	2A	Intergenic	Alu
chr1	221911840	A->G	+	58A	3A,6G	1A,4G	1A	-	1A,4G	6A,1G	1A,1G	Intergenic	Alu
chr1	221911864	A->G	+	63A,1G	8A,1C,2G	3A,5G	1A,1G	1G	4A,3G	9A	3A	Intergenic	Alu
chr1	222658360	A->G	-	25T	3T	13T,6C	-	-	-	-	-	Intergenic	Alu
chr1	222658418	A->G	-	28T	3T	10T,5C	1T	-	-	-	-	Intergenic	Alu
chr1	222658444	A->G	-	26T	4T	14T,10C	1T	-	-	-	-	Intergenic	Alu
chr1	222659133	A->G	-	49T	29T,6C	61T,13C	1C	-	-	-	-	Intergenic	Alu
chr1	222659135	A->G	-	49T	27T,8C	69T,6C	1T	-	-	-	-	Intergenic	Alu
chr1	222659151	A->G	-	48T	15T,22C	44T,45C	1T	-	-	-	-	Intergenic	Alu
chr1	222659164	A->G	-	1A,45T	31T,6C	68T,22C	1T	-	-	-	-	Intergenic	Alu
chr1	222659202	A->G	-	51T	24T,13C	60T,44C	1T	-	-	-	-	Intergenic	Alu
chr1	222660182	A->G	-	50T	18T,1C	59T,5C	-	-	-	-	1T	Intergenic	Alu
chr1	222660184	A->G	-	50T	12T,8C	27T,38C	-	-	-	-	1T	Intergenic	Alu
chr1	222660196	A->G	-	50T	19T,1C	56T,6C	-	-	-	-	1T	Intergenic	Alu
chr1	222660215	A->G	-	53T	25T,1C,1G	1A,67T,5C	-	-	-	-	2T	Intergenic	Alu
chr1	222660249	A->G	-	43T	18T,6C	34T,21C	-	-	-	-	2T	Intergenic	Alu
chr1	222660256	A->G	-	44T	10T,8C	18T,22C	-	-	-	-	2T	Intergenic	Alu
chr1	222660269	A->G	-	44T	9T,8C	23T,20C	-	-	-	-	1T	Intergenic	Alu
chr1	222660318	A->G	-	43T	20T,3C	76T,12C	-	-	-	-	3T	Intergenic	Alu
chr1	222660320	A->G	-	43T	19T,4C	65T,23C	-	-	-	-	3T	Intergenic	Alu
chr1	222660347	A->G	-	53T	24T,3C	82T,10C	-	-	-	-	3T	Intergenic	Alu
chr1	222660359	A->G	-	52T	17T,6C	71T,8C	-	-	-	-	3T	Intergenic	Alu
chr1	222660365	A->G	-	54T,1G	22T,1C	60T,9C	-	-	-	-	3T	Intergenic	Alu
chr1	222660366	A->G	-	57T	21T,2C	60T,8C	-	-	-	-	3T	Intergenic	Alu
chr1	222660379	A->G	-	62T	21T,1C	58T,8C	-	-	-	-	3T	Intergenic	Alu
chr1	222660385	A->G	-	60T,1G	21T	58T,5C	-	-	-	-	3T	Intergenic	Alu
chr1	222660390	A->G	-	59T	9T,7C	23T,29C	-	-	-	-	3T	Intergenic	Alu
chr1	222660408	A->G	-	67T	5T,7C	27T,15C	-	-	-	-	-	Intergenic	Alu
chr1	222670277	A->G	-	62T	37T,5C	150T,37C	2T	1T	-	-	4T	Intergenic	Alu
chr1	222670304	A->G	-	1A,64T	1A,48T,10C	1A,197T,37C,1G	3T,1C	1T	-	-	4T	Intergenic	Alu
chr1	222670308	A->G	-	62T,1G	61T,7C	252T,24C,3G	3T,1C	1T	-	-	3T,1C,1G	Intergenic	Alu
chr1	222670378	A->G	-	43T,1G	33T,20C	153T,60C	2T,2C	-	-	-	3T	Intergenic	Alu
chr1	222670413	A->G	-	58T	48T,5C	203T,11C	2T	-	-	-	5T	Intergenic	Alu
chr1	222670434	A->G	-	56T	55T,11C	149T,93C	2T	-	-	-	5T	Intergenic	Alu
chr1	222670435	A->G	-	56T	55T,10C	229T,9C	1T	-	-	-	5T	Intergenic	Alu
chr1	222670440	A->G	-	61T,1G	28T,37C	85T,147C	1C	-	-	-	5T	Intergenic	Alu
chr1	222670475	A->G	-	61T,1C	41T,7C	160T,11C	-	-	-	-	3T	Intergenic	Alu
chr1	222670503	A->G	-	56T	14T,16C	69T,38C	-	-	-	-	1T	Intergenic	Alu
chr1	222670511	A->G	-	51T	21T	79T,11C	-	-	-	-	1A	Intergenic	Alu
chr1	222670531	A->G	-	57T	20T,2C	1A,91T,5C	-	-	-	-	2T	Intergenic	Alu
chr1	222670896	A->G	-	31T	4T	7T,6C	-	-	-	-	-	Intergenic	Alu
chr1	222670913	A->G	-	41T	4T,1C	19T,5C	-	-	-	-	-	Intergenic	Alu
chr1	222674155	A->G	-	56T	5T	27T,14C	-	-	-	-	-	Intergenic	Alu
chr1	222677711	A->G	-	51T,1C	16T	55T,9C	-	-	1T	-	-	Intergenic	Alu
chr1	222677758	A->G	-	50T	14T,2C	57T,10C	-	-	1T	-	1T	Intergenic	Alu
chr1	222679165	A->G	-	61T	9T	14T,7C	-	-	-	-	1T	Intergenic	Alu
chr1	222679195	A->G	-	79T	7T,1C	13T,5C	-	-	-	-	1T	Intergenic	Alu
chr1	222679200	A->G	-	78T	6T,2C	11T,6C	-	-	-	-	1T	Intergenic	Alu
chr1	222679205	A->G	-	83T	8T,1C	6T,11C	-	-	-	-	1T	Intergenic	Alu
chr1	222679267	A->G	-	55T	8T,2C	12T,9C	-	-	-	-	1T	Intergenic	Alu
chr1	222679272	A->G	-	48T	10T	15T,6C	-	-	-	-	1T	Intergenic	Alu
chr1	222679391	A->G	-	57T	3T,2C	5T,8C	-	-	-	-	3T	Intergenic	Alu
chr1	222679761	A->G	-	64T	1T	10T,6C	-	1C	-	-	-	Intergenic	Alu
chr1	222680402	A->G	-	59T	10T,1C	27T,6C	-	-	-	-	3T	Intergenic	Alu
chr1	222743624	A->G	-	66T	20T,1C	92T,11C	1T	5T	1T	-	5T	Intron	non-Repeat
chr1	222743629	A->G	-	66T	22T	104T,9C	1T	5T	1T	-	7T	Intron	non-Repeat
chr1	222744942	A->G	-	80T	2T,1C	15T,5C	-	2T	-	-	-	Intron	non-Repeat
chr1	222752470	A->G	-	77T	1T,2C	3T,7C	-	-	-	-	-	Intron	Alu
chr1	222763375	A->G	-	41T	2T,2C	19T,7C	1C	-	-	-	4T	Intron	Alu
chr1	222763388	A->G	-	2A,39T	2T,2C	18T,8C	1T	-	-	-	4T	Intron	Alu
chr1	222763477	A->G	-	43T	2C	8T,6C	1C	-	-	-	-	Intron	Alu
chr1	22279702	A->G	+	47A,1G	5A,8G	11A,2G	1A	1A,3G	-	5A,1G	4G	Intergenic	Alu
chr1	22279729	A->G	+	40A	23A,3G	27A,6G	1A	8A	5A	11A	5A	Intergenic	Alu
chr1	22279744	A->G	+	47A,1G	23A,3G	27A,5G	1A,1G	6A,3G	4A,2G	10A	3A	Intergenic	Alu
chr1	22279755	A->G	+	52A	15A,21G	19A,25G	1A,2G	2A,9G	2A,4G	14A	3A,4G	Intergenic	Alu
chr1	22279778	A->G	+	56A	21A,16G	20A,24G	4A	4A,8G	2A,4G	11A,3G	2A,5G	Intergenic	Alu
chr1	222865267	A->G	-	41T	3T	12T,8C	-	-	-	-	1T	Intergenic	non-Alu-Repeat
chr1	222865281	A->G	-	48T	1C	5T,15C	-	-	-	-	-	Intergenic	non-Alu-Repeat
chr1	222882471	A->G	-	60T	2T	2T,6C	-	-	-	-	-	Intergenic	Alu
chr1	222898796	A->G	-	58T	3T,1C	4T,5C	-	-	-	-	-	Intergenic	Alu
chr1	222904742	A->G	-	79T,1G	1T	6T,5C	-	-	-	-	1T	Intergenic	Alu
chr1	222904766	A->G	-	80T	1T	3T,6C	-	-	-	-	-	Intergenic	Alu
chr1	223088011	A->G	-	74T	2T,1C	5T,5C	-	-	-	-	1T	Intergenic	Alu
chr1	223088353	A->G	-	57T	4T	12T,5C	-	-	-	-	1T	Intergenic	Alu
chr1	223361089	A->G	-	56T	6T,2C	47T,27C	-	3T	3T	-	-	Intron	Alu
chr1	223361093	A->G	-	56T	7T,1C	58T,18C	-	3T	3T	-	-	Intron	Alu
chr1	223361108	A->G	-	56T	7T,1C	54T,21C	-	2T	3T	-	-	Intron	Alu
chr1	223361135	A->G	-	52T,1G	7T,1C	66T,16C	-	2T	4T	-	-	Intron	Alu
chr1	223361160	A->G	-	53T	1T	23T,6C	-	-	1T	-	-	Intron	Alu
chr1	223361215	A->G	-	62T	1T	14T,10C	-	-	2T	-	-	Intron	Alu
chr1	223361694	A->G	-	48T	7T	51T,9C	-	2T	3T	1T	-	Intron	Alu
chr1	223361767	A->G	-	1A,46T	6T	44T,5C	-	3T	2T	-	-	Intron	Alu
chr1	223361775	A->G	-	47T,1G	9T	64T,5C	-	3T	2T	-	-	Intron	Alu
chr1	223361777	A->G	-	47T,1C	9T	60T,12C	-	3T	3T	-	-	Intron	Alu
chr1	223361823	A->G	-	63T	18T,7C	1A,80T,45C,1G	-	7T	5T,2C	1T	-	Intron	Alu
chr1	223361842	A->G	-	58T,1G	24T,3C	107T,9C	-	7T	7T	1T	-	Intron	Alu
chr1	223362101	A->G	-	1A,49T	6T	25T,36C	1C	2T	1T	1T	-	Intron	Alu
chr1	223362116	A->G	-	44T,1C	5T,1C	53T,6C	1T	2T	1T	1T	-	Intron	Alu
chr1	223362143	A->G	-	35T	1T,1C	29T,9C	1T	1T	1T	1T	-	Intron	Alu
chr1	223362153	A->G	-	35T	3C	14T,27C	1C	2C	1C	1C	-	Intron	Alu
chr1	223362169	A->G	-	1A,37T	4T,1C	18T,25C	-	2T	1C	1C	-	Intron	Alu
chr1	223362265	A->G	-	33T	3T	44T,6C	1T	-	2T	1T	-	Intron	Alu
chr1	223363482	A->G	-	79T	6T	47T,7C	-	4T	1T	-	-	Intron	non-Alu-Repeat
chr1	223363486	A->G	-	76T	3T,1C	29T,25C	-	4T	1T	-	-	Intron	non-Alu-Repeat
chr1	22336549	A->G	-	75T	1T	1T	1T,2C	8T,5C	4T,5C	1T,3C	4T,8C	Intron	Alu
chr1	223856780	A->G	+	74A	2G	3A,5G	-	-	1A	-	-	Intergenic	Alu
chr1	223856781	A->G	+	72A	2G	2A,6G	-	-	1G	-	-	Intergenic	Alu
chr1	223915480	A->G	+	58A	5A,1G	10A,5G	1G	-	-	-	-	Intron	Alu
chr1	225377462	A->G	-	58T	2T,1C	1C	2C	1T,1C	1T,1C	1T,2C	3T,5C	Intergenic	Alu
chr1	225623845	A->G	+	51A	16A,8G	9A,10G	2A	10A,1G	7A,3G	22A	11A,2G	Intergenic	Alu
chr1	225672685	A->G	-	84T,2G	-	5C	-	-	1C	-	1C	Intergenic	Alu
chr1	226215411	A->G	+	64A	-	4A,5G	-	-	-	-	-	Intergenic	Alu
chr1	226540251	A->G	-	65T,1C	2T,2C	2T,5C	-	-	-	-	-	Intergenic	Alu
chr1	226555171	A->G	+	83A	1A,3G	9A,6G	-	-	-	1A	2A,4G	Intergenic	Alu
chr1	227421140	A->G	+	23A	1A,1G	10A,5G	1A	1A	12A,2G	3A	4A,1G	Intron	Alu
chr1	227424845	A->G	+	44A	3A	9A,5G	1A,1G	2A	7A,1G	1A	-	Intron	Alu
chr1	227474457	A->G	+	42A	4A,1G	16A,7G	1A	4A	12A,1G	6A	2A	Intron	Alu
chr1	227474477	A->G	+	43A,1C	3A,2G	4A,18G	1A	3A,1G	7A,7G	3A,3G	2A,1G	Intron	Alu
chr1	227506010	A->G	+	47A	4A,6G	9A,1G	3A,1G	3A,3G	11A,7G	5A,3G	7A,8G	Intron	Alu
chr1	227506025	A->G	+	46A	12A,6G	9A,1G	4A	7A	16A,4G	9A	12A,4G	Intron	Alu
chr1	227506051	A->G	+	44A	12A,6G	7A,1G	3A,1G	6A,2G	16A,2G	7A	11A,4G	Intron	Alu
chr1	227506075	A->G	+	47A	2A,11G	3A,6G	4G	1A,4G	4A,13G	4A,1G	1A,7G	Intron	Alu
chr1	227506078	A->G	+	50A	8A,4G	2A,5G	3A,1G	5A	9A,7G	5A	5A,2G	Intron	Alu
chr1	227506084	A->G	+	50A	9A,3G	1A,6G	3A	5A	11A,3G	4A,1G	6A	Intron	Alu
chr1	227641689	A->G	-	50T	9T	10T,6C	3T	4T,1C	6T,1C	1T	2T	Intergenic	Alu
chr1	227758510	A->G	+	63A	-	-	-	-	-	2A,5G	-	Intergenic	Alu
chr1	227758591	A->G	+	66A,1C	-	-	1G	-	-	15A,14G	-	Intergenic	Alu
chr1	23451489	A->G	-	35T	6T,2C	7T,2C	2T,1C	10T,1C	7T,1C	10T	13T,5C	Intergenic	Alu
chr1	23451943	A->G	-	35T	1T	5T,5C	1T	4T,1C	7T,1C	14T	13T	Intergenic	Alu
chr1	23451955	A->G	-	31T	1T	6T,6C	1T	5T,2C	5T,4C	13T,1C	10T,3C	Intergenic	Alu
chr1	23453033	A->G	-	71T	2T,1C	1T,4C	-	3T	4T,5C	3T,2C	3T,1C	Intergenic	Alu
chr1	23473843	G->A	-	54C	39T,1C	24T	4T	4T	15T,1C	45T,1C	52T	Intergenic	non-Repeat
chr1	23473844	A->C	-	54T	1T,30G	22G	4G	4G	1T,11G	1T,39G	45G	Intergenic	non-Repeat
chr1	23573510	A->G	-	56T	1T,3C	4T,9C	1T,1C	2T,1C	4T	2T	5T	Intergenic	Alu
chr1	23604741	A->G	-	26T	6C	1T	-	1T	2T	2T	1T	Intron	Alu
chr1	23605277	A->G	-	42T	1C	2T,1C	1C	1C	-	1C	2T,5C	Intron	Alu
chr1	23616366	A->G	-	57T	5T,2C	4T,6C	2T	-	2T	-	2T	Intron	Alu
chr1	23639040	A->G	-	26T,1G	2C	1T,5C	1T	-	-	1T	-	Intron	Alu
chr1	23639046	A->G	-	25T	2C	1T,5C	1T	-	-	1T	-	Intron	Alu
chr1	23777049	A->G	-	57T	6T	4T,5C	-	2T	5T,1C	3T	3T,1C	Intergenic	Alu
chr1	23779398	A->G	-	41T	2T	2T,6C	-	3T	3T,3C	4T	-	Intergenic	Alu
chr1	23780725	A->G	-	65T	4T	5T,5C	1T	2T	6T	4T	3T	Intergenic	Alu
chr1	23817817	A->G	-	51T	2T,3C	3C	3C	-	2T,7C	4T	3T,5C	Intergenic	Alu
chr1	23888394	A->G	-	24T	-	-	-	1C	5C	-	-	Intron	Alu
chr1	23894335	A->G	-	45T	5T	3T	1T,2C	3T	25T,5C	7T	15T	Intron	Alu
chr1	23894352	A->G	-	58T	3T,2C	2T	2T	3T	22T,8C	3T,1C	12T,2C	Intron	Alu
chr1	24288176	A->G	-	55T	3T	9T,9C	5T	4T	4T	5T	3T	Intron	Alu
chr1	24288186	A->G	-	55T	3T	13T,5C	4T	2T	4T	5T	4T	Intron	Alu
chr1	24288577	A->G	-	45T	5T,1C	18T,7C	2T,3C	5T	4T,2C	4T	1A,10T	Intron	Alu
chr1	24291361	A->G	-	64T	5T,2C	8T,5C	3T	4T	1T,2C	1T	2T	Intron	Alu
chr1	24291427	A->G	-	65T,1G	2T,4C	5T,14C	1T,1C	1T,2C	1C	-	3C	Intron	Alu
chr1	24291512	A->G	-	45T	9T	17T,7C	4T	3T,1C	2T,2C	1T	1T	Intron	Alu
chr1	24291525	A->G	-	52T	8T	15T,6C	3T	4T	4T	1T	1T	Intron	Alu
chr1	24291560	A->G	-	1A,64T	3T,4C	16C	1T,1C	1T	1T	2C	1T,2C	Intron	Alu
chr1	24291576	A->G	-	64T	3T,3C	15C	3C	1T,2C	1T	2T	1T,2C	Intron	Alu
chr1	24291606	A->G	-	66T	3T,1C	1T,6C	2T	3T	3T	2T	1T,1C	Intron	Alu
chr1	24296214	A->G	-	67T	5T,1C	36T,10C	8T	3T,1C	8T	3T	22T	Intron	Alu
chr1	24296219	A->G	-	71T,1G	5T,1C	36T,8C	7T,1C	4T	8T	2T	1A,20T	Intron	Alu
chr1	24296264	A->G	-	62T	4T	20T,7C	3T	3T	3T	1T	6T	Intron	Alu
chr1	24296267	A->G	-	61T	3T,2C	8T,23C	3T,1C	1T,2C	3T	1T	6T	Intron	Alu
chr1	24296281	A->G	-	67T	6T	31T,6C	6T	3T,1C	6T	1T	12T,1C	Intron	Alu
chr1	24296343	A->G	-	63T	2T,5C	12T,23C	4T,4C	3T	3T,2C	1T	15T,8C	Intron	Alu
chr1	24296345	A->G	-	64T	4T,1C	25T,8C	7T	3T	5T	1T	22T,1C	Intron	Alu
chr1	24296673	A->G	-	56T	5T,1C	9T,5C	3T	4T	7T	3T	18T	Intron	Alu
chr1	24454210	A->G	-	51T,1G	1T	1T,1C	10T,1C	4T,2C	24T,10C	24T,1C	10T,6C	Intron	Alu
chr1	24454235	A->G	-	1A,48T	-	-	4T,2C	4T,2C	18T,5C	20T,2C	7T,3C	Intron	Alu
chr1	24625928	A->G	+	55A	-	1A	-	2A,1G	1A,3G	1A,1G	5A,6G	Intergenic	Alu
chr1	24625938	A->G	+	58A,1T	-	1A	-	2A,1G	2A,2G	2A	5A,5G	Intergenic	Alu
chr1	25056255	A->G	+	61A	-	4A	-	1A	1A	1A	8A,7G	Intergenic	Alu
chr1	25056261	A->G	+	66A	-	1A,3G	-	1A	1G	1A	3A,12G	Intergenic	Alu
chr1	25056267	A->G	+	59A	-	2A,1C,1G	-	1A	1A	1A	8A,7G	Intergenic	Alu
chr1	25715230	A->G	-	48T	5T	11T,5C	2T	2T	15T,1C	2T	5T	Intergenic	Alu
chr1	25715339	A->G	-	46T,1G	2T	4T,9C	2T,1C	1T,1C	7T,3C	2T	3T	Intergenic	Alu
chr1	25761955	A->G	-	71T	6T,1C	31T,5C	3T	1T	9T	-	1T	Intergenic	Alu
chr1	25762008	A->G	-	46T	5T	14T,5C	2T	1T	7T	-	1T	Intergenic	Alu
chr1	25762635	A->G	-	25T	3T	8T,7C	3T	1T	-	-	1T	Intergenic	Alu
chr1	25762640	A->G	-	25T	2T,1C	8T,7C	1T,2C	1T	-	-	1T	Intergenic	Alu
chr1	25762688	A->G	-	23T	2C	1T,12C	1T,1C	1T	-	-	-	Intergenic	Alu
chr1	25893061	A->G	-	55T	-	-	-	2T	-	-	9T,5C	Intergenic	Alu
chr1	25894887	A->G	-	63T	4T,3C	15T,8C	-	10T	10T,2C	6T	26T	Intergenic	Alu
chr1	25894912	A->G	-	66T,1C	3T	5T,8C	1T	4T	1T,2C	-	7T,2C	Intergenic	Alu
chr1	25898309	A->G	-	44T	-	1C	-	1C	1C	-	5C	Intergenic	Alu
chr1	25900139	A->G	-	70T	1C	1C	-	-	-	-	2T,5C	Intergenic	Alu
chr1	25959920	A->G	-	70T	1C	1T,2C	1T	2C	2T,4C	-	3T,8C	Intergenic	Alu
chr1	25977732	A->G	-	63T	-	1T	-	2T,1C	-	1T	3T,6C	Intergenic	Alu
chr1	25981930	A->G	-	29T	1T,6C	1T,6C	10T,13C	10T,12C	11C	111T,16C	26T,30C	Intergenic	Alu
chr1	25981935	A->G	-	31T	4T,2C	5T,2C	22T	19T,2C	7T,2C	118T,5C	49T,8C	Intergenic	Alu
chr1	25982770	A->G	-	44T	4T	11T	43T	66T,1C	15T	184T	76T,5C	Intergenic	Alu
chr1	26023256	A->G	-	67T	-	-	-	10T	3T	3T	16T,6C	Intron	Alu
chr1	26023293	A->G	-	69T	-	-	-	9T,3C	2T	4T	11T,13C	Intron	Alu
chr1	26023294	A->G	-	68T	-	-	1A	10T,2C	2T	4T	16T,8C	Intron	Alu
chr1	26372318	A->G	+	57A	1G	1A,5G	1G	8G	4A,10G	2A,1G	4A,7G	Intergenic	Alu
chr1	26372341	A->G	+	61A	1G	2A,3G	1G	7G	2A,1C,7G	2A,1G	4A,7G	Intergenic	Alu
chr1	26372781	A->G	-	67T	1C	-	-	1C	-	2C	2T,5C	Intergenic	Alu
chr1	26391540	A->G	+	39A	13A	8A,8G	3A	11A	8A	4A	13A	Intron	Alu
chr1	26393083	A->G	+	45A	6G	3G	-	1G	1G	1A	2A,5G	Intron	Alu
chr1	2643157	A->G	-	31T	-	1C	1T,1C	2T	4T,5C	1T	1T,1C	Intron	Alu
chr1	26626260	A->G	-	67T	2C	1C	6C	4C	3T,3C	2T,7C	-	Intergenic	Alu
chr1	26709951	A->G	-	56T	4T	-	13T	-	19T,6C	2T,2C	3T	Intron	Alu
chr1	2680007	A->G	+	70A	-	-	-	-	-	-	3A,7G	Intergenic	Alu
chr1	26846668	A->G	+	63A	-	4A,1G	-	-	-	-	3A,6G	Intergenic	Alu
chr1	26919716	A->G	-	51T,1G	-	-	1T	1C	1T	-	4T,5C	Intergenic	Alu
chr1	26922005	A->G	-	1A,88T,1C	-	1T	2T	1T,1C	1C	-	3T,5C	Intergenic	Alu
chr1	26926648	A->G	-	82T	1C	2C	2C	6C	2T,1C	2T,1C	8T,15C	Intergenic	Alu
chr1	27057255	A->G	+	67A	3A	26A,5G	1A	5A	4A	-	4A,1G	Intron	Alu
chr1	27057688	A->G	+	22A	1A	23A,10G	1A	7A	4A	1A	1A	Intron	Alu
chr1	27057706	A->G	+	32A	-	21A,5G	1A	5A	3A	-	1A	Intron	Alu
chr1	27109116	A->G	+	57A,1C	7A	32A,5G	9A,1G	9A	21A,1G	1A	9A	Intergenic	Alu
chr1	27109140	A->G	+	53A	9A	38A,2G	12A	11A,1G	24A,5G	1A	10A	Intergenic	Alu
chr1	27109164	A->G	+	50A	6A,2G	24A,6G	8A,5G	5A,2G	13A,13G	-	7A	Intergenic	Alu
chr1	27153495	A->G	-	1A,29T	6T	9T,5C	2T	2T	5T,2C	1T	5T,2C	Intergenic	Alu
chr1	27174485	A->G	+	55A	4A,1G	4A,6G	3A,1G	1A,2G	1A	1A,1G	6A,1G	Intergenic	Alu
chr1	27174553	A->G	+	23A	4A,2G	10A,10G	1A,3G	2A,2G	13A,1G	2A	4A,8G	Intergenic	Alu
chr1	27176006	A->G	+	54A	9A	36A,1G	3A	16A,1G	40A,5G	7A	27A,5G	Intergenic	Alu
chr1	27176921	A->G	+	66A	2A,1G	23A,7G	2A	4A,2G	10A,5G	1A,1G	7A,5G	Intergenic	Alu
chr1	27176962	A->G	+	65A	5A	48A	2A	6A	19A,4G	2A	9A,6G	Intergenic	Alu
chr1	27176965	A->G	+	65A	5A	45A,3G	2A	6A	23A	2A	10A,5G	Intergenic	Alu
chr1	27176987	A->G	+	53A	4A,1G	31A,12G	1A,1G	4A,2G	21A,2G	1G	7A,6G	Intergenic	Alu
chr1	27315633	A->G	+	78A	9G	7A,3G	-	1A,1T,2G	5A,1G	1G	6A	Intergenic	Alu
chr1	2745979	A->G	+	62A	4A,2G	4A	1G	15A	23A,5G	6A	15A,4G	Intron	Alu
chr1	28059330	A->G	+	49A,1G	2A,1G	2A,6G	-	-	2G	-	-	Intron	Alu
chr1	28059392	A->G	+	58A	8A	21A,5G	1A	2A	4A,3G	1A	3A	Intron	Alu
chr1	28059409	A->G	+	49A,1G	7A	16A,12G	1A	2A	3A,5G	1A	3A	Intron	Alu
chr1	28059442	A->G	+	56A	4A,3G	8A,8G	1G	2A	2A,1G	-	2A	Intron	Alu
chr1	28059463	A->G	+	53A	6A,1G	15A,15G	1G	3A	4A,3G	1A,1G	4A,1G	Intron	Alu
chr1	28059533	A->G	+	58A	7A	20A,7G	1A	2A	6A,1G	2A	5A	Intron	Alu
chr1	28284009	A->G	+	51A	-	10A,5G	-	2A	1A	-	1A	Intergenic	Alu
chr1	28284034	A->G	+	55A,1G	3A	20A,5G	1A	3A	3A	1A	1A	Intergenic	Alu
chr1	28284074	A->G	+	59A	3A	17A,9G	1A	2A	2A	1A	1A	Intergenic	Alu
chr1	28368887	A->G	+	53A	3A	24A,5G	-	-	2A	-	-	Intron	Alu
chr1	28368906	A->G	+	54A	3A	20A,5G	-	-	2A	-	-	Intron	Alu
chr1	28369231	A->G	+	39A	8A	12A,5G	1A	4A	3A	-	2A	Intron	Alu
chr1	28369237	A->G	+	38A	8A,1G	12A,5G	-	4A	3A	-	1A,1G	Intron	Alu
chr1	28377870	A->G	+	69A	2A,2G	3A,5G	-	1A	2A	-	-	Intron	Alu
chr1	28377887	A->G	+	66A	2A,1G	1A,6G	-	1A	2A	-	-	Intron	Alu
chr1	28386841	A->G	+	66A	11A,3G	6A,10G	2A	7A	3A	1A	4A	Extended 3UTR	non-Alu-Repeat
chr1	28439529	A->G	+	52A	4A,4G	7A,5G	9A,1G	9A,12G	7A,10G	11A	13A,12G	Extended 3UTR	Alu
chr1	28439540	A->G	+	45A	7A,1G	7A,5G	9A,1G	17A,5G	12A,5G	11A	20A,6G	Extended 3UTR	Alu
chr1	28639178	A->G	-	60T	1T,1C	7T,7C	-	3T	2T	1T	4T	Intron	Alu
chr1	28639190	A->G	-	60T	1T,1C	9T,6C	1T	2T	1T	1T	3T	Intron	Alu
chr1	28639261	A->G	-	39T	1T,3C	4T,8C	1T,3C	3T,6C	2T,1C	-	2C	Intron	Alu
chr1	28639894	A->G	-	93T	1T	8T,7C	-	2T,1C	2T,1C	1T	2T	Intron	non-Repeat
chr1	28678838	A->G	-	65T	-	-	3T	-	-	23T,8C	-	Intron	Alu
chr1	28678882	A->G	-	63T	3T	2T	24T,2C	-	-	125T,13C	1T	Intron	Alu
chr1	28723195	A->G	-	39T	6T,1C	8T,6C	1T	6T	1T	4T	3T,1C	Intergenic	Alu
chr1	28724244	A->G	-	54T	10T,5C	37T,10C	1T	4T	2T,1C	2T	5T	Intergenic	Alu
chr1	28725175	A->G	-	63T	11T,1C	24T,6C	4T	2T	4T	5T	3T,2C	Intergenic	Alu
chr1	28725631	A->G	-	68T	2C	3T,5C	1T	-	2C	-	-	Intergenic	Alu
chr1	28725690	A->G	-	65T	4T	3T,5C	1C	1T	2T,2C	1T	1T,1C	Intergenic	Alu
chr1	29182035	A->G	+	85A	1A	25A,10G	-	1A,1G	3A	-	1A	Intron	Alu
chr1	29182070	A->G	+	81A	1A	32A,20G	-	4A	4A,2G	1A	1G	Intron	Alu
chr1	29182089	A->G	+	77A,1G	1G	40A,12G	-	4A	6A,1G	1G	1A	Intron	Alu
chr1	29182094	A->G	+	71A	1G	40A,11G	-	4A	6A,1G	1A	1G	Intron	Alu
chr1	29201283	A->G	+	88A	5A	3A,13G	-	1G	7A,1G	-	2A	Intron	Alu
chr1	29201307	A->G	+	81A	4A,1G	6A,15G	-	1A	8A,2G	-	1A,1G	Intron	Alu
chr1	29201331	A->G	+	72A,1G	6A	24A,5G	-	2A	11A,2G	-	2A	Intron	Alu
chr1	29201470	A->G	+	71A	1A	12A,6G	-	2A	3A,3G	1G	-	Intron	Alu
chr1	29201680	A->G	+	57A	-	22A,5G	-	4A	12A	1A	1A	Intron	Alu
chr1	29201806	A->G	+	64A	-	17A,5G	-	2A	9A,1G	-	1G	Intron	Alu
chr1	29201861	A->G	+	75A	-	2A,6G	-	-	4A,2G	-	-	Intron	Alu
chr1	29206235	A->G	+	35A	-	5A,5G	-	1A	4A,1G	-	-	Intron	Alu
chr1	29209346	A->G	+	76A,1C	1A	7A,8G	-	-	6A	-	-	Intron	Alu
chr1	29209426	A->G	+	50A	1A	6A,5G	-	2A	4A,2G	-	-	Intron	Alu
chr1	29519736	A->G	-	65T	42T,15C	45T,6C	10T,1C	27T,5C	37T,8C	22T,1C	43T,14C	Intergenic	Alu
chr1	29519760	A->G	-	72T	61T,2C	63T,1C	14T,1C	30T,6C	48T,2C	30T	60T,5C	Intergenic	Alu
chr1	29519773	A->G	-	71T	40T,24C	36T,25C	11T,2C	27T,5C	32T,14C	29T,1C	49T,14C	Intergenic	Alu
chr1	29519817	A->G	-	80T	21T,3C	16T,7C	7T,1C	10T	19T,3C	13T	33T	Intergenic	Alu
chr1	29521179	A->G	-	74T	31T,2C	25T,5C	7T,1C	20T,1C	35T,4C	21T	20T,3C	Intergenic	Alu
chr1	29521191	A->G	-	67T	25T,6C	27T,4C	6T,2C	13T,8C	33T,5C	19T,1C	18T,5C	Intergenic	Alu
chr1	29521210	A->G	-	1A,67T	19T,11C,1G	15T,17C	5T,3C	10T,11C	22T,15C	19T,1C	16T,7C	Intergenic	Alu
chr1	29521254	A->G	-	53T,1G	18T	12T,1C	3T,1C	7T,4C	19T,5C	15T,1C	1A,10T,4C	Intergenic	Alu
chr1	29522354	A->G	-	57T	23T,2C	18T,1C	7T	11T,2C	27T,1C	15T	20T,5C	Intergenic	Alu
chr1	2957529	A->G	-	1A,39T,1C	8C	3C	-	1T,3C	1T	-	1C	Intergenic	Alu
chr1	2957646	A->G	-	94T	7T,5C	1T,4C	-	1T,2C,1G	1T,1C	-	3T	Intergenic	Alu
chr1	29591097	A->G	+	85A	13A,5G	8A,2G	3A	6A	14A	3A	5A	Intron	Alu
chr1	29746936	A->G	-	65T	1C	2T,2C	-	-	9T,5C	-	2T	Intergenic	Alu
chr1	29746937	A->G	-	65T	1C	1T,3C	-	-	9T,5C	-	2T	Intergenic	Alu
chr1	29771085	A->G	-	61T	1T,2C	1T,1C	1T	1T,1C	7T,7C	1T	2T,2C	Intron	Alu
chr1	29771119	A->G	-	60T	5T,1C	2T,4C	2T	1T,2C	17T,2C	2T	4T,5C	Intron	Alu
chr1	29938180	A->G	+	82A	1A	11A,7G	2G	-	1G	2A	1G	Intron	Alu
chr1	29938347	A->G	+	58A	1A,1G	3A,5G	1G	-	1A	1A	1A	Intron	Alu
chr1	29956766	A->G	+	47A	2A	9A,5G	2A	1A	7A	2A	1A	Intron	Alu
chr1	29984398	A->G	+	48A	3A,5G	3A,3G	2G	-	4A	6A	1A	Intergenic	Alu
chr1	29990521	A->G	+	80A	2A	3A,6G	-	-	1A	1G	1A	Intergenic	Alu
chr1	30020352	A->G	-	69T,1G	-	1T,6C	1C	-	8T,1C	1C	1C	Intergenic	Alu
chr1	30020746	A->G	-	51T	2C	12T,10C	3T	2T	8T,4C	-	1T	Intergenic	Alu
chr1	30020760	A->G	-	44T	1T,1C	17T,5C	3T	2T	10T,2C	-	1T	Intergenic	Alu
chr1	30020825	A->G	-	1A,47T	2T	13T,5C	2T,1C	1T,1C	6T,4C	-	1T	Intergenic	Alu
chr1	30020852	A->G	-	56T	1T	14T,9C	2T	2T	8T,3C	-	1T	Intergenic	Alu
chr1	30020871	A->G	-	71T,1C	1T	10T,8C	3T	1T	11T	-	1T	Intergenic	Alu
chr1	30020878	A->G	-	70T,2G	1T	13T,5C	3T	-	9T	-	1T	Intergenic	Alu
chr1	30020895	A->G	-	74T	-	8T,5C	3T	-	9T,1C	-	-	Intergenic	Alu
chr1	30043427	A->G	-	60T	9T,1C	1T	14T	9T	65T,6C	10T,1C	-	Intron	Alu
chr1	30142846	A->G	-	18T	2T	3T,4C	2C	3T	11T,7C	2C	3T,2C	Intergenic	Alu
chr1	30164663	A->G	-	31T	2T,2C	1T,1C	1C	3T,3C	8T,3C	6T,5C	5T,6C	Intergenic	Alu
chr1	30164749	A->G	-	38T	2T,3C	1T,1C	1C	2T,2C	8T,5C	5T,8C	4T,6C	Intergenic	Alu
chr1	30164772	A->G	-	39T	3C	2T	1C	2T,1C	6T,7C	5T,6C	3T,5C,1G	Intergenic	Alu
chr1	30313083	A->G	-	41T	-	-	-	-	5T,9C	-	1C	Intergenic	Alu
chr1	30352215	A->G	-	76T	347T,41C	289T,33C	205T,18C	191T,14C	1A,378T,33C	82T,6C,1G	640T,47C	3UTR	Alu
chr1	30352216	A->G	-	79T	353T,30C	292T,24C	213T,8C	179T,19C	385T,23C	85T,7C	639T,40C	3UTR	Alu
chr1	30352295	A->G	-	35T	181T,27C	134T,36C	119T,18C	91T,18C	204T,25C	60T,8C	320T,38C,1G	3UTR	Alu
chr1	30513142	A->G	+	49A	1A	5G	1A,1G	-	8A	1G	2A,1G	Intron	Alu
chr1	30513427	A->G	+	52A	1A,2G	4A	-	1A,1G	9A,6G	1A,1G	3A,1G	Intron	Alu
chr1	30513441	A->G	+	52A	5A,2G	7A,5G	-	3A	23A,1G	2A,1G	5A,1T,2G	Intron	Alu
chr1	30513457	A->G	+	54A	10A,3G	15A,7G	1A	3A,2G	26A,1G	4A	7A,1G	Intron	Alu
chr1	30513487	A->G	+	47A	13A,1G	19A,7G	2A	5A	22A	2A	7A	Intron	Alu
chr1	30513523	A->G	+	44A	6A,8G	10A,12G	4A	3A,2G	18A	3A	5A	Intron	Alu
chr1	30577636	A->G	+	27A	3G	1A,1G	3A	-	10A,11G	2A	1A	Intron	Alu
chr1	30657636	A->G	-	51T	1T	1T,2C	1T,1C	6T,3C	5T,4C	4T	7T,5C	Intron	Alu
chr1	30657720	A->G	-	51T	1T,1C	2T	1T,1C	7T,1C	12T,4C	2T,2C	4T,5C	Intron	Alu
chr1	30657736	A->G	-	45T	1C	1T,1C	1T,1C	6T,1C	7T,1C	2T,1C	2T,5C	Intron	Alu
chr1	30658416	A->G	-	43T	1T,4C	1C	2T,2C	3T,4C	8T,8C	4T,1C	5T,8C	Intron	Alu
chr1	30658497	A->G	-	78T	6T,1C	-	4T,1C	8T	17T,6C	5T,1C	14T,5C	Intron	Alu
chr1	31029402	A->G	+	74A	2A	7A,2G	3A,1G	6A,8G	4A,1G	26A,1G	8A,4G	Extended 3UTR	Alu
[truncated: 29,253 more rows]
