# Supplementary material for: RNA Editome in Rhesus Macaque Shaped by Purifying Selection
Source: PLoS Genet. 2014 Apr 10;10(4):e1004274. doi: 10.1371/journal.pgen.1004274 (PMC3983040; doi:10.1371/journal.pgen.1004274)
Supplement: Table S6 — Quantitative correspondence of the tissue-biased profile of the RNA editome to the tissue expression profile of ADARs. (XLSX) [file pgen.1004274.s018.xlsx]

## Sheet: excel
Table S6. Quantitative correspondence of the tissue-biased profile of the RNA editome to the tissue expression profile of ADARs
Chr	Position	Type	Strand	Prefrontal Cortex	Cerebellum	Heart	Kidney	Lung	Muscle	Testis	R2	Adjusted R2	Coeffiicent (ADAR1)	p-value	FDR	Coeffiicent (ADAR2)	p-value	FDR
chr1	1007565	A->G	+	0.16	0.346	0.095	0.154	0.045	0.123	0.226	0.248	-0.128	-0.0012	0.3941	0.4754	0.0065	0.1582	0.2857
chr1	1007578	A->G	+	0.727	1	0.158	0.273	0.486	0.062	0.357	0.9139	0.8708	0.0027	0.2979	0.4433	0.0381	0.002	0.0557
chr1	1007616	A->G	+	0.25	0.16	0	0.042	0.022	0.017	0.029	0.4929	0.2393	0.0001	0.4928	0.4985	0.0082	0.0688	0.1818
chr1	1007622	A->G	+	0.111	0	0	0	0.225	0	0.118	0.6792	0.5189	0.0066	0.0264	0.3392	0.0002	0.4778	0.4896
chr1	1007892	A->G	+	0	0	0	0.111	0.086	0	0	0.1232	-0.3152	0.0016	0.2547	0.4324	-0.0013	0.3458	0.427
chr1	1007904	A->G	+	0.619	0.289	0.182	0.581	0.545	0.109	0.421	0.6373	0.4559	0.0145	0.0342	0.3448	0.0005	0.4774	0.4896
chr1	1007914	A->G	+	0.854	0.727	0.136	0.355	0.704	0.062	0.333	0.9037	0.8555	0.0105	0.0426	0.3448	0.0294	0.005	0.0606
chr1	1007916	A->G	+	0.122	0.25	0.045	0.194	0.145	0.039	0.175	0.4717	0.2075	0.0026	0.198	0.4056	0.0046	0.1442	0.2699
chr1	1007920	A->G	+	0.025	0.256	0	0	0.098	0.021	0	0.8262	0.7393	-0.0026	0.1219	0.3725	0.0114	0.006	0.064
chr1	1007927	A->G	+	0.081	0.333	0	0	0.078	0	0	0.8934	0.8401	-0.0032	0.0822	0.3645	0.0153	0.0022	0.0557
chr1	1007954	A->G	+	0.382	0.222	0.115	0.1	0.212	0	0.12	0.6324	0.4485	0.0036	0.1826	0.4004	0.0095	0.0624	0.1734
chr1	1007994	A->G	+	0.267	0.24	0.062	0.078	0.103	0.014	0.118	0.7061	0.5591	0.0015	0.2855	0.4406	0.0089	0.0283	0.12
chr1	1007995	A->G	+	0.05	0.104	0	0.02	0.031	0	0	0.9101	0.8651	-0.0007	0.1359	0.3777	0.0048	0.0016	0.0557
chr1	1008034	A->G	+	0.127	0.011	0.044	0.019	0.083	0.034	0.028	0.1727	-0.2409	0.0013	0.2619	0.4342	0.0008	0.3813	0.4482
chr1	1008035	A->G	+	0.5	0.276	0.098	0.396	0.421	0.038	0.147	0.5073	0.261	0.0077	0.1347	0.3771	0.0088	0.1752	0.3041
chr1	1008048	A->G	+	0.22	0.304	0.083	0	0.148	0.017	0.077	0.9006	0.8508	-0.0007	0.3515	0.4608	0.0134	0.0022	0.0557
chr1	111947168	A->G	-	0.065	0.314	0	0	0.065	0	0	0.87	0.805	-0.0032	0.0885	0.3645	0.0142	0.0033	0.0574
chr1	111947253	A->G	-	0.44	0.125	0.1	0.154	0.24	0	0.625	0.7416	0.6123	0.018	0.014	0.3324	-0.0062	0.2247	0.3487
chr1	12320683	A->G	+	0.1	0.167	0.25	0.182	0.214	0.035	0.177	0.0614	-0.408	0.0017	0.3181	0.4536	-0.0007	0.4411	0.4754
chr1	12324838	A->G	+	0.158	0.167	0.091	0.212	0.213	0.031	0.142	0.5622	0.3433	0.0037	0.0745	0.3645	0.0021	0.2552	0.368
chr1	12324844	A->G	+	0.128	0.319	0.023	0.092	0.103	0.03	0.022	0.8565	0.7848	-0.0024	0.1345	0.3771	0.0128	0.0041	0.0606
chr1	12324857	A->G	+	0.154	0.17	0.071	0.109	0.077	0.057	0.1	0.5713	0.3569	0.0002	0.4367	0.4862	0.0039	0.051	0.1565
chr1	12324864	A->G	+	0.073	0.085	0.073	0.092	0.046	0.014	0.042	0.1124	-0.3314	-0.0001	0.4576	0.4945	0.0012	0.2612	0.372
chr1	1249904	A->G	-	0.294	0.268	0.083	0.077	0.111	0	0.059	0.7202	0.5802	-0.0001	0.492	0.4985	0.0117	0.0194	0.0994
chr1	125942653	A->G	-	0.077	0.023	0.041	0	0	0	0.045	0.0769	-0.3846	0.0006	0.3389	0.4589	0.0004	0.4275	0.4682
chr1	125945293	A->G	-	0.3	0.19	0	0.2	0.174	0	0.056	0.5516	0.3274	0.0035	0.1953	0.4056	0.0079	0.0965	0.2207
chr1	125945402	A->G	-	0.167	0.222	0.123	0.083	0.184	0.006	0.192	0.7145	0.5717	0.0033	0.0815	0.3645	0.0051	0.0621	0.1734
chr1	125945537	A->G	-	0	0.172	0	0	0.071	0.008	0.04	0.6358	0.4537	-0.0007	0.3579	0.4648	0.0066	0.0302	0.1229
chr1	125945539	A->G	-	0.222	0.143	0.067	0.15	0.146	0.015	0.2	0.7762	0.6643	0.0053	0.0159	0.3324	0.0015	0.2729	0.3782
chr1	125945545	A->G	-	0.385	0.429	0.102	0.368	0.317	0.045	0.24	0.6747	0.5121	0.0052	0.1337	0.3771	0.0111	0.0581	0.1682
chr1	125945553	A->G	-	0.24	0.12	0.091	0.056	0.122	0.008	0.12	0.5307	0.2961	0.003	0.1364	0.3777	0.0039	0.151	0.2779
chr1	125946049	A->G	-	0.696	0.429	0.237	0.8	0.45	0.04	0.4	0.3268	-0.0097	0.0124	0.1449	0.3827	0.0032	0.4147	0.4633
chr1	125946054	A->G	-	0.696	0.571	0.658	0.8	0.8	0.109	0.5	0.2803	-0.0796	0.0102	0.1773	0.3958	0.0039	0.3921	0.4535
chr1	126128272	A->G	-	0.205	0.211	0	0.053	0.03	0	0.081	0.6307	0.4461	0.0007	0.3999	0.4772	0.0086	0.0388	0.1392
chr1	126128279	A->G	-	0.02	0.103	0.091	0	0	0	0.205	0.0813	-0.3781	0.0021	0.2934	0.4413	-0.0013	0.4019	0.4582
chr1	128681671	A->G	+	0.122	0.086	0	0.133	0.069	0	0.111	0.5513	0.3269	0.0035	0.0588	0.3645	0.0006	0.4042	0.4588
chr1	128681687	A->G	+	0.738	0.5	0.4	0.64	0.688	0.118	0.688	0.7968	0.6953	0.0173	0.0111	0.3324	0.0019	0.3945	0.4544
chr1	128681694	A->G	+	0.186	0.25	0.1	0.185	0.212	0.053	0.375	0.6562	0.4843	0.0075	0.0315	0.3448	0.0006	0.4483	0.4782
chr1	12919053	A->G	-	0.067	0.2	0.016	0.012	0	0	0	0.7957	0.6935	-0.0027	0.0846	0.3645	0.0087	0.0086	0.0725
chr1	130322613	A->G	-	0.203	0.152	0.06	0.281	0.25	0.031	0.13	0.4497	0.1745	0.0051	0.0987	0.3678	0.0017	0.3647	0.4377
chr1	130322663	A->G	-	0.171	0.212	0.227	0.301	0.267	0.114	0.268	0.3608	0.0412	0.0037	0.1049	0.3684	-0.0022	0.2734	0.3783
chr1	130322673	A->G	-	0.171	0.103	0.231	0.174	0.062	0.077	0.237	0.2925	-0.0612	0.0019	0.2766	0.4406	-0.005	0.1375	0.266
chr1	130322699	A->G	-	0.114	0	0.08	0.106	0	0.03	0.125	0.4575	0.1862	0.0023	0.1472	0.384	-0.0045	0.0814	0.2008
chr1	130323682	A->G	-	0.389	0.308	0.133	0.22	0.3	0.047	0.273	0.8658	0.7987	0.0065	0.0165	0.3324	0.0075	0.0283	0.12
chr1	130323791	A->G	-	0.059	0.062	0	0.127	0.067	0.014	0.136	0.5866	0.38	0.0038	0.0379	0.3448	-0.0017	0.2366	0.3554
chr1	130323798	A->G	-	0.121	0	0.086	0.117	0	0.029	0.13	0.4492	0.1737	0.0024	0.1515	0.3868	-0.0048	0.0839	0.2052
chr1	134852231	A->G	-	0.045	0.085	0	0	0.019	0	0	0.9366	0.9049	-0.0007	0.0785	0.3645	0.0042	0.0008	0.0557
chr1	13548831	A->G	-	0.152	0.225	0.188	0.189	0.207	0.086	0.158	0.3155	-0.0268	0.0006	0.3698	0.4661	0.0028	0.1635	0.2911
chr1	138950859	A->G	-	0.025	0	0.077	0.111	0.132	0.083	0	0.1268	-0.3099	-0.0002	0.4635	0.4958	-0.0022	0.267	0.3766
chr1	144415726	A->G	+	0	0	0	0.28	0	0	0.143	0.3632	0.0448	0.0043	0.1829	0.4008	-0.0081	0.1183	0.2461
chr1	147535781	A->G	-	0.023	0.034	0	0.185	0	0	0.16	0.3886	0.0829	0.004	0.1253	0.3725	-0.0052	0.1382	0.2665
chr1	147535910	A->G	-	0.077	0.038	0	0.28	0.062	0.08	0.12	0.2515	-0.1228	0.0031	0.2256	0.4225	-0.0054	0.1791	0.3077
chr1	147535930	A->G	-	0.1	0.125	0.111	0.417	0.294	0.12	0.208	0.2737	-0.0894	0.0054	0.1643	0.3941	-0.0058	0.2185	0.3426
chr1	150318247	A->G	+	0.104	0.058	0.053	0.108	0.164	0	0.055	0.4898	0.2347	0.003	0.0866	0.3645	0.0011	0.3423	0.4247
chr1	150318248	A->G	+	0.375	0.245	0.053	0.413	0.386	0.021	0.273	0.6671	0.5006	0.0108	0.0352	0.3448	0.0031	0.3167	0.4064
chr1	150318269	A->G	+	0.043	0.196	0	0.014	0	0	0.019	0.7058	0.5587	-0.0021	0.1613	0.3914	0.0079	0.0182	0.0961
chr1	150318274	A->G	+	0.122	0.096	0.028	0.069	0.06	0	0.018	0.5859	0.3788	0.0005	0.3756	0.4679	0.0039	0.0515	0.1571
chr1	150318307	A->G	+	0.154	0.16	0	0	0.019	0	0.016	0.7417	0.6125	-0.0007	0.3541	0.4622	0.0082	0.0149	0.0886
chr1	150318316	A->G	+	0.612	0.288	0.333	0.434	0.404	0.093	0.383	0.4517	0.1775	0.0092	0.0869	0.3645	0.0012	0.4414	0.4754
chr1	150318354	A->G	+	0.065	0.033	0.029	0.067	0.132	0	0.053	0.6029	0.4043	0.0028	0.0443	0.3448	0.0004	0.419	0.4639
chr1	150318380	A->G	+	0.284	0.346	0.304	0.353	0.493	0.117	0.411	0.6089	0.4134	0.0079	0.0432	0.3448	0.0011	0.4122	0.4624
chr1	150318385	A->G	+	0.309	0.231	0.125	0.2	0.25	0.034	0.2	0.7929	0.6894	0.005	0.0313	0.3448	0.0052	0.0624	0.1734
chr1	150318389	A->G	+	0.348	0.481	0.17	0.434	0.354	0.074	0.302	0.5568	0.3351	0.0049	0.1729	0.3958	0.0095	0.1038	0.2308
chr1	150318394	A->G	+	0.227	0.221	0.085	0.39	0.338	0.056	0.13	0.2954	-0.0569	0.0051	0.187	0.4033	0.0031	0.3405	0.4241
chr1	150318407	A->G	+	0.646	0.76	0.587	0.67	0.645	0.132	0.519	0.4219	0.1328	0.0056	0.2484	0.4284	0.0124	0.1483	0.2757
chr1	150318412	A->G	+	0.033	0.176	0	0.011	0.056	0	0.043	0.75	0.625	-0.0005	0.3694	0.4661	0.0069	0.0141	0.0871
chr1	150318420	A->G	+	0.055	0.148	0	0.037	0.089	0	0.059	0.8384	0.7576	0.0009	0.2007	0.4084	0.0054	0.0089	0.0742
chr1	150318937	A->G	+	0.054	0.023	0.125	0.043	0.171	0	0.033	0.0718	-0.3923	0.0015	0.3119	0.449	-0.0001	0.4924	0.496
chr1	150318938	A->G	+	0.429	0.279	0.333	0.511	0.353	0.087	0.345	0.3093	-0.0361	0.007	0.1274	0.3744	-0.0021	0.3934	0.4537
chr1	150318943	A->G	+	0.194	0.14	0.154	0.106	0.114	0	0.206	0.3918	0.0878	0.0037	0.1102	0.3684	0.0006	0.4393	0.4746
chr1	150319011	A->G	+	0.171	0.095	0.037	0	0	0	0.105	0.2747	-0.088	0.0016	0.2938	0.4413	0.0031	0.2285	0.3511
chr1	150319020	A->G	+	0.128	0.237	0.12	0.097	0.143	0	0.086	0.6768	0.5152	0	0.4933	0.4987	0.0073	0.0261	0.1165
chr1	150319023	A->G	+	0.765	0.857	0.741	0.808	0.793	0.217	0.759	0.4137	0.1205	0.0093	0.1557	0.3871	0.0085	0.2445	0.3601
chr1	150319039	A->G	+	0.75	0.857	0.458	0.667	0.739	0	0.294	0.5905	0.3858	0.0051	0.3074	0.4477	0.0262	0.0565	0.1652
chr1	150319059	A->G	+	0.032	0	0.053	0.097	0.156	0.062	0	0.041	-0.4384	0.0008	0.3845	0.4712	-0.0013	0.369	0.4416
chr1	150319079	A->G	+	0.167	0.143	0	0.207	0.179	0.118	0.296	0.6536	0.4804	0.007	0.0261	0.3392	-0.0023	0.2743	0.3788
chr1	150319101	A->G	+	1	0.967	0.812	0.931	1	0.381	0.96	0.648	0.472	0.0132	0.0529	0.3538	0.0083	0.1991	0.3248
chr1	150319105	A->G	+	0.091	0.194	0	0.032	0.1	0	0	0.9605	0.9408	-0.0007	0.1725	0.3958	0.0093	0.0003	0.0479
chr1	159536789	A->G	+	0.976	1	1	1	1	1	1	0.1291	-0.3063	-0.0001	0.3654	0.4657	-0.0003	0.3172	0.4066
chr1	165869221	A->G	-	0.167	0.279	0.077	0.083	0.182	0	0	0.8841	0.8262	-0.0013	0.2407	0.4259	0.0125	0.0028	0.0565
chr1	165869252	A->G	-	0.172	0.043	0	0	0.103	0.043	0.04	0.4226	0.1339	0.002	0.2063	0.4114	0.0033	0.1747	0.3037
chr1	165869277	A->G	-	0.042	0.417	0.143	0	0.114	0	0.053	0.666	0.499	-0.005	0.1408	0.3815	0.0157	0.0243	0.1127
chr1	165869289	A->G	-	0.304	0.6	0.333	0.286	0.226	0.05	0.333	0.3997	0.0996	-0.0006	0.4634	0.4958	0.0132	0.0959	0.2203
chr1	165871056	A->G	-	0.154	0.174	0.083	0.167	0.073	0.118	0.056	0.3565	0.0348	-0.002	0.172	0.3958	0.0034	0.127	0.2547
chr1	165871059	A->G	-	0.552	0.574	0.471	0.52	0.576	0.25	0.292	0.4544	0.1816	0.0005	0.465	0.4958	0.0112	0.0834	0.2043
chr1	165871067	A->G	-	0.172	0.364	0.118	0.167	0.153	0	0.077	0.6941	0.5411	-0.0014	0.3309	0.4586	0.0122	0.0207	0.1023
chr1	165873843	A->G	-	0	0.068	0	0	0.021	0	0.016	0.6234	0.4351	-0.0003	0.3426	0.4595	0.0026	0.0321	0.1279
chr1	165873852	A->G	-	0	0.118	0	0	0.014	0	0.022	0.6021	0.4032	-0.001	0.2429	0.4259	0.0044	0.0349	0.1309
chr1	165873900	A->G	-	0.15	0.242	0.1	0.03	0.044	0.077	0.067	0.743	0.6145	-0.0031	0.0774	0.3645	0.0082	0.0145	0.0878
chr1	165873910	A->G	-	0.108	0.109	0.083	0.038	0	0	0.143	0.1088	-0.3367	0.0014	0.3109	0.4489	0.0009	0.4085	0.4622
chr1	165873920	A->G	-	0.122	0.222	0.031	0.057	0.07	0	0.107	0.7194	0.5791	0.0008	0.3502	0.4595	0.0073	0.0231	0.1097
chr1	165873924	A->G	-	0.22	0.301	0.088	0.043	0.092	0.042	0.068	0.8432	0.7648	-0.002	0.1743	0.3958	0.012	0.005	0.0606
chr1	165873950	A->G	-	0.133	0.138	0.051	0.133	0.041	0.081	0.216	0.2173	-0.174	0.0027	0.1761	0.3958	-0.001	0.3946	0.4544
chr1	165873969	A->G	-	0.017	0.059	0	0	0.007	0	0	0.8674	0.8011	-0.0007	0.0804	0.3645	0.0027	0.0035	0.0587
chr1	165873989	A->G	-	0	0.072	0	0.035	0	0	0.014	0.316	-0.026	-0.0006	0.3064	0.4477	0.002	0.1234	0.2522
chr1	165875471	A->G	-	0.312	0.122	0.12	0.078	0.131	0.096	0.07	0.2177	-0.1734	0.0004	0.4526	0.4915	0.0046	0.1991	0.3248
chr1	165875472	A->G	-	0.042	0.12	0	0.016	0.04	0	0.026	0.8487	0.773	-0.0003	0.3762	0.4682	0.0049	0.0051	0.0606
chr1	165875486	A->G	-	0.098	0.018	0.04	0.015	0.027	0	0.029	0.1682	-0.2477	0.0009	0.2791	0.4406	0.0007	0.36	0.4344
chr1	165875545	A->G	-	0.14	0.149	0.08	0.048	0.033	0	0.017	0.5815	0.3722	-0.0014	0.2403	0.4259	0.0059	0.0389	0.1394
chr1	165875581	A->G	-	0.128	0.087	0.08	0.095	0.033	0.023	0.041	0.1105	-0.3342	-0.0003	0.4387	0.4862	0.0017	0.2609	0.3719
chr1	165875594	A->G	-	0.164	0.059	0.143	0.106	0.076	0.032	0.145	0.2701	-0.0948	0.0023	0.157	0.3879	-0.0021	0.2458	0.3609
chr1	165875627	A->G	-	0.067	0.035	0.125	0.125	0.091	0	0.049	0.0983	-0.3526	0.001	0.3385	0.4589	-0.0018	0.2884	0.3884
chr1	165875645	A->G	-	0.033	0.143	0.125	0.115	0.136	0.05	0.094	0.0527	-0.4209	-0.0001	0.4837	0.4985	0.0013	0.3355	0.4207
chr1	165875972	A->G	-	0.344	0.24	0.231	0.222	0.302	0.033	0.156	0.4619	0.1929	0.0034	0.2001	0.4082	0.0059	0.1497	0.277
chr1	165876134	A->G	-	0.188	0.261	0	0	0.083	0	0.06	0.8917	0.8375	-0.0001	0.4868	0.4985	0.0122	0.0028	0.0565
chr1	165876461	A->G	-	0.147	0	0	0	0.039	0.051	0.028	0.1086	-0.3371	0.0012	0.3208	0.4546	0.0009	0.3936	0.4537
chr1	168612542	A->G	-	0.075	0.133	0.1	0	0	0	0	0.5769	0.3653	-0.0029	0.0903	0.3645	0.0053	0.0503	0.1555
chr1	18446929	A->G	+	0.045	0.143	0	0.037	0.059	0	0	0.8551	0.7826	-0.0008	0.2089	0.4125	0.0062	0.0043	0.0606
chr1	18446938	A->G	+	0.077	0.219	0.048	0.02	0.121	0	0	0.9061	0.8592	-0.0016	0.1162	0.3723	0.0099	0.0017	0.0557
chr1	18446951	A->G	+	0.034	0.179	0	0.043	0.065	0.013	0.037	0.7153	0.573	-0.0007	0.3339	0.4589	0.0065	0.0179	0.0958
chr1	190813084	A->G	-	0.543	0.737	0.15	0.357	0.415	0	0.308	0.8336	0.7503	0.0047	0.188	0.4037	0.0249	0.0097	0.0758
chr1	190813100	A->G	-	0.154	0.138	0.105	0.185	0.184	0	0.143	0.5706	0.3559	0.004	0.0585	0.3645	0.0012	0.3462	0.427
chr1	190813117	A->G	-	0.25	0.212	0	0.069	0.19	0.022	0.105	0.9261	0.8892	0.0034	0.0273	0.3392	0.0093	0.0031	0.0571
chr1	190813150	A->G	-	0.211	0.424	0.105	0.28	0.278	0	0.25	0.6229	0.4344	0.0043	0.1706	0.3958	0.0102	0.0699	0.1826
chr1	190871154	A->G	+	0.143	0.083	0	0	0.015	0.013	0.066	0.4327	0.149	0.0012	0.285	0.4406	0.0036	0.1266	0.2545
chr1	191664337	A->G	-	0.245	0.333	0	0.393	0.4	0	0.333	0.6907	0.536	0.0114	0.035	0.3448	0.005	0.2385	0.3565
chr1	191665809	A->G	-	0.028	0	0	0.233	0.167	0.032	0.059	0.2628	-0.1057	0.0041	0.166	0.3941	-0.0041	0.2341	0.3551
chr1	191665840	A->G	-	0	0	0	0.074	0.147	0	0.059	0.4555	0.1833	0.0037	0.0707	0.3645	-0.0016	0.2989	0.3957
chr1	191665854	A->G	-	0.226	0.091	0.067	0.148	0.219	0.033	0.176	0.8506	0.7759	0.0062	0.0057	0.3324	0.0004	0.4311	0.4704
chr1	221567132	A->G	-	0.067	0.14	0	0	0	0	0	0.8201	0.7301	-0.0016	0.1105	0.3684	0.0066	0.0065	0.0654
chr1	221567133	A->G	-	0.167	0.161	0.067	0.043	0.182	0	0.139	0.8949	0.8423	0.0037	0.0147	0.3324	0.0052	0.0134	0.0865
chr1	221567221	A->G	-	0.053	0.086	0	0	0.018	0	0	0.9183	0.8775	-0.0007	0.114	0.3718	0.0043	0.0013	0.0557
chr1	221568502	A->G	-	0.029	0.083	0	0.026	0.01	0.013	0	0.7461	0.6192	-0.001	0.1066	0.3684	0.0033	0.0135	0.0865
chr1	29519736	A->G	-	0.263	0.118	0.091	0.156	0.178	0.043	0.246	0.8038	0.7057	0.0066	0.0089	0.3324	-0.0005	0.4205	0.4643
chr1	29519760	A->G	-	0.032	0.016	0.067	0.167	0.04	0	0.077	0.3435	0.0152	0.0019	0.2099	0.4125	-0.0041	0.1215	0.2506
chr1	29519773	A->G	-	0.375	0.41	0.154	0.156	0.304	0.033	0.222	0.9063	0.8594	0.0035	0.0743	0.3645	0.0137	0.0037	0.0591
chr1	30352215	A->G	-	0.106	0.102	0.081	0.068	0.08	0.067	0.068	0.7118	0.5677	-0.0003	0.286	0.4406	0.0018	0.0179	0.0958
chr1	30352216	A->G	-	0.078	0.076	0.036	0.096	0.056	0.076	0.059	0.0236	-0.4646	0	0.4929	0.4985	0.0004	0.3899	0.4533
chr1	30352295	A->G	-	0.13	0.212	0.131	0.165	0.109	0.118	0.106	0.5012	0.2518	-0.0017	0.1254	0.3725	0.0033	0.0688	0.1818
chr1	31934238	A->G	-	0	0.364	0.077	0.111	0.143	0	0.059	0.5156	0.2733	-0.0026	0.2804	0.4406	0.0119	0.0541	0.1618
chr1	31934324	A->G	-	0.231	0.478	0	0	0.059	0	0	0.8915	0.8373	-0.0047	0.0907	0.3645	0.0229	0.0023	0.0557
chr1	31934334	A->G	-	0.273	0.458	0.476	0.333	0.278	0.105	0.471	0.0491	-0.4264	0.0023	0.3676	0.4661	0.0012	0.4488	0.4782
chr1	31934384	A->G	-	0.438	0.4	0.043	0.045	0.125	0.045	0.192	0.683	0.5244	0.0019	0.3516	0.4608	0.0165	0.0299	0.1226
chr1	31934404	A->G	-	0.3	0.36	0.071	0.071	0	0	0.227	0.4098	0.1146	0.0012	0.4194	0.4832	0.0111	0.1059	0.2329
chr1	33636463	A->G	-	0.145	0.138	0	0	0.1	0	0	0.9059	0.8589	0.0003	0.3945	0.4754	0.0081	0.0023	0.0557
chr1	35392189	A->G	-	0.302	0.369	0.3	0.324	0.23	0.088	0.317	0.2211	-0.1684	0.0023	0.2906	0.4406	0.0034	0.2813	0.3842
chr1	35392227	A->G	-	0.098	0.081	0.062	0.082	0.056	0.028	0.076	0.341	0.0115	0.0009	0.1892	0.4045	0.0008	0.2744	0.3788
chr1	35392263	A->G	-	0.042	0.055	0.05	0.1	0.037	0.035	0.061	0.1137	-0.3294	0.0004	0.3563	0.4644	-0.001	0.2626	0.3735
chr1	38770289	A->G	+	0.023	0	0	0.051	0	0	0.067	0.6186	0.4279	0.0019	0.0436	0.3448	-0.0022	0.0675	0.1802
chr1	38770301	A->G	+	0.037	0.061	0	0	0	0	0.015	0.6869	0.5304	-0.0003	0.3318	0.4588	0.0026	0.0218	0.105
chr1	40352391	A->G	-	0.911	0.867	0.077	0.167	0.28	0.026	0.091	0.774	0.661	-0.0019	0.4198	0.4834	0.0426	0.0118	0.0822
chr1	40352396	A->G	-	0.128	0.033	0	0	0.04	0	0	0.4095	0.1142	0.0009	0.32	0.4546	0.0032	0.1275	0.2548
chr1	40352397	A->G	-	0.532	0.433	0	0.087	0.04	0	0	0.613	0.4195	-0.0021	0.3859	0.4722	0.023	0.0349	0.1309
chr1	40352405	A->G	-	0.364	0.452	0	0.043	0.125	0	0.083	0.854	0.781	-0.0005	0.4485	0.4907	0.0212	0.005	0.0606
chr1	40352409	A->G	-	0.764	0.774	0	0.391	0.542	0.05	0.417	0.8873	0.831	0.0113	0.0431	0.3448	0.0281	0.0075	0.0686
chr1	40352731	A->G	-	0.243	0.171	0.105	0.077	0.143	0	0.158	0.6623	0.4934	0.0035	0.091	0.3645	0.0048	0.0903	0.2143
chr1	4728921	A->G	-	0.026	0.086	0.091	0.08	0.044	0	0.059	0.0083	-0.4875	-0.0001	0.4702	0.4958	0.0004	0.4322	0.4708
chr1	4728923	A->G	-	0.058	0.068	0	0	0	0.034	0	0.6658	0.4987	-0.0012	0.1069	0.3684	0.0032	0.0254	0.1154
chr1	4729089	A->G	-	0.701	0.587	0.429	0.809	0.695	0.278	0.688	0.638	0.4569	0.0132	0.0341	0.3448	0.0005	0.4769	0.4895
chr1	4729090	A->G	-	0.66	0.648	0.714	0.867	0.78	0.389	0.757	0.379	0.0685	0.0089	0.0967	0.3649	-0.0037	0.3333	0.4199
chr1	4729103	A->G	-	0.029	0.144	0.077	0	0.022	0	0	0.6877	0.5315	-0.0027	0.0669	0.3645	0.0056	0.0246	0.1132
chr1	4729110	A->G	-	0.071	0.062	0.091	0.079	0.064	0.107	0.033	0.7333	0.6	-0.0018	0.0194	0.3324	-0.0002	0.4031	0.4587
chr1	4729115	A->G	-	0.024	0	0	0	0.067	0	0.05	0.7314	0.5972	0.0022	0.0161	0.3324	-0.0004	0.3511	0.4292
chr1	47708413	A->G	+	0.091	0.208	0.091	0	0	0	0	0.7231	0.5847	-0.0038	0.0675	0.3645	0.0086	0.0179	0.0958
chr1	48428582	A->G	+	0.259	0.083	0	0.108	0	0	0	0.1793	-0.2311	0.0008	0.4306	0.4862	0.0047	0.2339	0.3551
chr1	48430772	A->G	+	0.684	0.867	0.5	0.588	0.364	0.273	0.474	0.4473	0.171	-0.0023	0.3827	0.4711	0.0174	0.0752	0.191
chr1	48604486	A->G	-	0.532	0.192	0.038	0.444	0.353	0.059	0.28	0.5354	0.3032	0.0119	0.0618	0.3645	0.0018	0.4231	0.4647
chr1	48604506	A->G	-	0.644	0.594	0.174	0.297	0.393	0.103	0.409	0.8222	0.7333	0.0071	0.0781	0.3645	0.0176	0.0177	0.0958
chr1	48604519	A->G	-	0.065	0.132	0	0.045	0.029	0	0.021	0.748	0.6219	-0.0005	0.3502	0.4595	0.0052	0.0141	0.0871
chr1	48604538	A->G	-	0.237	0.582	0.087	0.25	0.241	0	0.19	0.7005	0.5508	0.0004	0.4658	0.4958	0.0189	0.0232	0.1098
chr1	48604542	A->G	-	0.2	0.077	0.045	0.079	0.172	0	0.158	0.8721	0.8081	0.0058	0.0049	0.3324	0.0013	0.2534	0.3668
chr1	48604552	A->G	-	0.419	0.333	0.105	0.25	0.25	0.079	0.125	0.6486	0.4729	0.0021	0.2949	0.4413	0.0115	0.0412	0.1442
chr1	48604591	A->G	-	0.067	0.136	0.2	0.105	0.227	0.038	0.105	0.0528	-0.4208	0.0009	0.4012	0.4774	0.0012	0.3976	0.4556
chr1	48606058	A->G	-	0.192	0.05	0	0.234	0.133	0.026	0.254	0.7562	0.6343	0.0086	0.0123	0.3324	-0.0048	0.1129	0.2406
chr1	48606112	A->G	-	0	0.146	0	0.083	0	0	0.18	0.1233	-0.315	0.0024	0.2681	0.4382	0.0004	0.4695	0.4854
chr1	48607151	A->G	-	0.2	0.115	0	0.105	0.111	0	0.095	0.7136	0.5704	0.0037	0.0545	0.3588	0.0039	0.0954	0.2199
chr1	48607158	A->G	-	0.833	0.864	0.765	0.875	0.938	0.579	0.857	0.662	0.4929	0.0073	0.0442	0.3448	0.0037	0.2263	0.3496
chr1	48607161	A->G	-	0.208	0.591	0.176	0.2	0.438	0.079	0.429	0.6124	0.4185	0.0056	0.1841	0.4009	0.0139	0.0706	0.1836
chr1	48607216	A->G	-	0.083	0.042	0.056	0.158	0.062	0	0.207	0.688	0.532	0.0053	0.0246	0.3392	-0.005	0.0663	0.1793
chr1	48607242	A->G	-	0.4	0.222	0.222	0.409	0.32	0.027	0.512	0.7641	0.6462	0.0134	0.0114	0.3324	-0.0054	0.1764	0.3052
chr1	48607243	A->G	-	0.042	0.222	0.059	0.227	0.32	0.027	0.244	0.4424	0.1637	0.0066	0.0948	0.3645	0.0015	0.4065	0.4605
chr1	55675052	A->G	+	0.073	0.109	0	0	0.043	0	0.087	0.685	0.5275	0.0015	0.1458	0.3827	0.0036	0.0502	0.1555
chr1	55675053	A->G	+	0.127	0.152	0	0.158	0.174	0.014	0.174	0.7993	0.6989	0.0054	0.0146	0.3324	0.0021	0.1949	0.3208
chr1	55675074	A->G	+	0.623	0.4	0.217	0.625	0.56	0.1	0.444	0.6288	0.4432	0.0135	0.0428	0.3448	0.0036	0.3412	0.4244
chr1	55675075	A->G	+	0.5	0.7	0.174	0.375	0.72	0.075	0.259	0.8601	0.7902	0.0065	0.1127	0.3689	0.0249	0.0081	0.0702
chr1	55675088	A->G	+	0.097	0.077	0.043	0.125	0.08	0	0.037	0.2503	-0.1246	0.0013	0.2512	0.4309	0.0014	0.2924	0.3905
chr1	55675366	A->G	+	0.238	0.116	0	0.227	0.2	0	0.222	0.7994	0.699	0.0086	0.0099	0.3324	0	0.4994	0.4996
chr1	55675408	A->G	+	0.135	0	0	0.182	0.154	0	0.074	0.4895	0.2342	0.0053	0.0611	0.3645	-0.0021	0.3023	0.3975
chr1	55676541	A->G	+	0.145	0.074	0.034	0	0	0.012	0	0.3572	0.0357	-0.0009	0.3488	0.4595	0.0043	0.1054	0.2325
chr1	55676554	A->G	+	0.149	0.222	0	0.042	0.043	0	0	0.8482	0.7723	-0.0015	0.1976	0.4056	0.0105	0.0047	0.0606
chr1	55676567	A->G	+	0.439	0.282	0.15	0.211	0.118	0.016	0.278	0.3783	0.0674	0.0051	0.1911	0.4056	0.0058	0.2302	0.3525
chr1	55676579	A->G	+	0.787	0.824	0.294	0.286	0.4	0.052	0.467	0.7397	0.6096	0.0052	0.2422	0.4259	0.0267	0.0235	0.1107
chr1	55676584	A->G	+	0.778	0.541	0.25	0.769	0.429	0.118	0.472	0.3607	0.041	0.0109	0.1554	0.3869	0.0067	0.3173	0.4066
chr1	55676593	A->G	+	0.189	0.068	0.053	0.179	0.073	0	0.12	0.354	0.031	0.0039	0.1095	0.3684	-0.0009	0.4129	0.4627
chr1	55676594	A->G	+	0.341	0.192	0.128	0.333	0.225	0.022	0.189	0.398	0.097	0.0058	0.1181	0.3725	0.0019	0.3801	0.4474
chr1	55676606	A->G	+	0.222	0.415	0.022	0.04	0.102	0	0.041	0.9018	0.8528	-0.0024	0.1697	0.3956	0.0186	0.002	0.0557
chr1	56108813	A->G	-	0.059	0.238	0.1	0.05	0.128	0	0.04	0.6812	0.5218	-0.0016	0.2409	0.4259	0.0085	0.0217	0.105
chr1	56108823	A->G	-	0.267	0.65	0.6	0.429	0.538	0.077	0.462	0.1465	-0.2802	0.002	0.418	0.4832	0.0083	0.2671	0.3766
chr1	56108840	A->G	-	0.071	0.235	0.2	0.1	0.156	0	0.083	0.2875	-0.0687	-0.0014	0.3467	0.4595	0.0058	0.1364	0.2654
chr1	56108885	A->G	-	0.273	0.227	0.1	0	0.088	0	0.05	0.644	0.466	-0.0006	0.4226	0.484	0.011	0.0301	0.1228
chr1	64957279	A->G	+	0	0.05	0.019	0.364	0.208	0	0.095	0.1949	-0.2077	0.0054	0.2047	0.4107	-0.0051	0.28	0.3837
chr1	64958103	A->G	+	0.231	0.035	0.083	0.069	0.1	0	0.043	0.2095	-0.1857	0.0024	0.2478	0.428	0.0018	0.3493	0.4282
chr1	70196224	A->G	-	0.258	0.175	0.3	0.324	0.333	0	0.238	0.3007	-0.0489	0.0061	0.1317	0.3771	-0.0018	0.3993	0.4563
chr1	9227200	A->G	-	0.036	0.118	0	0.029	0.107	0	0	0.78	0.67	0.0001	0.4671	0.4958	0.0056	0.0122	0.0827
chr1	9227212	A->G	-	0.036	0.02	0	0.147	0.241	0	0.077	0.4323	0.1485	0.0056	0.0802	0.3645	-0.0013	0.3909	0.4533
chr1	9227213	A->G	-	0	0.098	0	0.147	0.069	0	0	0.0724	-0.3914	0	0.4938	0.4987	0.002	0.3149	0.4051
chr1	9227516	A->G	-	0	0.045	0	0.052	0.036	0.022	0.1	0.3575	0.0362	0.002	0.1072	0.3684	-0.0013	0.2593	0.3706
chr1	9227520	A->G	-	0.523	0.673	0.7	0.691	0.684	0.159	0.659	0.234	-0.149	0.0078	0.1982	0.4056	0.0025	0.419	0.4639
chr1	9227540	A->G	-	0	0.117	0	0.021	0.109	0	0.075	0.5168	0.2752	0.0016	0.2025	0.4088	0.0035	0.1128	0.2406
chr1	9227543	A->G	-	0.075	0.218	0	0.109	0.091	0.024	0.077	0.6064	0.4096	0.0003	0.4445	0.4883	0.0067	0.0421	0.1461
chr1	95496446	A->G	-	0.053	0.149	0	0	0.023	0	0	0.8984	0.8477	-0.0015	0.074	0.3645	0.0069	0.002	0.0557
chr1	95831892	A->G	+	0.25	0.318	0.083	0	0.174	0	0	0.921	0.8816	-0.0018	0.18	0.3983	0.0164	0.0013	0.0557
chr1	95831905	A->G	+	0.75	0.739	0.25	0.235	0.25	0.059	0.083	0.7137	0.5705	-0.0045	0.2891	0.4406	0.032	0.0177	0.0958
chr1	95831918	A->G	+	0.5	0.571	0.167	0	0.12	0	0	0.7842	0.6764	-0.0059	0.1688	0.3956	0.0285	0.0095	0.0754
chr1	95832881	A->G	+	0.345	0.25	0.167	0.256	0.194	0.057	0.087	0.3497	0.0245	0.0007	0.4322	0.4862	0.0071	0.13	0.2581
chr1	95832891	A->G	+	0.448	0.42	0.16	0.308	0.355	0.029	0.13	0.6992	0.5488	0.0029	0.2626	0.4342	0.0149	0.0311	0.125
chr1	95832893	A->G	+	0.034	0.12	0	0	0.032	0.029	0.087	0.402	0.103	0.0004	0.4051	0.48	0.0033	0.1115	0.2392
chr1	95832918	A->G	+	0.037	0.149	0.038	0.029	0	0	0	0.6989	0.5484	-0.0024	0.0811	0.3645	0.0057	0.021	0.1035
chr1	95832923	A->G	+	0.16	0.196	0.08	0.029	0.036	0	0.048	0.6518	0.4776	-0.0013	0.2849	0.4406	0.0077	0.0265	0.1176
chr1	98272269	A->G	+	0.433	0.297	0	0.217	0.219	0.05	0	0.5718	0.3576	0.0013	0.4076	0.4812	0.0148	0.0529	0.1597
chr10	20148313	A->G	+	0.25	0.25	0.04	0.375	0.2	0.027	0.261	0.434	0.1509	0.007	0.0977	0.3674	0.0015	0.4092	0.4622
chr10	20148393	A->G	+	0.154	0.231	0.138	0.333	0.6	0.065	0.6	0.7347	0.6021	0.018	0.0148	0.3324	-0.0061	0.2293	0.3517
chr10	20148407	A->G	+	0.125	0.042	0.019	0.238	0.25	0.023	0.267	0.8673	0.8009	0.01	0.0035	0.3324	-0.0057	0.0521	0.1584
chr10	20148434	A->G	+	0.069	0.079	0.01	0.211	0.212	0.028	0.17	0.5937	0.3906	0.0063	0.0367	0.3448	-0.0023	0.2761	0.3801
chr10	20148435	A->G	+	0.172	0.132	0.029	0.553	0.515	0.042	0.264	0.4172	0.1258	0.0132	0.0832	0.3645	-0.0051	0.33	0.4172
chr10	26945910	A->G	+	0.188	0.178	0.2	0.223	0.202	0.016	0.204	0.3521	0.0281	0.0038	0.1196	0.3725	0.0001	0.4913	0.4958
chr10	26945919	A->G	+	0.126	0.143	0.083	0.119	0.125	0.005	0.1	0.6275	0.4413	0.0019	0.1153	0.3718	0.003	0.0945	0.2185
chr10	26945949	A->G	+	0.055	0.088	0.053	0.078	0.034	0	0.08	0.1857	-0.2215	0.0009	0.2654	0.4367	0.0007	0.3554	0.4318
chr10	27563691	A->G	+	0.143	0.3	0.188	0.091	0.101	0.158	0.133	0.6756	0.5134	-0.0042	0.0472	0.3481	0.0067	0.0331	0.1293
chr10	27564831	A->G	+	0.103	0.138	0.147	0.091	0.168	0.171	0.05	0.4459	0.1688	-0.0027	0.0795	0.3645	0.0023	0.1806	0.3092
chr10	32337802	A->G	-	0.022	0.049	0	0.031	0	0	0	0.4438	0.1657	-0.0005	0.2735	0.4395	0.0018	0.0744	0.1903
chr10	32337818	A->G	-	0.079	0.082	0.067	0.04	0.026	0	0	0.4555	0.1833	-0.0012	0.2013	0.4084	0.0031	0.0736	0.189
chr10	32389133	A->G	+	0.028	0.105	0	0	0	0	0	0.8026	0.7039	-0.0013	0.0915	0.3645	0.0047	0.0079	0.069
chr10	32871858	A->G	+	0.154	0.094	0.077	0.211	0.137	0.091	0.273	0.7844	0.6765	0.0059	0.0108	0.3324	-0.0049	0.0448	0.1496
chr10	37199551	A->G	+	0.273	0.208	0.176	0.321	0.368	0.05	0.182	0.4604	0.1907	0.0057	0.0996	0.3684	0.0023	0.3368	0.4207
chr10	37199552	A->G	+	0	0.125	0.176	0.214	0.158	0.025	0.182	0.1617	-0.2574	0.0024	0.272	0.4391	-0.0038	0.2435	0.3596
chr10	37200575	A->G	+	0.081	0.097	0.059	0.222	0.235	0.039	0.204	0.6298	0.4448	0.0063	0.0297	0.3448	-0.0029	0.2179	0.3425
chr10	37200592	A->G	+	0.25	0.1	0.048	0.156	0.129	0.027	0.091	0.4157	0.1236	0.0034	0.1406	0.3815	0.0025	0.2731	0.3782
chr10	37200606	A->G	+	0.268	0.275	0.238	0.341	0.362	0.068	0.429	0.7299	0.5949	0.0093	0.016	0.3324	-0.002	0.3239	0.4117
chr10	37200608	A->G	+	0.171	0.15	0.048	0.12	0.101	0.014	0.107	0.6734	0.51	0.0023	0.1032	0.3684	0.0037	0.073	0.1881
chr10	37200705	A->G	+	0.613	0.545	0.312	0.574	0.545	0.349	0.462	0.6386	0.458	0.0055	0.088	0.3645	0.0066	0.1138	0.2418
chr10	37200727	A->G	+	0.226	0.412	0	0.178	0.197	0	0.117	0.8162	0.7243	0.0015	0.316	0.4534	0.0153	0.0098	0.0758
chr10	37200908	A->G	+	0.125	0.333	0.182	0.263	0.308	0.1	0.268	0.3223	-0.0166	0.003	0.2264	0.4225	0.0038	0.2447	0.3601
chr10	37200921	A->G	+	0	0.156	0	0.064	0.136	0.019	0.064	0.4471	0.1707	0.001	0.3397	0.4591	0.0046	0.1047	0.2319
chr10	37200949	A->G	+	0.409	0.258	0.25	0.265	0.362	0.053	0.295	0.6604	0.4906	0.0071	0.0436	0.3448	0.0035	0.2353	0.3554
chr10	37200952	A->G	+	0.182	0.065	0.083	0.184	0.146	0.018	0.068	0.2568	-0.1148	0.0029	0.1665	0.3941	0.0001	0.4912	0.4958
chr10	37200978	A->G	+	0.192	0.097	0.1	0.102	0.096	0.018	0.14	0.4521	0.1782	0.003	0.0922	0.3645	0.0007	0.3989	0.4561
chr10	37201012	A->G	+	0.111	0	0	0.146	0.125	0	0.068	0.5356	0.3034	0.0045	0.0492	0.3509	-0.0019	0.2792	0.3828
chr10	37201030	A->G	+	0.12	0	0.083	0.047	0.12	0.042	0.081	0.3687	0.0531	0.0025	0.1029	0.3684	-0.0017	0.2527	0.3661
chr10	37201031	A->G	+	0.12	0.121	0.083	0.19	0.306	0.042	0.135	0.4836	0.2254	0.0051	0.0788	0.3645	0.0009	0.4159	0.4633
chr10	37201761	A->G	+	0.217	0.05	0	0.07	0.154	0.043	0.065	0.5047	0.257	0.0038	0.1041	0.3684	0.0027	0.241	0.3582
chr10	37202096	A->G	+	0.25	0.5	0.4	0.105	0.289	0.172	0.222	0.5299	0.2948	-0.005	0.1619	0.3914	0.0127	0.0534	0.1609
chr10	37203310	A->G	+	0.267	0.25	0.071	0.189	0.195	0.1	0.233	0.785	0.6774	0.004	0.0365	0.3448	0.0046	0.0591	0.1697
chr10	37203330	A->G	+	0.357	0.4	0.3	0.344	0.237	0.068	0.391	0.3096	-0.0356	0.0045	0.1936	0.4056	0.0035	0.3067	0.4009
chr10	37203447	A->G	+	0.03	0.265	0.027	0.03	0.076	0.026	0.041	0.7172	0.5759	-0.0024	0.1715	0.3958	0.0098	0.0167	0.0944
chr10	37203449	A->G	+	0.061	0.314	0.054	0.03	0.096	0.053	0.122	0.5989	0.3983	-0.0016	0.3064	0.4477	0.0099	0.0361	0.1332
chr10	37203459	A->G	+	0.028	0.125	0	0.014	0.031	0	0.056	0.5997	0.3995	0.0001	0.4581	0.4945	0.0042	0.043	0.1477
chr10	37203463	A->G	+	0.25	0.268	0.189	0.133	0.212	0.059	0.2	0.6793	0.519	0.002	0.1842	0.4009	0.006	0.0446	0.1492
chr10	37203485	A->G	+	0.121	0.051	0.091	0.174	0.08	0.078	0.135	0.5645	0.3468	0.0022	0.0877	0.3645	-0.0037	0.0559	0.1642
chr10	37203496	A->G	+	0.273	0.351	0.233	0.281	0.232	0.107	0.333	0.4084	0.1125	0.0033	0.165	0.3941	0.0033	0.235	0.3554
chr10	37203505	A->G	+	0.033	0.111	0	0.015	0.05	0	0.119	0.4728	0.2092	0.0021	0.1444	0.3827	0.0023	0.1965	0.3224
chr10	37203509	A->G	+	0.033	0.146	0	0.053	0.062	0	0.022	0.7033	0.555	-0.0004	0.4011	0.4774	0.0054	0.0203	0.1023
chr10	37206332	A->G	+	0.082	0.029	0	0	0.049	0	0.026	0.66	0.49	0.0014	0.0924	0.3645	0.0019	0.0907	0.2143
chr10	37206347	A->G	+	0.203	0.205	0.075	0.157	0.071	0.04	0.121	0.3972	0.0957	0.0008	0.3738	0.4673	0.0047	0.1198	0.2479
chr10	37206350	A->G	+	0.079	0.122	0.024	0.058	0.024	0.01	0.066	0.4864	0.2296	0.0003	0.4242	0.4848	0.0033	0.0769	0.1947
chr10	37206368	A->G	+	0.093	0.222	0.109	0.028	0.106	0.017	0.021	0.812	0.718	-0.0025	0.0901	0.3645	0.0087	0.0071	0.0675
chr10	37206382	A->G	+	0.013	0.06	0	0	0.007	0.008	0.01	0.7374	0.6061	-0.0006	0.1524	0.3868	0.0024	0.0143	0.0877
chr10	37206440	A->G	+	0.349	0.341	0.15	0.053	0.259	0.138	0.186	0.8011	0.7017	0.0007	0.3894	0.4734	0.012	0.0107	0.0775
chr10	37206499	A->G	+	0.145	0.242	0.138	0.043	0.175	0.03	0.105	0.7342	0.6013	-0.0001	0.4795	0.4973	0.008	0.0172	0.0954
chr10	38537588	A->G	+	0.013	0.015	0.071	0.106	0.155	0.033	0.096	0.4297	0.1445	0.003	0.096	0.3645	-0.0033	0.1438	0.2699
chr10	51819871	A->G	-	0.069	0.192	0.077	0.318	0.357	0.048	0.194	0.3172	-0.0242	0.0063	0.1344	0.3771	0	0.4977	0.4985
chr10	51819897	A->G	-	0.1	0.12	0	0.167	0.071	0.045	0.129	0.2943	-0.0585	0.0026	0.1534	0.3868	0.0004	0.4536	0.4791
chr10	58662423	A->G	+	0.109	0.028	0	0	0.048	0	0	0.4577	0.1866	0.0009	0.2754	0.4406	0.0028	0.1166	0.2454
chr10	62785087	A->G	+	0.051	0.136	0	0	0.106	0	0	0.9096	0.8644	-0.0002	0.4193	0.4832	0.007	0.0019	0.0557
chr10	63494719	A->G	-	0.375	0.161	0.182	0.25	0.045	0.057	0	0.0783	-0.3826	-0.0022	0.3702	0.4661	0.0046	0.3045	0.3993
chr10	63496875	A->G	-	0.286	0.14	0.067	0.034	0.033	0.018	0.048	0.3348	0.0023	0.0002	0.4837	0.4985	0.0068	0.1283	0.2555
chr10	63497007	A->G	-	0.136	0.132	0	0.04	0	0	0	0.5919	0.3879	-0.0009	0.3285	0.4586	0.0064	0.0378	0.1371
chr10	63497021	A->G	-	0.045	0.162	0	0	0.024	0	0	0.877	0.8155	-0.0017	0.0789	0.3645	0.0074	0.003	0.0568
chr10	67989391	A->G	+	0.147	0.102	0.074	0.184	0.265	0.028	0.304	0.9319	0.8979	0.0093	0.0009	0.3324	-0.0034	0.0594	0.1697
chr10	67989414	A->G	+	0.454	0.479	0.194	0.091	0.263	0.034	0.227	0.7911	0.6866	0.0018	0.3298	0.4586	0.0178	0.0126	0.084
chr10	67989438	A->G	+	0.245	0.307	0.028	0.068	0.069	0.033	0.078	0.7678	0.6517	-0.0009	0.3706	0.4661	0.0125	0.0121	0.0827
chr10	67989458	A->G	+	0.197	0.159	0.4	0.517	0.435	0.161	0.4	0.4918	0.2376	0.0074	0.1076	0.3684	-0.012	0.0801	0.1986
chr10	67989471	A->G	+	0.065	0.244	0	0	0.073	0	0.02	0.8868	0.8302	-0.0017	0.1545	0.3868	0.0109	0.0026	0.0565
chr10	67989488	A->G	+	0.333	0.179	0.167	0.533	0.429	0.35	0.41	0.5141	0.2712	0.0081	0.0704	0.3645	-0.0092	0.1048	0.2319
chr10	67989492	A->G	+	0.571	0.425	0.353	0.75	0.55	0.192	0.62	0.5873	0.3809	0.0136	0.0382	0.3448	-0.0046	0.2949	0.393
chr10	67989498	A->G	+	0.095	0.224	0	0.16	0.148	0	0.127	0.5952	0.3928	0.0029	0.1572	0.3879	0.0057	0.0893	0.2136
chr10	67989520	A->G	+	0.149	0.172	0.022	0	0.05	0.011	0.019	0.8502	0.7753	-0.0009	0.2554	0.4325	0.0085	0.0047	0.0606
chr10	67989524	A->G	+	0.05	0.065	0.018	0.09	0.055	0.02	0.05	0.2816	-0.0776	0.001	0.1926	0.4056	0.0006	0.3491	0.4282
chr10	67989525	A->G	+	0.092	0.086	0.054	0.2	0.257	0.02	0.16	0.5995	0.3992	0.0062	0.0368	0.3448	-0.0014	0.3523	0.4295
chr10	67989543	A->G	+	0.118	0.141	0.035	0.035	0.052	0	0.134	0.5655	0.3483	0.0022	0.1457	0.3827	0.0035	0.1149	0.2426
chr10	67989549	A->G	+	0.078	0.081	0.018	0	0.091	0	0.034	0.8954	0.8431	0.0011	0.0721	0.3645	0.0039	0.0049	0.0606
chr10	67989560	A->G	+	0.237	0.291	0.109	0.366	0.346	0.049	0.4	0.7193	0.579	0.0102	0.0197	0.3324	0.0001	0.4944	0.4962
chr10	67989595	A->G	+	0.109	0.029	0	0.017	0.043	0.017	0.042	0.453	0.1796	0.0016	0.1364	0.3777	0.0014	0.233	0.3545
chr10	67990476	A->G	+	0.058	0.029	0.03	0	0	0	0.068	0.1806	-0.2291	0.0011	0.2118	0.4127	0	0.4938	0.4962
chr10	67990488	A->G	+	0.104	0.045	0.088	0.291	0.064	0	0.178	0.394	0.091	0.0048	0.1283	0.3759	-0.0066	0.13	0.2581
chr10	67990493	A->G	+	0.102	0.072	0.114	0.143	0	0.053	0.184	0.3045	-0.0433	0.0018	0.2506	0.4306	-0.0043	0.1346	0.2631
chr10	67990506	A->G	+	0.09	0.045	0.045	0.139	0.077	0.02	0.133	0.697	0.5455	0.0036	0.0208	0.3381	-0.0027	0.0914	0.2151
chr10	67990579	A->G	+	0.05	0.037	0	0.115	0.051	0.043	0.11	0.5159	0.2738	0.0027	0.0612	0.3645	-0.0024	0.1349	0.2633
chr10	67990583	A->G	+	0.112	0.074	0.036	0.235	0.128	0.022	0.29	0.7372	0.6058	0.0081	0.0154	0.3324	-0.0061	0.075	0.1909
chr10	67990584	A->G	+	0.051	0.074	0.036	0.02	0.053	0.011	0.072	0.6212	0.4318	0.001	0.1146	0.3718	0.0015	0.0995	0.2243
chr10	67990593	A->G	+	0.112	0.074	0.036	0.208	0.105	0.045	0.221	0.6678	0.5018	0.0056	0.0255	0.3392	-0.0044	0.0986	0.223
chr10	67990599	A->G	+	0.054	0.09	0	0.149	0.056	0	0.147	0.4083	0.1124	0.0038	0.0869	0.3645	-0.0012	0.3585	0.4342
chr10	67990629	A->G	+	0	0.057	0.04	0.033	0.029	0	0.013	0.2143	-0.1786	-0.0006	0.2777	0.4406	0.0012	0.189	0.3146
chr10	67990635	A->G	+	0.205	0.217	0.154	0.452	0.147	0.043	0.338	0.2811	-0.0783	0.0066	0.1461	0.3827	-0.0053	0.2625	0.3735
chr10	67990638	A->G	+	0.077	0.065	0.038	0.312	0.059	0.056	0.26	0.4612	0.1918	0.006	0.1034	0.3684	-0.0083	0.1019	0.2272
chr10	67990717	A->G	+	0.1	0.089	0.071	0.368	0	0.087	0.043	0.0962	-0.3557	-0.001	0.4329	0.4862	-0.004	0.3117	0.4039
chr10	68216992	A->G	-	0.103	0.109	0	0	0.045	0	0.043	0.842	0.7631	0.0007	0.2435	0.426	0.005	0.0078	0.0688
chr10	68217018	A->G	-	0.064	0.168	0	0	0	0	0.032	0.7079	0.5619	-0.0013	0.235	0.4259	0.0069	0.0181	0.0958
chr10	68217036	A->G	-	0.023	0.087	0	0.032	0.093	0	0	0.6614	0.4922	0.0003	0.4069	0.481	0.004	0.032	0.1278
chr10	68217049	A->G	-	0.133	0.278	0	0.125	0.192	0.158	0.059	0.6481	0.4722	-0.0016	0.2852	0.4406	0.0095	0.0271	0.1183
chr10	68217053	A->G	-	0.205	0.262	0	0.062	0.184	0.167	0.118	0.6927	0.539	0	0.4987	0.4992	0.0093	0.0236	0.1108
chr10	68217057	A->G	-	0.136	0.039	0.077	0.062	0.042	0.056	0	0.0828	-0.3758	-0.001	0.3084	0.448	0.0011	0.346	0.427
chr10	68217062	A->G	-	0.237	0.217	0	0.133	0.244	0.062	0.091	0.8384	0.7576	0.0032	0.0785	0.3645	0.0086	0.0138	0.0865
chr10	73155284	A->G	-	0.219	0.25	0	0.01	0.043	0.025	0.005	0.8083	0.7125	-0.002	0.2172	0.4154	0.0127	0.0076	0.0686
chr10	79649194	A->G	+	0.192	0.134	0.125	0.014	0.058	0	0.022	0.3973	0.0959	-0.0012	0.344	0.4595	0.0061	0.0903	0.2143
chr10	82919369	A->G	+	0.03	0.2	0.077	0.071	0.086	0	0.06	0.4804	0.2207	-0.001	0.3375	0.4589	0.0057	0.0642	0.1763
chr10	82919370	A->G	+	0.091	0.022	0	0	0.073	0	0.065	0.7581	0.6371	0.0028	0.0201	0.3324	0.001	0.2382	0.3565
chr10	85536793	A->G	-	0.183	0.193	0	0.003	0.052	0	0	0.8375	0.7563	-0.0009	0.3088	0.448	0.0105	0.0057	0.063
chr10	85555335	A->G	-	0.017	0.01	0.033	0.026	0.038	0	0.106	0.6732	0.5098	0.0026	0.027	0.3392	-0.0024	0.0719	0.1862
chr10	86056066	A->G	-	0.1	0.213	0.074	0	0.027	0.038	0	0.8789	0.8183	-0.0038	0.0187	0.3324	0.009	0.0033	0.0571
chr10	94401442	A->G	+	0.071	0.102	0	0.071	0.095	0.083	0.087	0.3864	0.0795	0.0011	0.2264	0.4225	0.0018	0.1876	0.3146
chr10	94401519	A->G	+	0.091	0.133	0	0.077	0	0	0.05	0.3881	0.0821	0.0001	0.4861	0.4985	0.0041	0.1054	0.2325
chr10	94401545	A->G	+	0.304	0.311	0.091	0.308	0.1	0.083	0.15	0.2553	-0.117	0.0005	0.4558	0.4934	0.0067	0.1747	0.3037
chr10	94401546	A->G	+	0.13	0.133	0.091	0.154	0	0.083	0.1	0.0484	-0.4273	-0.0011	0.3386	0.4589	0.0003	0.4626	0.482
chr11	107957431	A->G	+	0.585	0.5	0.138	0.121	0.565	0	0.188	0.8839	0.8259	0.0071	0.0742	0.3645	0.0237	0.0062	0.064
chr11	109796569	A->G	-	0.179	0.122	0	0	0.029	0.059	0	0.546	0.3191	-0.0013	0.2969	0.4428	0.0069	0.047	0.1537
chr11	110952594	A->G	+	0.094	0.029	0.062	0.105	0.087	0.083	0	0.046	-0.431	-0.0007	0.367	0.4658	-0.0003	0.4589	0.48
chr11	117665814	A->G	-	0.031	0.225	0	0.024	0.068	0	0.056	0.693	0.5396	-0.0007	0.3707	0.4661	0.0084	0.0214	0.1042
chr11	117665829	A->G	-	0.531	0.521	0.455	0.575	0.568	0.077	0.457	0.4467	0.17	0.0084	0.1235	0.3725	0.0056	0.2725	0.3782
chr11	117665832	A->G	-	0.163	0.125	0.083	0.1	0.159	0	0.257	0.8108	0.7163	0.0066	0.0084	0.3324	-0.0004	0.4377	0.4736
chr11	117665852	A->G	-	0.064	0.221	0	0.027	0.031	0.067	0	0.8309	0.7463	-0.0035	0.0408	0.3448	0.009	0.0061	0.064
chr11	117974224	A->G	+	0.053	0.042	0.1	0.188	0.138	0.259	0.157	0.5316	0.2974	-0.0002	0.4763	0.4961	-0.0069	0.059	0.1697
chr11	117974312	A->G	+	0.25	0.152	0.071	0.091	0.189	0.077	0	0.5179	0.2769	-0.0001	0.4846	0.4985	0.0076	0.0603	0.1714
chr11	117974315	A->G	+	0.429	0.13	0.571	0.5	0.432	0.385	0.474	0.723	0.5844	0.0044	0.1393	0.3808	-0.0158	0.0161	0.0926
chr11	117974321	A->G	+	0.19	0.135	0.071	0.12	0.107	0.056	0.111	0.5616	0.3423	0.0017	0.1457	0.3827	0.0027	0.1177	0.2461
chr11	117974384	A->G	+	0.038	0.021	0	0.065	0.023	0	0.076	0.6324	0.4486	0.0023	0.0299	0.3448	-0.0014	0.1535	0.2801
chr11	121478520	A->G	+	0.037	0.064	0	0	0	0	0	0.8084	0.7126	-0.0007	0.134	0.3771	0.0031	0.0074	0.0684
chr11	121480777	A->G	+	0.105	0.147	0	0	0	0	0	0.7778	0.6667	-0.0015	0.1781	0.3958	0.0073	0.0101	0.0758
chr11	121480793	A->G	+	0.25	0.152	0	0	0.037	0	0.111	0.5176	0.2764	0.0025	0.2435	0.426	0.0069	0.0969	0.2207
chr11	124903117	A->G	+	0.026	0.222	0	0	0.036	0	0	0.8112	0.7167	-0.0026	0.103	0.3684	0.0097	0.0072	0.0675
chr11	134018517	A->G	+	0.424	0.538	0.25	0.353	0.333	0.211	0.276	0.7836	0.6755	-0.0003	0.4596	0.4954	0.0125	0.0112	0.0794
chr11	134018538	A->G	+	0.111	0.154	0.231	0.25	0.308	0.091	0.276	0.4252	0.1379	0.0051	0.0865	0.3645	-0.0042	0.1886	0.3146
chr11	134018555	A->G	+	0.235	0.231	0.083	0.211	0.357	0.083	0.25	0.8923	0.8385	0.007	0.0052	0.3324	0.0038	0.0731	0.1882
chr11	134018564	A->G	+	0.154	0.067	0	0.143	0.091	0.125	0.303	0.57	0.355	0.0066	0.0452	0.3448	-0.0053	0.1305	0.2585
chr11	134018567	A->G	+	0.243	0.4	0.333	0.333	0.364	0.208	0.294	0.2289	-0.1567	0.0002	0.4679	0.4958	0.0039	0.188	0.3146
chr11	134018579	A->G	+	0.435	0.615	0.067	0.273	0.389	0.04	0.086	0.8854	0.8281	0.0005	0.4509	0.4915	0.0256	0.0033	0.0571
chr11	134018603	A->G	+	0.333	0.333	0.308	0.5	0.467	0.625	0.526	0.298	-0.053	0.002	0.3472	0.4595	-0.0087	0.1313	0.2591
chr11	134071686	A->G	-	0.104	0.226	0.071	0.118	0.067	0.069	0.022	0.7374	0.606	-0.003	0.0641	0.3645	0.0071	0.016	0.0923
chr11	134071687	A->G	-	0.146	0.065	0	0	0.033	0	0.067	0.5094	0.2642	0.002	0.1657	0.3941	0.0031	0.1404	0.2689
chr11	134071688	A->G	-	0.125	0.29	0	0.059	0.067	0.05	0.067	0.7836	0.6754	-0.0016	0.24	0.4259	0.0109	0.0098	0.0758
chr11	134071694	A->G	-	0.596	0.733	0.357	0.333	0.4	0.25	0.591	0.6143	0.4214	0.004	0.2457	0.4268	0.0146	0.0569	0.1658
chr11	134071715	A->G	-	0.36	0.323	0.062	0.188	0.148	0.097	0.18	0.615	0.4225	0.0018	0.3039	0.4457	0.0097	0.0496	0.1555
chr11	134071723	A->G	-	0.167	0.156	0.118	0.121	0.259	0.113	0.22	0.7621	0.6432	0.0042	0.0164	0.3324	0.0008	0.3442	0.426
chr11	134071728	A->G	-	0.239	0.2	0	0.194	0.077	0.1	0.167	0.2909	-0.0636	0.0024	0.2566	0.433	0.0036	0.2443	0.3601
chr11	134071740	A->G	-	0.196	0.167	0	0.067	0.227	0.052	0.196	0.927	0.8904	0.0058	0.0035	0.3324	0.0047	0.0205	0.1023
chr11	134071809	A->G	-	0.119	0.115	0	0	0	0	0.029	0.6072	0.4109	-0.0002	0.4444	0.4883	0.0055	0.0376	0.1371
chr11	134071821	A->G	-	0.089	0	0.059	0.192	0.028	0	0	0.0829	-0.3756	0.0008	0.4128	0.4824	-0.0027	0.2903	0.3893
chr11	134071831	A->G	-	0.178	0.111	0.125	0.037	0.105	0.146	0.111	0.084	-0.374	-0.0008	0.3617	0.4652	0.0016	0.2992	0.3957
chr11	134071835	A->G	-	0.326	0.276	0.125	0.148	0.125	0.064	0.13	0.5665	0.3498	0.0004	0.4543	0.4923	0.0087	0.0512	0.1565
chr11	134071856	A->G	-	0.268	0.407	0	0.074	0.088	0.067	0.104	0.7888	0.6832	-0.0015	0.325	0.4578	0.0163	0.0097	0.0758
chr11	134071860	A->G	-	0.206	0.208	0.25	0.087	0.273	0.119	0.174	0.2317	-0.1524	0.0007	0.4105	0.482	0.0036	0.2026	0.3269
chr11	134071861	A->G	-	0.069	0.091	0.167	0.05	0.032	0.083	0.132	0.2033	-0.1951	-0.0011	0.3075	0.4477	-0.0017	0.2843	0.3853
chr11	32838788	A->G	+	0.192	0.3	0.25	0.143	0.158	0	0.133	0.3548	0.0322	-0.001	0.4042	0.4792	0.0075	0.1086	0.2353
chr11	32838789	A->G	+	0.127	0.235	0	0.048	0.1	0	0.067	0.9073	0.861	0.0005	0.3479	0.4595	0.0095	0.0023	0.0557
chr11	48078751	A->G	+	0.429	0.55	0.167	0.375	0.397	0.31	0.474	0.6388	0.4582	0.0046	0.1324	0.3771	0.0086	0.0768	0.1947
chr11	48078801	A->G	+	0.1	0.163	0	0.112	0.148	0	0.037	0.7241	0.5862	0.0016	0.2052	0.4108	0.0062	0.0293	0.1219
chr11	48078811	A->G	+	0.103	0.059	0	0.103	0.124	0.068	0.074	0.4643	0.1964	0.0024	0.086	0.3645	0.0005	0.4115	0.4622
chr11	48078887	A->G	+	0.325	0.283	0.1	0.386	0.25	0.171	0.357	0.4899	0.2348	0.0065	0.0681	0.3645	-0.0002	0.4846	0.4925
chr11	48078889	A->G	+	0.098	0.113	0.048	0.052	0.057	0.049	0	0.83	0.745	-0.0016	0.0447	0.3448	0.0044	0.0061	0.064
chr11	48078935	A->G	+	0.071	0.037	0.069	0.087	0.04	0.023	0.031	0.0269	-0.4596	0.0001	0.4742	0.4958	-0.0005	0.3791	0.447
chr11	48079069	A->G	+	0.6	0.552	0.727	0.583	0.527	0.474	0.667	0.1373	-0.2941	0.0016	0.3447	0.4595	-0.0041	0.2403	0.3575
chr11	48079116	A->G	+	0.474	0.492	0.35	0.467	0.445	0.094	0.29	0.4702	0.2053	0.0037	0.2528	0.4319	0.0097	0.118	0.2461
chr11	48079126	A->G	+	0.023	0.066	0.091	0.067	0.033	0.043	0.027	0.4704	0.2056	-0.0016	0.0737	0.3645	0.0001	0.4814	0.4912
chr11	48079138	A->G	+	0.407	0.287	0.355	0.418	0.335	0.127	0.304	0.2186	-0.1721	0.0042	0.185	0.4015	-0.0002	0.4859	0.493
chr11	48080082	A->G	+	0.1	0.074	0.107	0.143	0.129	0.039	0.109	0.421	0.1315	0.0021	0.0831	0.3645	-0.0014	0.2411	0.3582
chr11	48080094	A->G	+	0.077	0.157	0.056	0.082	0.165	0	0.054	0.6845	0.5268	0.0012	0.2392	0.4259	0.0053	0.0365	0.134
chr11	48080121	A->G	+	0.07	0.067	0	0.084	0.074	0.016	0.079	0.7179	0.5769	0.0023	0.0256	0.3392	0.0007	0.2894	0.3888
chr11	50759707	A->G	-	0.208	0.098	0	0	0.045	0	0	0.5221	0.2832	0.0005	0.4284	0.4862	0.0069	0.0653	0.1775
chr11	50759720	A->G	-	0.08	0.115	0	0	0.043	0	0	0.9622	0.9433	-0.0006	0.1322	0.3771	0.006	0.0003	0.0479
chr11	51336297	A->G	-	0.09	0.133	0	0.017	0.039	0	0.056	0.8009	0.7013	0.0005	0.3181	0.4536	0.0052	0.0116	0.0812
chr11	51336338	A->G	-	0.025	0.039	0.043	0.088	0.019	0	0.021	0.0148	-0.4778	0	0.4914	0.4985	-0.0004	0.4118	0.4622
chr11	51336372	A->G	-	0.116	0.103	0.143	0.308	0.173	0.235	0.165	0.416	0.1239	0.0003	0.4642	0.4958	-0.0059	0.0902	0.2143
chr11	51336380	A->G	-	0.141	0.15	0.053	0.341	0.133	0.1	0.109	0.0383	-0.4425	0.0017	0.3558	0.4642	-0.001	0.4355	0.4718
chr11	51336408	A->G	-	0.254	0.333	0.125	0.25	0.267	0.4	0.208	0.207	-0.1895	-0.0028	0.2455	0.4268	0.0047	0.2097	0.3342
chr11	51336436	A->G	-	0.036	0.029	0.056	0.089	0.106	0.042	0.048	0.2124	-0.1814	0.0011	0.2016	0.4086	-0.0013	0.2501	0.3648
chr11	6641978	A->G	-	0.015	0.076	0.105	0.103	0.045	0.069	0.136	0.3373	0.006	0.0004	0.4083	0.4812	-0.0031	0.116	0.2449
chr11	68797076	A->G	+	0.053	0.043	0.071	0.102	0.034	0	0.13	0.4747	0.212	0.0025	0.0838	0.3645	-0.0029	0.1177	0.2461
chr11	68797080	A->G	+	0.15	0.08	0	0.038	0.081	0	0.04	0.7185	0.5778	0.002	0.1093	0.3684	0.0041	0.0466	0.1534
chr11	68797102	A->G	+	0.042	0	0.15	0.134	0.029	0.029	0.032	0.4288	0.1432	-0.0008	0.3604	0.4648	-0.0043	0.1084	0.2353
chr11	68797105	A->G	+	0.083	0.111	0.1	0.116	0.043	0.088	0.097	0.1825	-0.2263	-0.0009	0.2304	0.4255	-0.0003	0.4334	0.4713
chr11	68797110	A->G	+	0.042	0	0.1	0.099	0.043	0.029	0.032	0.4197	0.1295	0	0.4963	0.499	-0.003	0.0924	0.2168
chr11	68797115	A->G	+	0	0	0.05	0.07	0.014	0.057	0	0.7198	0.5797	-0.0013	0.0835	0.3645	-0.0022	0.0576	0.1674
chr11	84631701	A->G	-	0.5	0.611	0.333	0.721	0.75	0.082	0.764	0.7051	0.5576	0.0188	0.0235	0.3392	0.0019	0.4209	0.4643
chr11	84631707	A->G	-	0.134	0.089	0.042	0.163	0.154	0.016	0.2	0.8878	0.8317	0.006	0.0025	0.3324	-0.0017	0.1614	0.2894
chr11	84631708	A->G	-	0.164	0.089	0.04	0.14	0.283	0	0.345	0.9545	0.9317	0.0116	0.0004	0.3324	-0.0032	0.0718	0.1862
chr11	84631733	A->G	-	0.138	0.203	0.036	0.059	0.169	0.013	0.04	0.9514	0.927	0.0007	0.2282	0.4227	0.0088	0.0007	0.0557
chr11	84631734	A->G	-	0.512	0.234	0.286	0.647	0.648	0.078	0.6	0.7947	0.6921	0.0195	0.0085	0.3324	-0.0085	0.1412	0.2689
chr11	84631735	A->G	-	0.05	0.047	0.036	0.098	0.085	0	0.039	0.29	-0.0649	0.0015	0.1528	0.3868	0.0002	0.4682	0.4848
chr11	84631747	A->G	-	0.038	0.078	0.033	0	0.067	0.026	0.038	0.6743	0.5115	0	0.4894	0.4985	0.0027	0.0264	0.1176
chr11	84631998	A->G	-	0.111	0.062	0	0	0.098	0	0	0.7168	0.5753	0.0012	0.2101	0.4125	0.0046	0.0307	0.124
chr11	84632003	A->G	-	0.167	0.188	0	0	0.102	0	0	0.9417	0.9125	-0.0003	0.4004	0.4773	0.0105	0.0008	0.0557
chr11	84632004	A->G	-	0.433	0.438	0.455	0.571	0.61	0.065	0.256	0.2112	-0.1832	0.0051	0.2808	0.4406	0.0062	0.3023	0.3975
chr11	84632052	A->G	-	0.037	0.211	0.167	0.038	0.194	0	0.075	0.3163	-0.0256	-0.0007	0.4283	0.4862	0.0063	0.1266	0.2545
chr11	84632057	A->G	-	0.071	0	0	0.12	0.133	0	0	0.2332	-0.1502	0.0027	0.1742	0.3958	-0.0003	0.4733	0.4875
chr11	84632058	A->G	-	0.036	0.105	0.111	0.12	0.347	0	0.114	0.2906	-0.0641	0.005	0.1626	0.3918	0.0013	0.4223	0.4643
chr11	84632066	A->G	-	0	0.083	0.154	0.143	0.302	0	0.026	0.0473	-0.429	0.0019	0.3658	0.4657	0.0008	0.4573	0.48
chr11	99793653	A->G	+	0.101	0.065	0.013	0.2	0.053	0	0.118	0.3168	-0.0248	0.0037	0.123	0.3725	-0.0021	0.3065	0.4009
chr11	99793662	A->G	+	0.149	0.153	0	0	0.103	0	0	0.9274	0.8911	0.0001	0.4444	0.4883	0.0088	0.0013	0.0557
chr12	23324716	A->G	-	0.114	0.115	0.132	0.08	0.095	0.056	0.106	0.1229	-0.3157	0.0002	0.4328	0.4862	0.001	0.283	0.3849
chr12	23324869	A->G	-	0	0.091	0.062	0.03	0.135	0.118	0	0.2431	-0.1353	-0.0024	0.1798	0.3983	0.0025	0.2386	0.3565
chr12	64738412	A->G	-	0.308	0.152	0	0.097	0.151	0.045	0.089	0.6	0.4	0.0034	0.1593	0.3906	0.0069	0.0857	0.2082
chr12	64738437	A->G	-	0.079	0.031	0	0.049	0.03	0.032	0.029	0.2085	-0.1872	0.0007	0.2573	0.433	0.0006	0.3358	0.4207
chr12	64738506	A->G	-	0.126	0.144	0.214	0.109	0.1	0	0.034	0.1384	-0.2924	-0.0018	0.2967	0.4428	0.0031	0.2569	0.3696
chr12	64738514	A->G	-	0.066	0.089	0.062	0.048	0.024	0	0.053	0.2619	-0.1072	0	0.4894	0.4985	0.0019	0.1604	0.2881
chr12	64738568	A->G	-	0.352	0.302	0.207	0.186	0.174	0.136	0.218	0.4604	0.1906	0.0005	0.4255	0.4856	0.0061	0.0857	0.2082
chr12	64738581	A->G	-	0.159	0.137	0.2	0.13	0.096	0.109	0.132	0.1156	-0.3265	-0.001	0.2805	0.4406	-0.0003	0.4559	0.48
chr12	64738595	A->G	-	0.079	0.126	0.056	0	0.041	0	0	0.8292	0.7438	-0.0016	0.0875	0.3645	0.0058	0.0058	0.0637
chr12	64738650	A->G	-	0.333	0.232	0.214	0.243	0.176	0.111	0.353	0.424	0.136	0.0052	0.0844	0.3645	-0.0009	0.4183	0.4639
chr12	64738658	A->G	-	0.44	0.327	0.462	0.375	0.154	0.182	0.318	0.0157	-0.4765	-0.0011	0.4295	0.4862	-0.0007	0.4648	0.4828
chr12	64914629	A->G	+	0.273	0.1	0.071	0.082	0.068	0.075	0.062	0.1724	-0.2414	0.0006	0.4371	0.4862	0.0036	0.237	0.3555
chr12	64914632	A->G	+	0.091	0	0.107	0.096	0.034	0.045	0.125	0.6769	0.5153	0.0019	0.0958	0.3645	-0.0048	0.024	0.1119
chr12	64914635	A->G	+	0.3	0.1	0.074	0.125	0.096	0.03	0.167	0.3837	0.0755	0.0045	0.1215	0.3725	0.0013	0.3951	0.4545
chr12	64914637	A->G	+	0	0.1	0.037	0.042	0.109	0.03	0.033	0.2965	-0.0553	-0.0001	0.4779	0.497	0.0027	0.141	0.2689
chr12	64914673	A->G	+	0.091	0.2	0.12	0.211	0.168	0.04	0.042	0.2061	-0.1908	-0.0007	0.4099	0.4819	0.0042	0.184	0.3115
chr12	64914677	A->G	+	0.4	0.5	0.318	0.403	0.361	0.073	0.292	0.4942	0.2413	0.0026	0.3011	0.4454	0.0101	0.0927	0.217
chr12	64916733	A->G	+	0.091	0.053	0.098	0.103	0.038	0.057	0.057	0.2027	-0.196	-0.0004	0.3595	0.4648	-0.0011	0.2477	0.3623
chr12	64916739	A->G	+	0.182	0.026	0.019	0.032	0.012	0.009	0	0.1325	-0.3013	0.0006	0.4213	0.484	0.0025	0.279	0.3828
chr12	64916750	A->G	+	0.088	0.135	0.056	0.115	0.086	0.039	0.07	0.4686	0.2029	0.0003	0.4014	0.4774	0.0027	0.0858	0.2082
chr12	64916757	A->G	+	0.265	0.139	0.151	0.093	0.086	0.032	0.125	0.199	-0.2015	0.0013	0.3465	0.4595	0.0031	0.2589	0.3706
chr12	64916810	A->G	+	0.091	0.225	0.097	0.141	0.101	0.041	0.093	0.4484	0.1726	-0.0008	0.3631	0.4656	0.0051	0.0742	0.1901
chr12	64916812	A->G	+	0.089	0.186	0.032	0.064	0.056	0.032	0.067	0.7207	0.5811	-0.0006	0.3347	0.4589	0.0058	0.0172	0.0954
chr12	66133183	A->G	+	0.184	0.394	0.091	0.048	0.098	0	0.024	0.8756	0.8134	-0.0038	0.0862	0.3645	0.0167	0.003	0.0571
chr12	66133208	A->G	+	0.275	0.281	0.273	0.286	0.1	0	0.1	0.1155	-0.3267	-0.0016	0.3913	0.4749	0.0053	0.2556	0.3681
chr12	66133209	A->G	+	0.35	0.125	0.083	0.333	0.24	0.111	0.293	0.6299	0.4449	0.0085	0.0298	0.3448	-0.0034	0.2487	0.3633
chr12	66133211	A->G	+	0.025	0	0	0.048	0.1	0.037	0.171	0.7798	0.6698	0.005	0.0111	0.3324	-0.0041	0.0492	0.1555
chr12	66133226	A->G	+	0.289	0.312	0.083	0.25	0.224	0.077	0.333	0.7173	0.5759	0.0065	0.0367	0.3448	0.0043	0.1557	0.2823
chr12	66133238	A->G	+	0.73	0.828	0.583	0.765	0.6	0.455	0.679	0.3785	0.0677	0.0028	0.2959	0.442	0.0077	0.1534	0.2801
chr12	66133242	A->G	+	0.784	0.897	0.583	0.529	0.467	0.333	0.655	0.4785	0.2177	0.0011	0.4382	0.4862	0.016	0.0781	0.1967
chr12	66737198	A->G	-	0.088	0.062	0	0.074	0	0	0.048	0.204	-0.194	0.001	0.2823	0.4406	0.0012	0.3089	0.403
chr12	66737199	A->G	-	0.045	0.077	0	0.074	0	0.04	0.048	0.0561	-0.4159	-0.0002	0.4534	0.4919	0.001	0.3262	0.4145
chr12	66737266	A->G	-	0.039	0.128	0	0.067	0.3	0.048	0	0.3372	0.0058	0.0019	0.3321	0.4589	0.0063	0.1638	0.2913
chr12	67118743	A->G	-	0.037	0	0	0.147	0.095	0	0	0.1362	-0.2957	0.0021	0.2386	0.4259	-0.0014	0.3603	0.4344
chr12	69998713	A->G	-	0.085	0	0	0.041	0	0.017	0	0.0209	-0.4686	0.0004	0.4117	0.4824	0.0002	0.4701	0.4857
chr12	69998755	A->G	-	0.098	0	0.011	0.022	0	0	0	0.0657	-0.4015	0.0005	0.3833	0.4711	0.0007	0.3917	0.4534
chr12	69998962	A->G	-	0.123	0.194	0	0.107	0.176	0.07	0.059	0.7616	0.6424	0.0009	0.3039	0.4457	0.0069	0.0174	0.0954
chr12	69998963	A->G	-	0.316	0.083	0.104	0.357	0.294	0	0.118	0.3326	-0.0012	0.0074	0.1228	0.3725	-0.0007	0.4644	0.4828
chr12	69998971	A->G	-	0.123	0.086	0.022	0.143	0.25	0.024	0.176	0.8387	0.758	0.0069	0.0062	0.3324	-0.0002	0.4663	0.4839
chr12	69998995	A->G	-	0.37	0.219	0.119	0.462	0.267	0	0.312	0.4864	0.2296	0.01	0.0666	0.3645	-0.0011	0.4421	0.4754
chr12	69999106	A->G	-	0.105	0.111	0.013	0.088	0.034	0.025	0.059	0.4077	0.1116	0.0006	0.3606	0.4648	0.0028	0.1179	0.2461
chr12	69999109	A->G	-	0.099	0.062	0.067	0.052	0.033	0.013	0.088	0.2182	-0.1728	0.0012	0.1962	0.4056	0.0002	0.4625	0.482
chr12	70000328	A->G	-	0.731	0.742	0.242	0.673	0.463	0.113	0.373	0.5306	0.2959	0.0058	0.2603	0.4342	0.0187	0.0864	0.209
chr12	70000345	A->G	-	0.1	0.045	0.042	0.059	0.049	0.021	0	0.1879	-0.2182	-0.0001	0.4648	0.4958	0.0017	0.2016	0.3268
chr12	70000359	A->G	-	0.328	0.561	0	0.058	0.128	0.011	0.02	0.9061	0.8591	-0.0038	0.1419	0.3822	0.0264	0.0018	0.0557
chr12	70000383	A->G	-	0.184	0.25	0.012	0.102	0.143	0	0.022	0.8778	0.8166	0.0002	0.4526	0.4915	0.0111	0.0037	0.0591
chr12	70000390	A->G	-	0.173	0.043	0.065	0.102	0.067	0.023	0.128	0.4607	0.1911	0.0034	0.0693	0.3645	-0.0013	0.3136	0.4043
chr12	70000397	A->G	-	0.177	0.093	0.014	0.082	0.074	0.012	0.047	0.5157	0.2735	0.0017	0.2032	0.4098	0.0037	0.1131	0.2408
chr12	70000406	A->G	-	0.102	0.043	0.041	0.059	0.107	0.034	0.044	0.4694	0.2042	0.0015	0.1118	0.3686	0.001	0.2721	0.3782
chr12	70000439	A->G	-	0.081	0.058	0	0.19	0.091	0	0.114	0.4434	0.165	0.0043	0.0744	0.3645	-0.0019	0.2973	0.3946
chr12	70000441	A->G	-	0.107	0.049	0.008	0.057	0.043	0.016	0.05	0.4739	0.2109	0.0015	0.1235	0.3725	0.0012	0.2339	0.3551
chr12	70000463	A->G	-	0.219	0.255	0.031	0.105	0.17	0.013	0.057	0.9113	0.867	0.001	0.242	0.4259	0.0108	0.0023	0.0557
chr12	70000480	A->G	-	0.265	0.36	0.076	0.362	0.224	0.042	0.128	0.4094	0.1141	0.0019	0.3536	0.4622	0.0092	0.1187	0.2464
chr12	70000481	A->G	-	0.064	0.065	0.007	0.13	0.053	0.006	0.046	0.1836	-0.2246	0.0015	0.2267	0.4225	0.0004	0.4416	0.4754
chr12	70000500	A->G	-	0.185	0.228	0.007	0.116	0.132	0.012	0.046	0.8303	0.7454	0.0008	0.3229	0.4565	0.0093	0.0082	0.0707
chr12	70000511	A->G	-	0.113	0.104	0.045	0.165	0.125	0	0.094	0.4714	0.2071	0.0031	0.091	0.3645	0.001	0.359	0.4343
chr12	70000646	A->G	-	0.007	0.038	0	0.06	0.061	0	0.017	0.2419	-0.1372	0.0009	0.2232	0.4219	0.0007	0.3457	0.427
chr12	70000672	A->G	-	0.071	0.041	0	0.111	0.111	0	0.07	0.642	0.463	0.0034	0.0314	0.3448	-0.0002	0.4599	0.4809
chr12	70000723	A->G	-	0.117	0.1	0.024	0	0	0	0	0.5924	0.3886	-0.0011	0.2685	0.4382	0.0053	0.0369	0.135
chr12	70000726	A->G	-	0.083	0.267	0.024	0.04	0.053	0	0.056	0.7526	0.6289	-0.0015	0.2565	0.433	0.0101	0.0129	0.0854
chr12	70000766	A->G	-	0.098	0.086	0	0.134	0.038	0	0.028	0.1911	-0.2134	0.001	0.3374	0.4589	0.002	0.2725	0.3782
chr12	70000790	A->G	-	0.392	0.567	0.357	0.397	0.28	0.131	0.432	0.312	-0.0319	0.0021	0.3594	0.4648	0.0081	0.169	0.2966
chr12	70000901	A->G	-	0.642	0.519	0.207	0.59	0.389	0.108	0.435	0.4993	0.2489	0.0092	0.1207	0.3725	0.0084	0.2076	0.3318
chr12	70000903	A->G	-	0.232	0.308	0.11	0.354	0.167	0.022	0.261	0.3052	-0.0422	0.0046	0.1865	0.4027	0.0031	0.327	0.4147
chr12	70000913	A->G	-	0.052	0.137	0	0	0	0	0.043	0.6228	0.4342	-0.0007	0.3421	0.4595	0.0053	0.0322	0.1279
chr12	70000925	A->G	-	0.1	0.075	0.049	0.107	0.083	0	0.083	0.5584	0.3375	0.0023	0.0597	0.3645	0.0006	0.3704	0.4418
chr12	70000938	A->G	-	0.061	0.02	0.025	0.049	0.028	0.021	0.04	0.3192	-0.0211	0.0008	0.122	0.3725	-0.0005	0.3031	0.398
chr12	70000942	A->G	-	0.837	0.824	0.37	0.593	0.371	0.152	0.532	0.482	0.223	0.0048	0.3033	0.4457	0.0186	0.0975	0.2213
chr12	70000943	A->G	-	0.01	0.08	0.038	0.086	0.086	0	0.044	0.1772	-0.2342	0.0009	0.3029	0.4457	0.0011	0.3179	0.4066
chr12	70000962	A->G	-	0.682	0.531	0.068	0.218	0.219	0.064	0.073	0.6492	0.4738	-0.0001	0.496	0.499	0.0249	0.0311	0.125
chr12	70000963	A->G	-	0.034	0	0	0.09	0.031	0	0.025	0.2866	-0.0701	0.0015	0.1516	0.3868	-0.0015	0.2266	0.3496
chr12	70001018	A->G	-	0.058	0.02	0	0.09	0.061	0	0.03	0.3732	0.0598	0.0019	0.104	0.3684	-0.0003	0.4404	0.4754
chr12	70001176	A->G	-	0.261	0.458	0.061	0.29	0.067	0	0.091	0.4658	0.1987	-0.0018	0.3836	0.4711	0.0147	0.0697	0.1826
chr12	70001199	A->G	-	0.429	0.381	0.127	0.25	0.167	0.014	0.08	0.5585	0.3378	0.0001	0.4904	0.4985	0.0144	0.0511	0.1565
chr12	70001218	A->G	-	0.465	0.095	0.13	0.143	0.067	0	0.115	0.1455	-0.2817	0.0038	0.2995	0.4438	0.0034	0.3643	0.4375
chr12	70001261	A->G	-	0.163	0.125	0.109	0.238	0	0.036	0.176	0.0875	-0.3688	0.0019	0.3184	0.4536	-0.0026	0.3212	0.41
chr12	70001265	A->G	-	0.159	0.062	0.065	0.158	0	0	0.222	0.3835	0.0752	0.0049	0.1025	0.3684	-0.0041	0.2031	0.3274
chr12	70001267	A->G	-	0.167	0	0.111	0.158	0	0	0.235	0.513	0.2695	0.0055	0.0828	0.3645	-0.0074	0.0863	0.2089
chr12	70001274	A->G	-	0.22	0.4	0.159	0	0	0.053	0.167	0.475	0.2125	-0.0038	0.2442	0.4264	0.013	0.0653	0.1775
chr12	70001275	A->G	-	0.22	0.133	0.091	0.25	0.455	0.018	0.158	0.5425	0.3138	0.0087	0.0646	0.3645	0.0022	0.37	0.4418
chr12	70001276	A->G	-	0.171	0.067	0.045	0.062	0.182	0.018	0.1	0.7486	0.6229	0.0042	0.0248	0.3392	0.0021	0.189	0.3146
chr12	70001279	A->G	-	0.132	0.071	0.143	0.133	0.1	0	0.211	0.5443	0.3165	0.0045	0.0507	0.3523	-0.0036	0.1462	0.2734
chr12	71657328	A->G	+	0.15	0.312	0.062	0.097	0.111	0.1	0.261	0.3822	0.0734	0.0017	0.3292	0.4586	0.0061	0.139	0.2671
chr12	71657344	A->G	+	0.146	0.125	0.067	0.182	0.071	0.032	0.091	0.1408	-0.2889	0.0013	0.3014	0.4454	0.0011	0.3689	0.4416
chr12	79857567	A->G	-	0.119	0.102	0.027	0.039	0.043	0.019	0.098	0.5547	0.3321	0.0016	0.151	0.3868	0.0025	0.1186	0.2464
chr12	79857725	A->G	-	0.055	0.122	0.041	0.042	0.069	0.014	0.066	0.7147	0.572	0.0004	0.3422	0.4595	0.0033	0.0242	0.1125
chr13	101214622	A->G	-	0.104	0.069	0.25	0.067	0.021	0.026	0.1	0.1397	-0.2905	-0.0016	0.3364	0.4589	-0.0023	0.3296	0.4172
chr13	101214747	A->G	-	0.043	0.176	0	0.029	0.071	0.05	0	0.8485	0.7728	-0.0021	0.0675	0.3645	0.0073	0.0046	0.0606
chr13	101214752	A->G	-	0.059	0.182	0.071	0.047	0.03	0	0	0.7223	0.5834	-0.0027	0.0794	0.3645	0.0068	0.0174	0.0954
chr13	116384529	A->G	-	0.462	0.727	0.6	0.312	0.465	0.346	0.448	0.5013	0.252	-0.0045	0.2012	0.4084	0.0133	0.0591	0.1697
chr13	116384532	A->G	-	0.385	0.545	0.1	0.125	0.093	0.038	0.034	0.7989	0.6984	-0.0051	0.1473	0.384	0.0234	0.0082	0.0706
chr13	116384539	A->G	-	0.118	0	0.167	0.118	0.22	0.121	0.238	0.7296	0.5945	0.0052	0.0295	0.3448	-0.0075	0.0258	0.1158
chr13	116384574	A->G	-	0.108	0.2	0.176	0.106	0.099	0.02	0.083	0.3079	-0.0381	-0.0014	0.2889	0.4406	0.0044	0.1282	0.2555
chr13	116384596	A->G	-	0.525	0.469	0.474	0.426	0.38	0.167	0.526	0.3149	-0.0276	0.0057	0.1575	0.388	0.002	0.3905	0.4533
chr13	116384610	A->G	-	0.15	0.257	0.053	0.042	0.064	0.032	0.048	0.8604	0.7906	-0.002	0.1263	0.3734	0.0101	0.0039	0.06
chr13	116384611	A->G	-	0.4	0.528	0.2	0.149	0.165	0.032	0.119	0.7594	0.6392	-0.003	0.2497	0.4298	0.0199	0.0122	0.0827
chr13	116384614	A->G	-	0.1	0.111	0.2	0.167	0.168	0.1	0.116	0.1175	-0.3237	0	0.4899	0.4985	-0.0017	0.2673	0.3766
chr13	116384617	A->G	-	0.025	0.031	0	0	0.05	0.033	0.036	0.3541	0.0311	0.0006	0.2102	0.4125	0.0008	0.2314	0.3534
chr13	116385833	A->G	-	0.488	0.39	0.077	0.216	0.328	0.071	0.233	0.8515	0.7773	0.0057	0.0582	0.3645	0.0137	0.0132	0.0865
chr13	116385849	A->G	-	0.068	0.321	0.071	0.054	0.081	0.037	0	0.8389	0.7584	-0.0046	0.0426	0.3448	0.0126	0.0055	0.0613
chr13	116385862	A->G	-	0.55	0.218	0.267	0.324	0.369	0.138	0.392	0.5812	0.3718	0.0093	0.0435	0.3448	-0.0006	0.4578	0.48
chr13	116385872	A->G	-	0.024	0.089	0	0	0.014	0	0.02	0.7498	0.6247	-0.0005	0.2809	0.4406	0.0036	0.0134	0.0865
chr13	128013769	A->G	+	0.029	0.139	0	0.2	0.125	0	0.096	0.2219	-0.1672	0.0028	0.2161	0.4145	0.0013	0.3932	0.4537
chr13	3041252	A->G	-	0.188	0.073	0.071	0.028	0.038	0.031	0.105	0.1931	-0.2103	0.0016	0.2724	0.4391	0.0015	0.3349	0.4207
chr13	3041264	A->G	-	0.088	0.037	0	0.057	0.077	0	0.018	0.5653	0.348	0.0017	0.1033	0.3684	0.0017	0.1642	0.2917
chr13	3041274	A->G	-	0.985	0.936	0.6	0.688	0.75	0.226	0.759	0.6966	0.5449	0.0104	0.096	0.3645	0.0176	0.0635	0.1748
chr13	3041287	A->G	-	0.125	0.044	0.071	0	0	0	0.105	0.1118	-0.3322	0.0016	0.2724	0.4391	0.0001	0.4914	0.4958
chr13	3041305	A->G	-	0.125	0.131	0	0.087	0.042	0	0	0.5763	0.3644	-0.0002	0.4524	0.4915	0.0057	0.0444	0.1492
chr13	32345689	A->G	+	0.122	0.057	0.037	0.17	0.135	0.025	0.057	0.2936	-0.0596	0.0027	0.1438	0.3827	-0.0001	0.4886	0.4945
chr13	32345711	A->G	+	0.033	0.024	0.029	0.155	0.045	0.044	0.088	0.4056	0.1085	0.0019	0.1722	0.3958	-0.0037	0.0988	0.2232
chr13	32345712	A->G	+	0.089	0.048	0.057	0.125	0.152	0.044	0.105	0.6687	0.503	0.0032	0.0234	0.3392	-0.0015	0.2012	0.3268
chr13	32345717	A->G	+	0.111	0.061	0.029	0.149	0.076	0.035	0.105	0.4453	0.168	0.0028	0.0738	0.3645	-0.0012	0.2971	0.3946
chr13	32345779	A->G	+	0.128	0.045	0.05	0.17	0.031	0.014	0.097	0.2266	-0.1602	0.0025	0.1821	0.3998	-0.0022	0.2683	0.3766
chr13	32345780	A->G	+	0.026	0.023	0.167	0.154	0.031	0.043	0.133	0.5805	0.3707	0.0007	0.3709	0.4661	-0.0065	0.041	0.1441
chr13	32345790	A->G	+	0.297	0.222	0	0.327	0.152	0.045	0.267	0.4617	0.1925	0.0073	0.0878	0.3645	0.0016	0.405	0.459
chr13	32347572	A->G	+	0.314	0.241	0.2	0.621	0.324	0.24	0.4	0.3556	0.0334	0.0072	0.1292	0.3763	-0.0083	0.1688	0.2965
chr13	32347591	A->G	+	0.062	0.083	0	0	0.086	0.04	0.088	0.6364	0.4546	0.0017	0.1012	0.3684	0.0024	0.1002	0.2248
chr13	32347592	A->G	+	0.12	0.131	0.214	0.241	0.056	0.04	0.147	0.1057	-0.3414	0.0001	0.4898	0.4985	-0.0031	0.2736	0.3784
chr13	32347609	A->G	+	0.275	0.381	0.357	0.448	0.118	0.077	0.343	0.0042	-0.4937	0.0009	0.4515	0.4915	-0.0005	0.4798	0.4903
chr13	32347625	A->G	+	0.627	0.714	0.5	0.567	0.371	0.115	0.571	0.3028	-0.0458	0.0047	0.2915	0.4412	0.01	0.2074	0.3317
chr13	32347631	A->G	+	0.157	0.048	0	0.033	0.091	0	0.086	0.7262	0.5893	0.0037	0.0303	0.3448	0.0019	0.1883	0.3146
chr13	32348115	A->G	+	0.245	0.185	0.077	0.12	0.2	0.077	0.12	0.8275	0.7413	0.0023	0.0714	0.3645	0.0056	0.0173	0.0954
chr13	32348124	A->G	+	0.132	0.083	0	0.071	0.024	0	0.038	0.4035	0.1053	0.0011	0.2886	0.4406	0.0031	0.1415	0.2689
chr13	32348480	A->G	+	0.129	0.143	0.182	0.375	0.038	0.1	0.267	0.2786	-0.082	0.0024	0.3164	0.4536	-0.0079	0.1417	0.269
chr13	32348489	A->G	+	0.303	0.133	0.182	0.294	0.038	0.2	0.533	0.4356	0.1534	0.0077	0.1232	0.3725	-0.0119	0.1033	0.23
chr13	32348507	A->G	+	0.333	0.5	0.182	0.333	0.083	0.15	0.429	0.1478	-0.2783	0.0018	0.4008	0.4774	0.0061	0.2745	0.3788
chr13	37088044	A->G	-	0	0.086	0	0	0	0	0	0.6931	0.5396	-0.0012	0.1111	0.3684	0.0035	0.0206	0.1023
chr13	37088058	A->G	-	0.072	0.289	0	0	0.175	0.05	0.103	0.7556	0.6334	0.0002	0.4708	0.4958	0.0112	0.0151	0.0896
chr13	37088106	A->G	-	0.062	0.062	0.083	0.098	0.111	0.074	0.038	0.0168	-0.4748	-0.0003	0.4127	0.4824	0	0.4892	0.4945
chr13	37188864	A->G	+	0.111	0.065	0.091	0.45	0.167	0.05	0.045	0.0792	-0.3811	0.0025	0.3635	0.4656	-0.005	0.3056	0.4005
chr13	37188865	A->G	+	0.185	0.128	0.364	0.5	0.333	0.095	0.182	0.1674	-0.249	0.003	0.3352	0.4589	-0.0078	0.2144	0.3387
chr13	37188907	A->G	+	0.24	0.128	0.286	0.5	0.286	0	0.077	0.0453	-0.4321	0.003	0.3582	0.4648	-0.0034	0.3851	0.4511
chr13	37188945	A->G	+	0.088	0.232	0	0.129	0.091	0.08	0.04	0.583	0.3745	-0.0016	0.2581	0.4333	0.0074	0.0387	0.1392
chr13	37188948	A->G	+	0.059	0.2	0.312	0.516	0.182	0	0.12	0.0502	-0.4247	0.0001	0.4956	0.499	-0.0049	0.3423	0.4247
chr13	43997348	A->G	-	0.078	0.01	0.1	0.037	0.071	0	0	0.0005	-0.4992	0	0.4967	0.499	0.0001	0.4852	0.4925
chr13	43997476	A->G	-	0.053	0.089	0.071	0.094	0.053	0.051	0.061	0.0687	-0.397	-0.0004	0.3204	0.4546	0.0004	0.369	0.4416
chr13	43997536	A->G	-	0.159	0.081	0	0.207	0	0.048	0.216	0.3003	-0.0495	0.0047	0.1367	0.3777	-0.0038	0.2524	0.3661
chr13	48036140	A->G	-	0.154	0.087	0	0.08	0.056	0	0.045	0.5203	0.2805	0.0018	0.1849	0.4015	0.0034	0.1198	0.2479
chr13	54150280	A->G	-	0.214	0.263	0.217	0.091	0.143	0.083	0.082	0.6384	0.4576	-0.0029	0.1266	0.3734	0.0078	0.0296	0.122
chr13	54150283	A->G	-	0.5	0.421	0.217	0.182	0.19	0.062	0.102	0.5976	0.3964	-0.0016	0.3826	0.4711	0.0163	0.0378	0.1371
chr13	54150305	A->G	-	0.071	0.1	0	0.231	0.269	0	0.098	0.4002	0.1004	0.0058	0.1046	0.3684	0.0007	0.4545	0.4795
chr13	54150319	A->G	-	0.083	0.053	0.053	0	0.125	0.021	0.104	0.5738	0.3607	0.0028	0.0585	0.3645	0.0009	0.336	0.4207
chr13	54150327	A->G	-	0.2	0.421	0	0	0.091	0	0.025	0.9172	0.8758	-0.003	0.119	0.3725	0.0198	0.0014	0.0557
chr13	54150407	A->G	-	0.455	0.423	0.429	0.429	0.464	0.153	0.561	0.5915	0.3873	0.0088	0.042	0.3448	-0.0003	0.4758	0.4888
chr13	54150419	A->G	-	0.333	0.231	0.152	0.333	0.3	0.051	0.263	0.649	0.4736	0.0071	0.0373	0.3448	0.0017	0.3508	0.4292
chr13	54150421	A->G	-	0.19	0.16	0.062	0.067	0.267	0	0.14	0.873	0.8095	0.0052	0.0141	0.3324	0.0057	0.028	0.1193
chr13	61226415	A->G	+	0.357	0.35	0.188	0.059	0.103	0.04	0.346	0.3443	0.0165	0.0034	0.285	0.4406	0.0079	0.1807	0.3092
chr13	69709796	A->G	-	0.057	0.182	0.022	0.013	0.047	0	0	0.9019	0.8528	-0.0019	0.0593	0.3645	0.0081	0.0019	0.0557
chr13	69709805	A->G	-	0.115	0.048	0.011	0.043	0.082	0	0.125	0.8774	0.816	0.0041	0.0038	0.3324	0.0002	0.4425	0.4756
chr13	69709815	A->G	-	0.163	0.371	0.038	0.034	0.203	0.04	0.118	0.9119	0.8678	0.0001	0.4868	0.4985	0.0146	0.0019	0.0557
chr13	69709820	A->G	-	0	0	0.015	0.058	0.096	0	0	0.1308	-0.3038	0.0013	0.2412	0.4259	-0.0005	0.4252	0.4663
chr13	69709822	A->G	-	0.059	0	0.081	0.132	0.196	0.048	0.133	0.6312	0.4467	0.0046	0.0362	0.3448	-0.0046	0.0789	0.1975
chr13	69709831	A->G	-	0.188	0.136	0.069	0.212	0.173	0.048	0.2	0.7411	0.6116	0.0052	0.0158	0.3324	-0.0004	0.4344	0.4713
chr13	69709864	A->G	-	0.031	0.08	0.104	0.125	0.088	0	0	0.0373	-0.444	-0.0008	0.3757	0.4679	0.001	0.389	0.4532
chr13	69709866	A->G	-	0.091	0.24	0.13	0.29	0.382	0.118	0.083	0.1327	-0.3009	0.0013	0.4039	0.4792	0.0043	0.2878	0.3878
chr13	69709876	A->G	-	0.077	0.115	0.102	0.054	0.139	0.105	0.067	0.307	-0.0395	-0.0009	0.2518	0.4314	0.0021	0.133	0.2607
chr13	69709888	A->G	-	0.372	0.37	0.268	0.095	0.133	0.048	0.467	0.2467	-0.13	0.0053	0.2358	0.4259	0.0047	0.3178	0.4066
chr13	69709916	A->G	-	0.279	0.522	0.152	0.27	0.512	0.19	0.214	0.7567	0.635	0.0016	0.3388	0.4589	0.0155	0.0173	0.0954
chr13	69709928	A->G	-	0.227	0.174	0.089	0.385	0.3	0.143	0.071	0.0723	-0.3915	0.0022	0.3493	0.4595	0.0015	0.4212	0.4643
chr13	71359944	A->G	-	0.174	0.192	0.056	0.083	0.1	0	0.077	0.7953	0.693	0.001	0.2694	0.4387	0.0069	0.0132	0.0865
chr13	85895095	A->G	+	0.154	0.163	0	0.05	0.093	0.056	0	0.8244	0.7365	-0.0009	0.2585	0.4336	0.0079	0.0065	0.0654
chr13	85895100	A->G	+	0.154	0.114	0.1	0	0.045	0.053	0.172	0.1352	-0.2972	0.0016	0.3017	0.4457	0.0013	0.377	0.4457
chr13	85895160	A->G	+	0.061	0.088	0.04	0.051	0.041	0.062	0.135	0.1682	-0.2477	0.0013	0.2118	0.4127	-0.0004	0.4343	0.4713
chr13	85895508	A->G	+	0.036	0.085	0	0	0.029	0	0	0.9706	0.9558	-0.0006	0.0416	0.3448	0.0041	0.0002	0.0459
chr13	85895512	A->G	+	0.074	0.06	0	0	0	0	0	0.6102	0.4152	-0.0004	0.3501	0.4595	0.0034	0.0347	0.1309
chr13	85901333	A->G	+	0.087	0.231	0	0.038	0.085	0	0	0.9217	0.8826	-0.0015	0.1265	0.3734	0.0105	0.0012	0.0557
chr13	85901435	A->G	+	0.087	0.292	0.083	0.214	0.128	0.083	0.072	0.3955	0.0932	-0.0022	0.2625	0.4342	0.007	0.0915	0.2151
chr13	85901459	A->G	+	0.043	0.375	0	0	0.02	0	0	0.7729	0.6593	-0.0049	0.0988	0.3678	0.0161	0.0107	0.0775
chr13	85905342	A->G	+	0.023	0.12	0.031	0	0	0	0	0.7482	0.6223	-0.002	0.0626	0.3645	0.0049	0.0145	0.0878
chr13	85905358	A->G	+	0.071	0.081	0.03	0.039	0.073	0.062	0.03	0.7457	0.6186	-0.0004	0.2273	0.4225	0.0025	0.0135	0.0865
chr13	85905382	A->G	+	0.029	0.069	0	0	0	0	0	0.8215	0.7322	-0.0008	0.1011	0.3684	0.0032	0.0064	0.0649
chr13	85920088	A->G	+	0.033	0.026	0	0.058	0	0.01	0.104	0.4463	0.1695	0.0023	0.0818	0.3645	-0.002	0.166	0.2943
chr13	8810957	A->G	-	0.212	0.165	0	0.071	0.083	0.033	0	0.6682	0.5023	-0.0003	0.4557	0.4934	0.0084	0.0267	0.1178
chr13	99116394	A->G	+	0.444	0.583	0	0.318	0.308	0.031	0.292	0.7849	0.6774	0.006	0.1344	0.3771	0.019	0.0207	0.1023
chr13	99116409	A->G	+	0.105	0.214	0	0.083	0.154	0.054	0.28	0.5559	0.3338	0.0055	0.0729	0.3645	0.0028	0.2759	0.3801
chr13	99116426	A->G	+	0.148	0.083	0	0.389	0.364	0.017	0.262	0.6052	0.4078	0.0119	0.0343	0.3448	-0.0051	0.2427	0.3595
chr13	99116436	A->G	+	0.079	0.033	0.045	0.071	0.345	0.013	0.184	0.596	0.394	0.0085	0.0386	0.3448	-0.0013	0.4	0.4568
chr13	99116437	A->G	+	0.079	0.1	0.045	0	0.172	0.013	0.061	0.6356	0.4534	0.002	0.1523	0.3868	0.0043	0.0701	0.1828
chr13	99116448	A->G	+	0.178	0.111	0.172	0.208	0.263	0.024	0.236	0.6978	0.5467	0.0065	0.0193	0.3324	-0.0026	0.2139	0.3385
chr13	99116450	A->G	+	0.062	0.02	0	0.096	0.1	0	0.073	0.7348	0.6022	0.0035	0.0149	0.3324	-0.0011	0.2556	0.3681
chr13	99116454	A->G	+	0	0	0.029	0.018	0.122	0	0.056	0.3834	0.0752	0.0026	0.0951	0.3645	-0.0011	0.3356	0.4207
chr13	99117520	A->G	+	0.282	0.145	0.022	0.143	0.306	0.017	0.232	0.9481	0.9222	0.0092	0.001	0.3324	0.0033	0.0667	0.1798
chr13	99117532	A->G	+	0.123	0.044	0	0.035	0.108	0.049	0.102	0.6996	0.5494	0.0033	0.0265	0.3392	0.0007	0.3552	0.4318
chr13	99117553	A->G	+	0.075	0.032	0	0	0	0	0	0.3779	0.0669	0	0.4986	0.4992	0.0022	0.108	0.2353
chr13	99117572	A->G	+	0.082	0.034	0.017	0.009	0	0	0	0.277	-0.0844	-0.0002	0.4405	0.4871	0.002	0.1463	0.2734
chr13	99117591	A->G	+	0.045	0.024	0.035	0.067	0.038	0	0.027	0.1731	-0.2404	0.0008	0.206	0.4111	-0.0004	0.3907	0.4533
chr13	99117625	A->G	+	0.447	0.521	0.14	0.27	0.49	0.123	0.216	0.9404	0.9106	0.0038	0.0634	0.3645	0.018	0.0013	0.0557
chr13	99117631	A->G	+	0.047	0.143	0.02	0.081	0.157	0.018	0.095	0.6282	0.4423	0.0023	0.1167	0.3723	0.0036	0.0929	0.217
chr14	106938069	A->G	+	0	0.039	0.25	0.203	0.127	0	0.085	0.2096	-0.1855	0.0003	0.4742	0.4958	-0.0057	0.1887	0.3146
chr14	106938071	A->G	+	0.065	0.039	0.167	0.143	0.036	0	0.062	0.1779	-0.2332	-0.0001	0.4827	0.4985	-0.0031	0.219	0.3432
chr14	106938111	A->G	+	0.088	0.286	0.273	0.254	0.125	0.034	0.147	0.0661	-0.4009	-0.0021	0.336	0.4589	0.0026	0.3512	0.4292
chr14	106938114	A->G	+	0.212	0.125	0.091	0.19	0.109	0.138	0.206	0.3357	0.0035	0.0027	0.1165	0.3723	-0.0018	0.2666	0.3766
chr14	106938172	A->G	+	0.467	0.5	0.4	0.226	0.268	0.077	0.161	0.5258	0.2886	-0.0032	0.2876	0.4406	0.0154	0.0516	0.1571
chr14	106938190	A->G	+	0.086	0.02	0	0.083	0.021	0.036	0.028	0.0693	-0.396	0.0008	0.3071	0.4477	-0.0004	0.4321	0.4708
chr14	112273544	A->G	-	0.2	0.034	0.022	0.083	0.031	0.004	0	0.1296	-0.3056	0.0011	0.3735	0.4673	0.0023	0.3105	0.4035
chr14	112273570	A->G	-	0.118	0.042	0.144	0.261	0.083	0.028	0.043	0.1105	-0.3343	0.0006	0.4386	0.4862	-0.0036	0.261	0.3719
chr14	11344789	A->G	-	0.08	0.081	0	0.026	0.068	0	0.132	0.7595	0.6392	0.0034	0.02	0.3324	0.0013	0.2353	0.3554
chr14	11344859	A->G	-	0.149	0.224	0	0.143	0.102	0	0.205	0.5969	0.3953	0.0044	0.0924	0.3645	0.0045	0.1493	0.2765
chr14	11344863	A->G	-	0.045	0.164	0.067	0.143	0.06	0	0.241	0.2432	-0.1353	0.0039	0.1622	0.3914	-0.0011	0.4156	0.4633
chr14	11344889	A->G	-	0.054	0.097	0	0.05	0.038	0.05	0.169	0.2875	-0.0687	0.0027	0.1433	0.3827	-0.0003	0.4606	0.4813
chr14	11344895	A->G	-	0.079	0.029	0	0	0.04	0.1	0.122	0.1375	-0.2938	0.0017	0.2403	0.4259	-0.0013	0.3437	0.4259
chr14	11344899	A->G	-	0.012	0.057	0	0.081	0.064	0	0.156	0.5722	0.3583	0.0041	0.041	0.3448	-0.0021	0.2207	0.345
chr14	12282941	A->G	+	0.178	0.185	0.147	0.1	0.049	0.083	0.075	0.4471	0.1707	-0.0024	0.1371	0.3785	0.0043	0.0895	0.2136
chr14	12282944	A->G	+	0.057	0.095	0.114	0.065	0.016	0.08	0.026	0.8172	0.7258	-0.0031	0.0068	0.3324	0.001	0.1837	0.3115
chr14	128912694	A->G	-	0.059	0.179	0	0.059	0	0	0	0.6487	0.473	-0.002	0.1718	0.3958	0.0071	0.0267	0.1178
chr14	128912707	A->G	-	0.444	0.778	0	0.043	0.167	0	0	0.9191	0.8786	-0.006	0.1068	0.3684	0.0378	0.0013	0.0557
chr14	128912722	A->G	-	0.435	0.438	0.188	0.195	0.172	0.033	0.158	0.6373	0.456	-0.0002	0.4841	0.4985	0.0151	0.0329	0.1293
chr14	128912743	A->G	-	0.376	0.298	0.276	0.316	0.3	0.105	0.167	0.3063	-0.0406	0.0013	0.371	0.4661	0.0056	0.1685	0.2965
chr14	128912767	A->G	-	0.08	0.04	0.103	0.125	0.095	0.018	0.026	0.0252	-0.4623	0.0005	0.4113	0.4823	-0.0008	0.396	0.4549
chr14	316060	A->G	+	0.034	0.174	0.091	0	0.042	0.083	0	0.8681	0.8021	-0.0045	0.0067	0.3324	0.0061	0.0072	0.0675
chr14	316077	A->G	+	0.367	0.612	0.417	0.143	0.4	0	0.185	0.6216	0.4325	-0.0022	0.3667	0.4658	0.0211	0.0329	0.1293
chr14	316084	A->G	+	0.207	0.188	0	0.1	0.167	0	0.222	0.902	0.8531	0.0064	0.0053	0.3324	0.0045	0.0409	0.1441
chr14	316157	A->G	+	0.034	0.102	0.091	0.05	0	0	0.08	0.032	-0.452	-0.0005	0.3999	0.4772	0.0009	0.3829	0.4493
chr14	576595	A->G	-	0.226	0.319	0.188	0.194	0.137	0.088	0.346	0.2464	-0.1304	0.0031	0.2302	0.4255	0.0026	0.327	0.4147
chr14	576648	A->G	-	0.12	0.2	0	0.045	0.054	0	0.043	0.8385	0.7578	-0.0002	0.4348	0.4862	0.0083	0.0061	0.064
chr14	576729	A->G	-	0.073	0.145	0.042	0.119	0.076	0.023	0.018	0.454	0.1809	-0.0008	0.335	0.4589	0.0043	0.0717	0.1862
chr14	576746	A->G	-	0.121	0.165	0.115	0.095	0.167	0.023	0.048	0.5907	0.386	0.0001	0.4861	0.4985	0.0052	0.0437	0.1485
chr14	576747	A->G	-	0.362	0.215	0.269	0.524	0.462	0.136	0.355	0.5126	0.2688	0.0093	0.055	0.3603	-0.0049	0.2387	0.3565
chr14	576766	A->G	-	0.299	0.485	0.062	0.083	0.157	0	0.043	0.9117	0.8676	-0.0026	0.1767	0.3958	0.0216	0.0016	0.0557
chr14	576772	A->G	-	0.066	0.067	0.062	0.017	0.048	0.073	0.021	0.639	0.4585	-0.0016	0.0391	0.3448	0.0018	0.0611	0.1724
chr14	576788	A->G	-	0.687	0.608	0.5	0.593	0.611	0.439	0.659	0.8288	0.7433	0.0063	0.0111	0.3324	0.0027	0.1592	0.2867
chr14	576901	A->G	-	0.027	0.056	0.029	0.035	0.036	0.017	0.011	0.6575	0.4863	-0.0005	0.1488	0.3856	0.0016	0.0255	0.1155
chr14	576903	A->G	-	0.082	0.118	0.03	0.036	0.038	0	0.045	0.7425	0.6137	0.0001	0.4712	0.4958	0.0041	0.0169	0.0944
chr14	576915	A->G	-	0.029	0.011	0.069	0.077	0.03	0	0.083	0.557	0.3355	0.0017	0.098	0.3674	-0.003	0.0552	0.1634
chr14	577883	A->G	-	0.296	0.27	0.059	0.125	0.1	0	0	0.6583	0.4874	-0.0011	0.3805	0.47	0.0126	0.0268	0.1179
chr14	577884	A->G	-	0.111	0.389	0.188	0.167	0.133	0.08	0.28	0.2022	-0.1968	-0.0001	0.4891	0.4985	0.0061	0.1961	0.322
chr14	577912	A->G	-	0.167	0.25	0.077	0.118	0.091	0.118	0.087	0.7605	0.6407	-0.0021	0.1062	0.3684	0.007	0.0119	0.0822
chr14	577921	A->G	-	0.217	0.172	0.083	0	0.043	0	0.13	0.421	0.1315	0.0013	0.3477	0.4595	0.006	0.1147	0.2426
chr14	61798652	A->G	+	0.062	0.255	0.083	0.364	0.25	0.091	0	0.0842	-0.3737	-0.0014	0.4134	0.4828	0.0051	0.2888	0.3886
chr14	61798694	A->G	+	0	0.232	0	0	0.026	0	0	0.7267	0.59	-0.003	0.1193	0.3725	0.0097	0.0158	0.0919
chr14	63260196	A->G	-	0.096	0.143	0	0	0.027	0	0	0.8961	0.8442	-0.0011	0.1441	0.3827	0.0072	0.0022	0.0557
chr14	63260201	A->G	-	0.294	0.225	0.062	0.049	0.054	0	0	0.6023	0.4035	-0.0014	0.3539	0.4622	0.0117	0.0363	0.1336
chr14	63260222	A->G	-	0.022	0.06	0	0	0.029	0	0	0.9677	0.9516	-0.0003	0.0853	0.3645	0.0029	0.0002	0.0459
chr14	63260223	A->G	-	0.043	0.071	0	0	0.088	0	0	0.8165	0.7248	0.0005	0.2945	0.4413	0.0041	0.01	0.0758
chr14	63260231	A->G	-	0.125	0.17	0	0	0	0	0.077	0.5724	0.3587	0.0001	0.4811	0.498	0.0067	0.0482	0.155
chr14	63260249	A->G	-	0.036	0.066	0	0.244	0.212	0	0.111	0.3575	0.0363	0.0057	0.1054	0.3684	-0.0021	0.3547	0.4316
chr14	63260257	A->G	-	0.036	0.118	0	0.025	0.108	0	0	0.7887	0.683	0.0001	0.4667	0.4958	0.0056	0.0113	0.0795
chr14	63260261	A->G	-	0.293	0.132	0.048	0.1	0.174	0	0.048	0.5629	0.3443	0.0031	0.1873	0.4035	0.0068	0.0938	0.2176
chr14	63260262	A->G	-	0.288	0.171	0	0.1	0.043	0	0.095	0.4518	0.1777	0.0025	0.2674	0.438	0.0069	0.1225	0.2519
chr14	63260263	A->G	-	0.672	0.753	0.2	0.36	0.511	0.074	0.571	0.8669	0.8004	0.0107	0.0346	0.3448	0.0204	0.0138	0.0865
chr14	63260266	A->G	-	0.353	0.273	0.053	0.409	0.548	0.071	0.421	0.8522	0.7782	0.0151	0.0058	0.3324	0.0014	0.3923	0.4535
chr14	63261093	A->G	-	0.102	0.187	0	0.08	0.098	0.018	0	0.8341	0.7512	-0.0008	0.2996	0.4438	0.0081	0.0059	0.0639
chr14	63261099	A->G	-	0.265	0.413	0	0.157	0.143	0	0.042	0.8173	0.7259	-0.0008	0.4023	0.4779	0.0176	0.0076	0.0687
chr14	63261112	A->G	-	0.21	0.302	0	0.04	0.095	0.031	0.088	0.8586	0.7879	-0.0001	0.478	0.497	0.0126	0.0048	0.0606
chr14	63261134	A->G	-	0.086	0.12	0	0.094	0.093	0.008	0.061	0.719	0.5785	0.0017	0.1096	0.3684	0.0035	0.0463	0.153
chr14	63261143	A->G	-	0.06	0.128	0	0.061	0.062	0.007	0.03	0.7613	0.642	0.0002	0.4392	0.4862	0.0046	0.0148	0.0886
chr14	63261156	A->G	-	0.235	0.244	0	0.039	0.071	0	0.082	0.7719	0.6579	0.001	0.3518	0.4608	0.0108	0.0148	0.0886
chr14	63261205	A->G	-	0.15	0.279	0	0.093	0.118	0.023	0.185	0.6953	0.543	0.0028	0.1688	0.3956	0.008	0.0418	0.1452
chr14	6627867	A->G	+	0	0.05	0	0	0.071	0	0.02	0.5155	0.2733	0.0007	0.2479	0.428	0.0021	0.0966	0.2207
chr14	6627875	A->G	+	0.196	0	0	0.069	0.043	0	0.04	0.2482	-0.1277	0.003	0.1806	0.3987	0.0005	0.449	0.4782
chr14	6627880	A->G	+	0.477	0.3	0	0.143	0.014	0.091	0.063	0.3648	0.0472	-0.0009	0.4519	0.4915	0.0135	0.1082	0.2353
chr14	6629828	A->G	+	0.3	0.214	0	0.038	0.031	0	0.044	0.5675	0.3512	0.0004	0.464	0.4958	0.011	0.0504	0.1555
chr14	6629834	A->G	+	0.2	0.071	0.1	0.231	0.094	0.188	0.075	0.1278	-0.3083	-0.0008	0.4064	0.4808	-0.0025	0.2914	0.3899
chr14	6630682	A->G	+	0.268	0.25	0	0.121	0.051	0.083	0.041	0.5473	0.3209	-0.0014	0.353	0.462	0.0101	0.0478	0.155
chr14	6630687	A->G	+	0.19	0.12	0	0.152	0.127	0.083	0.154	0.5688	0.3533	0.0038	0.0599	0.3645	0.0012	0.3375	0.4211
chr14	6630702	A->G	+	0.167	0.231	0	0.182	0.075	0	0.054	0.482	0.2229	0.0006	0.427	0.4862	0.0077	0.0781	0.1967
chr14	6630719	A->G	+	0.143	0.231	0	0.031	0.062	0.083	0.048	0.8066	0.7099	-0.0019	0.1606	0.3914	0.0093	0.0076	0.0686
chr14	6630741	A->G	+	0.116	0	0	0	0.061	0	0.006	0.3441	0.0162	0.0017	0.1938	0.4056	0.0017	0.2634	0.3738
chr14	70361459	A->G	-	0.194	0.265	0.077	0	0	0	0.125	0.4806	0.2209	-0.0008	0.4165	0.4832	0.0095	0.0669	0.1799
chr14	7826363	A->G	-	0.158	0.397	0.333	0.143	0.114	0.071	0.106	0.4717	0.2076	-0.0063	0.1108	0.3684	0.0098	0.0892	0.2136
chr14	7826375	A->G	-	0.053	0.103	0	0.048	0.023	0	0.021	0.6482	0.4724	-0.0002	0.4326	0.4862	0.0037	0.0296	0.122
chr14	7830264	A->G	-	0.067	0.242	0	0.077	0.14	0	0.05	0.7817	0.6726	0.0003	0.4438	0.4883	0.0093	0.0123	0.0828
chr14	7830299	A->G	-	0.533	0.5	0.333	0.333	0.286	0.167	0.217	0.5455	0.3183	-0.0015	0.372	0.4663	0.0131	0.0487	0.1554
chr14	7830302	A->G	-	0.133	0	0	0.115	0.026	0	0.096	0.4585	0.1878	0.0038	0.0711	0.3645	-0.0024	0.2253	0.3494
chr14	7849473	A->G	-	0.083	0.038	0	0	0.03	0	0.018	0.5994	0.3991	0.0008	0.215	0.4145	0.0024	0.0682	0.1811
chr14	7849475	A->G	-	0.185	0.394	0.095	0.113	0.259	0	0.057	0.8805	0.8208	-0.0006	0.3993	0.4772	0.016	0.0033	0.0571
chr14	7849487	A->G	-	0.174	0.164	0.176	0.2	0	0	0.085	0.0271	-0.4593	-0.0011	0.3956	0.4754	0.0015	0.4032	0.4587
chr14	7849488	A->G	-	0.174	0.098	0.062	0.192	0.143	0	0.037	0.2485	-0.1273	0.0023	0.2439	0.4263	0.0023	0.3039	0.3988
chr14	7849489	A->G	-	0.152	0.25	0	0.094	0.095	0	0.025	0.8357	0.7536	-0.0004	0.4065	0.4808	0.0106	0.0062	0.064
chr14	7849695	A->G	-	0.238	0.083	0.067	0.114	0	0.03	0.027	0.0685	-0.3972	-0.0002	0.4798	0.4973	0.0027	0.3131	0.404
chr14	7849738	A->G	-	0.3	0.458	0.3	0.148	0.091	0	0.061	0.5521	0.3281	-0.0059	0.1622	0.3914	0.0158	0.0473	0.1547
chr14	7849744	A->G	-	0.5	0.586	0.429	0.389	0.348	0.24	0.266	0.6192	0.4287	-0.0035	0.1968	0.4056	0.0129	0.0317	0.127
chr14	7849755	A->G	-	0.7	0.567	0.333	0.289	0.222	0.143	0.122	0.5103	0.2655	-0.0043	0.294	0.4413	0.0206	0.0555	0.1641
chr14	7849932	A->G	-	0.147	0.122	0.067	0.034	0	0	0.032	0.3791	0.0686	-0.001	0.343	0.4595	0.0047	0.0969	0.2207
chr14	7849938	A->G	-	0.324	0.388	0.133	0.207	0.129	0	0.147	0.5904	0.3856	0.0004	0.4605	0.4955	0.0123	0.045	0.1501
chr14	7849941	A->G	-	0.059	0.042	0	0.017	0	0	0.065	0.3545	0.0318	0.0013	0.1474	0.384	0.0006	0.3506	0.4292
chr14	7849950	A->G	-	0.206	0.087	0.067	0.161	0.143	0.065	0.143	0.5936	0.3904	0.0038	0.0404	0.3448	-0.0003	0.4457	0.4766
chr14	7849951	A->G	-	0.118	0.022	0.133	0.089	0.071	0.032	0.055	0.0991	-0.3514	0.0005	0.402	0.4778	-0.0017	0.2722	0.3782
chr14	7849981	A->G	-	0.12	0.143	0	0	0.071	0	0.051	0.9166	0.8749	0.0009	0.1799	0.3983	0.0067	0.0022	0.0557
chr14	7849989	A->G	-	0.074	0.025	0.143	0.114	0.056	0.091	0.12	0.8473	0.7709	0.0004	0.3249	0.4578	-0.0048	0.0051	0.0606
chr14	7850001	A->G	-	0.129	0.22	0.071	0.043	0.125	0	0.029	0.9103	0.8655	-0.0008	0.2392	0.4259	0.0093	0.0017	0.0557
chr14	7850005	A->G	-	0.516	0.683	0.429	0.435	0.348	0.172	0.443	0.4559	0.1838	0.0007	0.4509	0.4915	0.0127	0.0844	0.2058
chr14	7850013	A->G	-	0.033	0.122	0.071	0.174	0.13	0.036	0.083	0.0664	-0.4003	0.0011	0.3342	0.4589	0.0003	0.4633	0.4823
chr14	7850030	A->G	-	0.194	0.195	0.143	0.149	0.042	0.071	0.192	0.0594	-0.4109	0.0006	0.4194	0.4832	0.0014	0.3703	0.4418
chr14	7853984	A->G	-	0.375	0.294	0.154	0.432	0.214	0.2	0.254	0.1199	-0.3202	0.0027	0.2929	0.4413	0.0014	0.419	0.4639
chr14	7853988	A->G	-	0.125	0.222	0	0.167	0.071	0.032	0.083	0.4306	0.1459	0.0005	0.4352	0.4862	0.0061	0.0954	0.2199
chr14	7854097	A->G	-	0.214	0.059	0.1	0.061	0	0.038	0.093	0.0194	-0.4709	0.0007	0.4148	0.4832	0.0003	0.4714	0.4861
chr14	7854109	A->G	-	0.2	0.091	0.2	0.194	0.125	0	0.094	0.0531	-0.4204	0.0017	0.3303	0.4586	-0.0007	0.4457	0.4766
chr14	7854126	A->G	-	0	0.1	0	0.036	0.071	0	0.081	0.4224	0.1336	0.0016	0.1885	0.4044	0.0021	0.1909	0.317
chr14	7856392	A->G	-	0.114	0.103	0.091	0.159	0.154	0	0.151	0.6366	0.4549	0.0041	0.0311	0.3448	-0.0005	0.4091	0.4622
chr14	7856400	A->G	-	0.171	0.207	0.273	0.176	0.12	0.053	0.151	0.0354	-0.4469	-0.001	0.3844	0.4712	0.0014	0.3857	0.4515
chr14	7856422	A->G	-	0.086	0.103	0	0.088	0	0	0.053	0.249	-0.1265	0.0006	0.3886	0.4731	0.0025	0.1988	0.3248
chr14	7856424	A->G	-	0.2	0.3	0.091	0.116	0.16	0.05	0.031	0.908	0.862	-0.002	0.1108	0.3684	0.0117	0.0017	0.0557
chr14	7856433	A->G	-	0.222	0.433	0.091	0.243	0.231	0.025	0.212	0.6763	0.5144	0.0023	0.2707	0.4391	0.0118	0.036	0.1332
chr14	7856434	A->G	-	0.083	0.1	0	0.071	0	0.025	0.051	0.2533	-0.12	0.0001	0.488	0.4985	0.0025	0.1691	0.2966
chr14	7856490	A->G	-	0.419	0.37	0	0.103	0.227	0	0.109	0.8625	0.7937	0.0033	0.1664	0.3941	0.0176	0.0066	0.0659
chr14	7856494	A->G	-	0.094	0.143	0	0.016	0	0.03	0.066	0.5039	0.2559	-0.0004	0.4119	0.4824	0.0049	0.0603	0.1714
chr14	7856526	A->G	-	0.062	0.233	0.083	0.091	0.043	0.026	0.155	0.2239	-0.1641	-0.0001	0.4847	0.4985	0.0043	0.1815	0.3101
chr14	7856558	A->G	-	0.053	0.192	0	0.038	0.158	0.024	0.023	0.7917	0.6876	0	0.4947	0.4987	0.0083	0.0106	0.0775
chr14	7856559	A->G	-	0.263	0.2	0.2	0.231	0.053	0	0.236	0.1032	-0.3452	0.0029	0.28	0.4406	0.0001	0.4951	0.4963
chr14	81444766	A->G	-	0.231	0.279	0	0.25	0.167	0	0.042	0.531	0.2964	0.0016	0.3582	0.4648	0.0102	0.0697	0.1826
chr14	8690387	A->G	+	0.241	0.074	0.182	0.136	0.133	0	0.1	0.1303	-0.3045	0.0025	0.2572	0.433	0.0002	0.4841	0.4925
chr14	8690425	A->G	+	0.16	0.163	0	0	0	0	0.3	0.3193	-0.0211	0.0056	0.1506	0.3868	0.0016	0.4074	0.4612
chr14	8690488	A->G	+	0.39	0.254	0	0.103	0.353	0.059	0.071	0.7662	0.6494	0.0046	0.1347	0.3771	0.0137	0.0253	0.1152
chr14	8690489	A->G	+	0.218	0.214	0	0.069	0.235	0.059	0.143	0.9435	0.9153	0.004	0.0094	0.3324	0.0081	0.0026	0.0565
chr14	8983089	A->G	-	0	0.043	0.014	0.045	0.066	0.004	0.037	0.2842	-0.0737	0.001	0.1764	0.3958	0.0004	0.3874	0.4526
chr15	10542686	A->G	-	0.387	0.341	0.182	0.303	0.225	0.077	0.088	0.4548	0.1822	-0.0003	0.473	0.4958	0.0104	0.078	0.1967
chr15	10542792	A->G	-	0.037	0.091	0.3	0.143	0.121	0.364	0.222	0.7497	0.6245	-0.0046	0.0887	0.3645	-0.0091	0.0401	0.142
chr15	10542804	A->G	-	0.2	0.15	0.25	0.14	0.063	0.056	0.107	0.0616	-0.4076	-0.0017	0.3178	0.4536	0.0009	0.4296	0.4693
chr15	10542821	A->G	-	0.071	0.071	0.083	0.073	0.081	0.118	0.018	0.5626	0.3439	-0.0021	0.0434	0.3448	0.0007	0.302	0.3975
chr15	10542828	A->G	-	0.462	0.436	0.273	0.216	0.211	0.308	0.245	0.5409	0.3114	-0.0035	0.1748	0.3958	0.0099	0.0495	0.1555
chr15	10542844	A->G	-	0.353	0.404	0.4	0.25	0.259	0.167	0.22	0.3773	0.066	-0.0028	0.2328	0.4255	0.0074	0.101	0.2263
chr15	10542941	A->G	-	0.054	0.106	0	0	0.013	0	0.013	0.8403	0.7604	-0.0007	0.201	0.4084	0.0048	0.0052	0.0606
chr15	10542945	A->G	-	0.088	0.115	0	0.02	0.038	0.038	0.013	0.847	0.7705	-0.0009	0.157	0.3879	0.0051	0.0047	0.0606
chr15	10542953	A->G	-	0.754	0.759	0.583	0.776	0.564	0.308	0.628	0.3091	-0.0364	0.0049	0.2474	0.428	0.0072	0.236	0.3554
chr15	10542957	A->G	-	0.158	0.184	0.083	0.18	0.141	0.077	0.128	0.5042	0.2564	0.0013	0.21	0.4125	0.0028	0.1167	0.2454
chr15	10542985	A->G	-	0.155	0.112	0.364	0.3	0.24	0.069	0.16	0.1466	-0.2801	0.001	0.4232	0.4842	-0.0053	0.2277	0.3506
chr15	10542987	A->G	-	0.017	0.011	0.091	0.102	0.08	0	0.053	0.2834	-0.075	0.0013	0.2363	0.4259	-0.0028	0.1508	0.2777
chr15	10543602	A->G	-	0.034	0.27	0	0.15	0.024	0	0	0.4456	0.1684	-0.0029	0.2421	0.4259	0.0091	0.0745	0.1904
chr15	10543655	A->G	-	0.76	0.788	0.923	0.667	0.811	0.353	0.65	0.1613	-0.2581	0.0024	0.3884	0.4731	0.0074	0.2685	0.3766
chr15	10543657	A->G	-	0.12	0.333	0.154	0.048	0.216	0	0.143	0.6415	0.4622	0.0002	0.4749	0.4958	0.0108	0.0334	0.1293
chr15	10543660	A->G	-	0.04	0.275	0	0	0.054	0	0	0.836	0.7541	-0.003	0.1003	0.3684	0.0122	0.0053	0.0609
chr15	10543674	A->G	-	0.08	0.192	0.154	0.15	0.162	0	0.053	0.2463	-0.1306	-0.0005	0.4365	0.4862	0.0045	0.1622	0.2906
chr15	10543677	A->G	-	0.24	0.25	0.077	0.143	0.135	0.111	0.053	0.7432	0.6148	-0.0016	0.2127	0.4135	0.0086	0.0137	0.0865
chr15	10543683	A->G	-	0	0.096	0.077	0.095	0.054	0	0	0.1521	-0.2718	-0.0014	0.2579	0.4333	0.0019	0.2696	0.3776
chr15	10543692	A->G	-	0.2	0.038	0.077	0.048	0.086	0.059	0	0.0886	-0.3671	-0.0001	0.485	0.4985	0.0024	0.2905	0.3893
chr15	15192180	A->G	+	0	0.089	0	0	0.024	0	0.022	0.6064	0.4095	-0.0004	0.3373	0.4589	0.0033	0.0352	0.1316
chr15	15192186	A->G	+	0.107	0.051	0.024	0.117	0.146	0.043	0.109	0.7814	0.6721	0.0038	0.0104	0.3324	-0.0008	0.3099	0.4035
chr15	15192190	A->G	+	0.085	0.129	0.045	0.066	0.071	0	0.174	0.5121	0.2682	0.0033	0.0785	0.3645	0.0012	0.3409	0.4243
chr15	15192213	A->G	+	0.057	0.065	0.02	0.096	0.1	0	0.08	0.6788	0.5183	0.0027	0.0285	0.3436	0.0003	0.4098	0.4622
chr15	15192226	A->G	+	0.014	0.134	0	0	0.057	0	0	0.8314	0.7471	-0.0011	0.1731	0.3958	0.0061	0.0058	0.0632
chr15	15192245	A->G	+	0.03	0.064	0	0.088	0.152	0.026	0.024	0.2896	-0.0656	0.0018	0.2227	0.4215	0.0018	0.2845	0.3853
chr15	15192253	A->G	+	0.143	0.235	0.25	0.203	0.263	0.16	0.172	0.0693	-0.396	-0.0006	0.3933	0.4754	0.0016	0.3112	0.4036
chr15	15192265	A->G	+	0.562	0.703	0.286	0.259	0.375	0.167	0.231	0.8958	0.8436	-0.0023	0.2425	0.4259	0.0239	0.0023	0.0557
chr15	15192314	A->G	+	0.116	0.064	0.039	0.153	0.227	0.021	0.22	0.9205	0.8808	0.0077	0.0012	0.3324	-0.0027	0.079	0.1975
chr15	15192316	A->G	+	0.348	0.171	0.314	0.319	0.295	0.042	0.3	0.396	0.094	0.0066	0.0903	0.3645	-0.003	0.3122	0.4039
chr15	15192319	A->G	+	0.486	0.429	0.275	0.347	0.341	0.125	0.471	0.6667	0.5	0.0075	0.0487	0.3496	0.0049	0.1856	0.3132
chr15	15192320	A->G	+	0.053	0.036	0.019	0.026	0.135	0	0.019	0.4766	0.215	0.0019	0.1381	0.3791	0.002	0.2023	0.3268
chr15	22733985	A->G	+	0.067	0.025	0	0	0	0	0	0.341	0.0114	0.0001	0.479	0.4973	0.0018	0.1262	0.2545
chr15	22734000	A->G	+	0.169	0.078	0	0	0.024	0	0.055	0.4582	0.1873	0.0015	0.26	0.4342	0.0041	0.1218	0.2508
chr15	23430339	A->G	+	0.214	0.167	0.083	0.087	0.097	0	0.15	0.5926	0.3889	0.0029	0.1245	0.3725	0.0042	0.1121	0.24
chr15	23430347	A->G	+	0.543	0.377	0.231	0.4	0.324	0.227	0.478	0.5678	0.3517	0.0076	0.0568	0.3645	0.0018	0.372	0.4424
chr15	23430382	A->G	+	0.059	0.048	0	0.067	0.143	0.042	0.217	0.7794	0.669	0.0062	0.0099	0.3324	-0.0029	0.1389	0.2671
chr15	23430385	A->G	+	0.529	0.286	0.188	0.6	0.19	0.042	0.304	0.1733	-0.24	0.0075	0.2161	0.4145	-0.0003	0.4892	0.4945
chr15	23430399	A->G	+	0.209	0.141	0.133	0.074	0.029	0.043	0.15	0.0901	-0.3648	0.0007	0.4087	0.4814	0.0019	0.3335	0.4199
chr15	39546040	A->G	-	0.143	0.076	0.043	0.036	0.04	0.037	0.026	0.3497	0.0245	-0.0002	0.4507	0.4915	0.0031	0.1142	0.242
chr15	39584630	A->G	-	0	0.15	0	0	0	0	0	0.6931	0.5396	-0.0022	0.1111	0.3684	0.0062	0.0206	0.1023
chr15	39584693	A->G	-	0.115	0.123	0.167	0.087	0.089	0	0.033	0.1654	-0.2519	-0.0012	0.3309	0.4586	0.003	0.2169	0.3415
chr15	39587409	A->G	-	0.1	0.152	0	0	0.031	0	0	0.9068	0.8601	-0.0011	0.1351	0.3771	0.0077	0.0017	0.0557
chr15	41254622	A->G	+	0.089	0.102	0.111	0.031	0.036	0	0.152	0.1223	-0.3165	0.0016	0.2671	0.438	0.0002	0.4757	0.4888
chr15	41755948	A->G	-	0.077	0.102	0	0.091	0.057	0	0	0.4946	0.2419	0.0001	0.474	0.4958	0.004	0.0697	0.1826
chr15	41756071	A->G	-	0	0.127	0	0	0	0	0	0.6931	0.5396	-0.0018	0.1111	0.3684	0.0052	0.0206	0.1023
chr15	41756072	A->G	-	0.023	0.127	0	0.083	0.061	0	0	0.4811	0.2216	-0.0006	0.38	0.4699	0.0045	0.0653	0.1775
chr15	41756082	A->G	-	0.07	0.123	0.273	0.417	0.147	0.071	0.111	0.1766	-0.2351	-0.0005	0.4676	0.4958	-0.0064	0.224	0.3487
chr15	41756083	A->G	-	0.07	0.062	0.182	0.455	0.029	0	0.056	0.1433	-0.285	0.0002	0.4891	0.4985	-0.0075	0.2394	0.3571
chr15	41756092	A->G	-	0.233	0.226	0	0.091	0.029	0	0	0.6172	0.4258	-0.0011	0.3707	0.4661	0.0108	0.0338	0.1295
chr15	44180074	A->G	-	0.092	0.062	0	0.011	0	0	0.091	0.3579	0.0368	0.0018	0.1665	0.3941	0.0014	0.2952	0.3932
chr15	44180109	A->G	-	0.176	0.093	0.077	0.221	0.205	0.048	0.237	0.8861	0.8291	0.0069	0.0025	0.3324	-0.0032	0.0688	0.1818
chr15	44180110	A->G	-	0.386	0.295	0.214	0.544	0.575	0.091	0.316	0.4896	0.2343	0.0107	0.0731	0.3645	0.001	0.4529	0.4789
chr15	44180113	A->G	-	0.086	0.064	0	0.096	0.109	0	0.024	0.5159	0.2738	0.002	0.1292	0.3763	0.0022	0.1744	0.3037
chr15	44180133	A->G	-	0.246	0.314	0.154	0.167	0.268	0	0.2	0.7956	0.6934	0.0037	0.0833	0.3645	0.0086	0.0244	0.1129
chr15	44180137	A->G	-	0	0.071	0	0.068	0.068	0	0.074	0.3585	0.0378	0.0019	0.1316	0.3771	0.0005	0.4035	0.4587
chr15	44180162	A->G	-	0.235	0.186	0	0.127	0.244	0	0.158	0.9566	0.9349	0.0063	0.0017	0.3324	0.0064	0.0052	0.0606
chr15	44180166	A->G	-	0	0.023	0	0.068	0.049	0	0.026	0.2156	-0.1766	0.0012	0.177	0.3958	-0.0005	0.389	0.4532
chr15	44180176	A->G	-	0.493	0.341	0.143	0.432	0.302	0.05	0.351	0.5651	0.3477	0.0091	0.0701	0.3645	0.0045	0.2723	0.3782
chr15	44180209	A->G	-	0.071	0.125	0	0.076	0.114	0.043	0.135	0.6766	0.5149	0.0029	0.0484	0.3489	0.002	0.1682	0.2965
chr15	8117555	A->G	-	0.067	0.185	0.167	0.1	0.105	0	0.08	0.2051	-0.1924	-0.001	0.3636	0.4656	0.0037	0.1837	0.3115
chr15	8117816	A->G	-	0	0.209	0	0.056	0.037	0	0	0.6112	0.4168	-0.0023	0.1837	0.4009	0.0079	0.0334	0.1293
chr15	8117906	A->G	-	0.222	0.22	0.273	0.294	0.192	0.118	0.163	0.0041	-0.4939	-0.0004	0.4522	0.4915	0.0002	0.4829	0.492
chr15	8118201	A->G	-	0.676	0.606	0	0.526	0.486	0.182	0.355	0.672	0.508	0.009	0.1233	0.3725	0.0177	0.0633	0.1745
chr15	92385925	A->G	-	0.887	0.794	0.941	0.881	0.871	0.981	0.866	0.6846	0.5269	-0.0019	0.1546	0.3868	-0.0048	0.0483	0.155
chr15	92670909	A->G	-	0.056	0.136	0.038	0.055	0.032	0	0.026	0.6388	0.4582	-0.0009	0.2469	0.428	0.0045	0.0283	0.12
chr16	1576463	A->G	-	0.238	0.061	0.034	0.25	0.098	0.048	0.125	0.2657	-0.1015	0.0044	0.1477	0.384	-0.0019	0.3611	0.4349
chr16	1576465	A->G	-	0.4	0.094	0.407	0.273	0.13	0.105	0.25	0.1312	-0.3032	0.002	0.3786	0.469	-0.0064	0.2412	0.3582
chr16	1576472	A->G	-	0.05	0.161	0.185	0	0.091	0	0.053	0.2501	-0.1249	-0.0022	0.2559	0.4329	0.0046	0.1681	0.2965
chr16	1576475	A->G	-	0.429	0.207	0.179	0.182	0.136	0.053	0.421	0.4188	0.1282	0.0085	0.0891	0.3645	-0.0007	0.4616	0.482
chr16	1576504	A->G	-	0.238	0.029	0	0	0.04	0	0.048	0.2914	-0.0629	0.0027	0.2346	0.4259	0.0032	0.2672	0.3766
chr16	1576511	A->G	-	0.381	0.441	0.367	0.154	0.12	0.053	0.429	0.1449	-0.2826	0.002	0.3996	0.4772	0.0064	0.278	0.382
chr16	1576518	A->G	-	0.095	0.143	0.032	0	0.02	0	0	0.8398	0.7598	-0.0017	0.0986	0.3678	0.0068	0.0051	0.0606
chr16	1576523	A->G	-	0	0.143	0	0	0.059	0	0.048	0.5852	0.3778	-0.0001	0.4699	0.4958	0.0052	0.0431	0.1477
chr16	1576524	A->G	-	0.095	0.286	0	0	0.039	0	0	0.8859	0.8288	-0.003	0.0767	0.3645	0.0132	0.0025	0.0565
chr16	1576626	A->G	-	0.278	0.033	0	0.091	0.044	0	0.05	0.232	-0.1521	0.0034	0.2277	0.4225	0.0023	0.3521	0.4295
chr16	17084147	A->G	+	0.071	0.061	0	0.025	0.048	0.014	0.064	0.8274	0.7412	0.0016	0.0235	0.3392	0.0017	0.0463	0.153
chr16	17084161	A->G	+	0.021	0.077	0	0.014	0.059	0	0.043	0.7473	0.621	0.0009	0.1428	0.3827	0.0026	0.0295	0.122
chr16	17084203	A->G	+	0.027	0.087	0	0	0.022	0	0.014	0.8526	0.7789	-0.0005	0.2324	0.4255	0.0037	0.0045	0.0606
chr16	17086798	A->G	+	0.016	0.097	0.083	0.028	0.027	0	0.016	0.379	0.0685	-0.0017	0.1499	0.3868	0.0026	0.1239	0.2525
chr16	17107010	A->G	-	0.102	0.053	0	0	0	0	0	0.4412	0.1618	-0.0001	0.4659	0.4958	0.0034	0.0818	0.2014
chr16	17768681	A->G	-	0.273	0.464	0.083	0.083	0.5	0	0.233	0.8841	0.8261	0.0065	0.0555	0.3603	0.0182	0.0071	0.0675
chr16	17768687	A->G	-	0.476	0.64	0.833	0.391	0.682	0.273	0.718	0.0764	-0.3853	0.0044	0.3294	0.4586	0.0018	0.4457	0.4766
chr16	17768693	A->G	-	0.143	0.125	0.154	0.048	0.263	0.182	0.231	0.1723	-0.2416	0.0028	0.2088	0.4125	-0.0008	0.4332	0.4713
chr16	2118444	A->G	+	0.016	0.096	0	0.03	0.088	0	0.086	0.5919	0.3878	0.002	0.0992	0.3684	0.0023	0.1428	0.2699
chr16	2118449	A->G	+	0.1	0.086	0.118	0.05	0.054	0.047	0.049	0.2174	-0.1739	-0.0011	0.2107	0.4125	0.0014	0.2282	0.351
chr16	2118450	A->G	+	0.029	0.074	0	0	0.027	0	0	0.9688	0.9532	-0.0005	0.0465	0.3481	0.0036	0.0002	0.0459
chr16	2118459	A->G	+	0.039	0.058	0.056	0.048	0.05	0	0.047	0.2264	-0.1604	0.0006	0.2713	0.4391	0.0007	0.2957	0.3935
chr16	2118540	A->G	+	0.208	0.156	0.048	0.245	0.1	0	0.2	0.4224	0.1335	0.0053	0.0931	0.3645	0.0002	0.48	0.4903
chr16	2118561	A->G	+	0.179	0.241	0.238	0.186	0.132	0.026	0.155	0.1268	-0.3098	-0.0002	0.48	0.4973	0.0033	0.2517	0.3656
chr16	2118566	A->G	+	0	0.059	0	0.036	0.022	0	0.015	0.3235	-0.0147	-0.0001	0.4681	0.4958	0.0016	0.1272	0.2547
chr16	2118585	A->G	+	0.072	0.131	0	0.07	0.022	0	0	0.6134	0.4201	-0.0009	0.2906	0.4406	0.0052	0.0331	0.1293
chr16	2118591	A->G	+	0.179	0.439	0.091	0.208	0.068	0.023	0.098	0.5471	0.3207	-0.003	0.2691	0.4385	0.0137	0.0465	0.1531
chr16	2118598	A->G	+	0.275	0.17	0.059	0.114	0.103	0	0.143	0.5675	0.3512	0.0036	0.1317	0.3771	0.0051	0.1251	0.2534
chr16	2118604	A->G	+	0.076	0.08	0	0.156	0.026	0	0.098	0.2151	-0.1773	0.0025	0.1805	0.3987	-0.0006	0.4373	0.4734
chr16	2118605	A->G	+	0.119	0.069	0.1	0.152	0.051	0	0.098	0.1556	-0.2667	0.0018	0.2246	0.4225	-0.0014	0.3365	0.4207
chr16	2119509	A->G	+	0.075	0.041	0	0.019	0	0.034	0	0.2844	-0.0734	-0.0007	0.293	0.4413	0.002	0.1402	0.2689
chr16	2119533	A->G	+	0.063	0.031	0.062	0.07	0.026	0	0.053	0.1587	-0.262	0.0009	0.2345	0.4259	-0.0009	0.2942	0.3924
chr16	2211314	A->G	-	0.2	0.137	0	0	0	0.03	0.111	0.3571	0.0357	0.0013	0.3475	0.4595	0.0052	0.1469	0.2742
chr16	2211315	A->G	-	0.314	0.157	0.125	0.08	0.061	0.029	0.178	0.2423	-0.1366	0.0026	0.271	0.4391	0.0035	0.2787	0.3826
chr16	2212371	A->G	-	0.6	0.529	0.091	0.32	0.2	0.154	0.375	0.5104	0.2657	0.0046	0.2553	0.4325	0.0138	0.0969	0.2207
chr16	2212439	A->G	-	0.278	0.471	0.2	0	0	0	0.125	0.5585	0.3378	-0.0051	0.2115	0.4127	0.0176	0.0441	0.1488
chr16	2212455	A->G	-	0.118	0.438	0.1	0	0	0.036	0.067	0.689	0.5335	-0.0061	0.1031	0.3684	0.0165	0.0216	0.1045
chr16	27667415	A->G	-	0.225	0.14	0.083	0.259	0.091	0	0.091	0.1445	-0.2833	0.0025	0.2837	0.4406	0.0016	0.3902	0.4533
chr16	31095683	A->G	+	0.118	0.214	0.1	0.267	0.238	0	0.133	0.3259	-0.0111	0.0035	0.1945	0.4056	0.0031	0.284	0.3853
chr16	324998	A->G	-	0.184	0.22	0.091	0.146	0.194	0.1	0.1	0.8774	0.8161	0.0004	0.3444	0.4595	0.0059	0.0041	0.0606
chr16	325003	A->G	-	0.104	0.12	0.045	0.064	0.097	0.025	0	0.7658	0.6487	-0.0006	0.2894	0.4406	0.0051	0.0118	0.0821
chr16	325032	A->G	-	0.07	0.045	0	0.04	0.023	0.091	0	0.2121	-0.1818	-0.0014	0.1949	0.4056	0.0014	0.2655	0.3765
chr16	325537	A->G	-	0.214	0.146	0.19	0.108	0.119	0.042	0.167	0.1651	-0.2524	0.0017	0.2737	0.4395	0.0012	0.3733	0.4429
chr16	325549	A->G	-	0.035	0.091	0.091	0.07	0.075	0	0	0.2417	-0.1375	-0.0011	0.2684	0.4382	0.0025	0.1708	0.2987
chr16	325569	A->G	-	0.48	0.485	0.222	0.189	0.314	0.167	0.222	0.8599	0.7898	0	0.4928	0.4985	0.0156	0.0047	0.0606
chr16	325579	A->G	-	0.041	0.109	0	0.029	0.146	0	0.029	0.7082	0.5624	0.0015	0.1815	0.399	0.0049	0.0359	0.1332
chr16	325616	A->G	-	0.373	0.29	0.333	0.417	0.439	0.222	0.333	0.4378	0.1568	0.0046	0.0789	0.3645	-0.001	0.4002	0.4568
chr16	33089629	A->G	+	0.261	0.467	0	0.062	0.125	0	0.059	0.8962	0.8443	-0.0018	0.2639	0.4356	0.0208	0.0023	0.0557
chr16	33089632	A->G	+	0.136	0.133	0.158	0.25	0.125	0	0	0.0288	-0.4568	-0.0008	0.4333	0.4862	0.002	0.3766	0.4455
chr16	33089654	A->G	+	0.964	0.902	0.857	0.85	0.837	0.514	0.591	0.3375	0.0063	-0.0003	0.4825	0.4985	0.0123	0.1226	0.2519
chr16	33089658	A->G	+	0.125	0.14	0.033	0.048	0.023	0.026	0.087	0.4672	0.2008	0.0003	0.4294	0.4862	0.004	0.0828	0.2031
chr16	33089708	A->G	+	0.138	0.156	0.043	0.231	0.217	0	0	0.2783	-0.0826	0.0018	0.3382	0.4589	0.0052	0.1999	0.3255
chr16	33089721	A->G	+	0.041	0.118	0	0.042	0.056	0	0.034	0.7688	0.6532	0.0003	0.395	0.4754	0.0042	0.0145	0.0878
chr16	35202575	A->G	-	0.615	0.761	0.609	0.532	0.516	0.093	0.308	0.4175	0.1263	-0.0014	0.4341	0.4862	0.0185	0.0875	0.2111
chr16	35202598	A->G	-	0.16	0.155	0.05	0.178	0.345	0.012	0.067	0.5117	0.2675	0.0048	0.1336	0.3771	0.0055	0.1724	0.3008
chr16	35202599	A->G	-	0.835	0.843	0.632	0.568	0.764	0.148	0.455	0.6144	0.4216	0.0044	0.2905	0.4406	0.0215	0.0512	0.1565
chr16	35202611	A->G	-	0.123	0.171	0.05	0	0.057	0.01	0.019	0.8763	0.8144	-0.0014	0.1339	0.3771	0.0078	0.003	0.0571
chr16	35202621	A->G	-	0.602	0.771	0	0.5	0.525	0.079	0.185	0.7602	0.6403	0.0045	0.2738	0.4395	0.0292	0.0185	0.0967
chr16	35202637	A->G	-	0.156	0.102	0.067	0.057	0.02	0	0	0.3484	0.0226	-0.001	0.3389	0.4589	0.0045	0.1088	0.2353
chr16	35202694	A->G	-	0.086	0	0	0.031	0.029	0.011	0	0.1479	-0.2781	0.0008	0.2854	0.4406	0.0006	0.3816	0.4484
chr16	35202696	A->G	-	0.462	0.733	0.059	0.188	0.309	0.022	0.085	0.9274	0.8911	-0.0021	0.2847	0.4406	0.0319	0.0011	0.0557
chr16	35202697	A->G	-	0.391	0.427	0.235	0.312	0.294	0.056	0.13	0.5941	0.3912	0.0001	0.495	0.4988	0.0129	0.0426	0.1472
chr16	35202702	A->G	-	0.366	0.242	0.188	0.333	0.298	0.127	0.051	0.2085	-0.1872	0.0003	0.48	0.4973	0.0064	0.1983	0.3245
chr16	35202719	A->G	-	0.06	0.1	0.067	0	0.02	0	0	0.6673	0.501	-0.0018	0.0948	0.3645	0.0042	0.0258	0.1158
chr16	35202720	A->G	-	0.171	0.033	0.067	0.074	0.137	0	0	0.2325	-0.1512	0.0018	0.2765	0.4406	0.0024	0.2833	0.3849
chr16	35202773	A->G	-	0.06	0.062	0.154	0.08	0.12	0	0.027	0.0037	-0.4944	-0.0002	0.4752	0.4958	0.0004	0.4554	0.48
chr16	35202774	A->G	-	0.103	0.234	0	0.08	0.16	0	0	0.8565	0.7848	-0.0003	0.4434	0.4883	0.0107	0.0048	0.0606
chr16	35202792	A->G	-	0.079	0.069	0	0.111	0.11	0	0.02	0.4164	0.1246	0.0019	0.1764	0.3958	0.0022	0.2103	0.3346
chr16	46511721	A->G	+	0.263	0.19	0.1	0.114	0.154	0.118	0.077	0.5761	0.3642	-0.0004	0.4343	0.4862	0.0062	0.0438	0.1485
chr16	47520232	A->G	-	0.105	0.026	0	0.008	0.078	0	0.013	0.5627	0.344	0.0017	0.135	0.3771	0.0025	0.1258	0.2543
chr16	47520245	A->G	-	0.085	0.162	0	0.089	0.179	0.04	0.041	0.7015	0.5523	0.0012	0.2604	0.4342	0.0061	0.0307	0.124
chr16	47520246	A->G	-	0.102	0.162	0	0.125	0.202	0.04	0.096	0.7036	0.5554	0.003	0.0825	0.3645	0.0046	0.0683	0.1811
chr16	47520249	A->G	-	0.333	0.114	0.133	0.274	0.381	0.042	0.225	0.6708	0.5063	0.0093	0.0266	0.3392	-0.0004	0.4709	0.4858
chr16	4785537	A->G	-	0.128	0.234	0.083	0	0.089	0	0	0.8947	0.842	-0.0026	0.0659	0.3645	0.0109	0.0022	0.0557
chr16	4785557	A->G	-	0.06	0.048	0	0.143	0.098	0.1	0	0.0028	-0.4957	-0.0003	0.4605	0.4955	0.0001	0.4923	0.496
chr16	49326817	A->G	-	0.145	0.299	0.059	0.057	0.106	0	0.125	0.7629	0.6443	0.0003	0.4483	0.4907	0.0103	0.0145	0.0878
chr16	49326827	A->G	-	0.053	0	0	0	0.043	0	0.091	0.7684	0.6526	0.0031	0.011	0.3324	-0.0012	0.1844	0.3118
chr16	49326831	A->G	-	0.158	0.07	0.067	0.091	0.065	0.077	0.074	0.0697	-0.3954	0.0006	0.3651	0.4657	0.0005	0.4049	0.459
chr16	49327976	A->G	-	0.104	0.186	0	0.043	0.096	0	0.075	0.9086	0.8629	0.0012	0.1402	0.3811	0.0071	0.0028	0.0565
chr16	52085198	A->G	-	0.258	0.489	0.067	0.087	0.122	0	0	0.8944	0.8416	-0.0045	0.0887	0.3645	0.0219	0.0022	0.0557
chr16	52133257	A->G	+	0.179	0.116	0.086	0.04	0.089	0.066	0.024	0.491	0.2365	-0.0011	0.2902	0.4406	0.0048	0.0605	0.1717
chr16	52133303	A->G	+	0.1	0.053	0.164	0	0	0.017	0.03	0.1336	-0.2995	-0.0021	0.239	0.4259	0.0007	0.4296	0.4693
chr16	55884389	A->G	-	0.205	0.2	0.192	0.086	0.25	0.071	0.179	0.5219	0.2829	0.0023	0.1768	0.3958	0.0041	0.1235	0.2522
chr16	55884432	A->G	-	0.061	0.083	0	0.067	0.122	0.04	0.148	0.7426	0.6139	0.0038	0.0167	0.3324	0.0001	0.4824	0.4918
chr16	57960613	A->G	+	0.244	0.08	0.267	0.348	0.258	0.04	0.167	0.2293	-0.156	0.0045	0.194	0.4056	-0.0051	0.2348	0.3554
chr16	57960631	A->G	+	0.149	0.036	0.125	0.107	0.065	0	0.174	0.4789	0.2183	0.0039	0.0716	0.3645	-0.0035	0.1514	0.2784
chr16	62681136	A->G	-	0.211	0.185	0.089	0.432	0.289	0.026	0.284	0.4886	0.2329	0.009	0.0618	0.3645	-0.003	0.3311	0.4179
chr16	62681148	A->G	-	0.023	0.039	0	0.065	0.075	0.008	0.062	0.6196	0.4295	0.0021	0.0349	0.3448	-0.0002	0.4355	0.4718
chr16	62681163	A->G	-	0.245	0.282	0.045	0.384	0.386	0.017	0.219	0.572	0.3579	0.0083	0.0738	0.3645	0.005	0.2397	0.3573
chr16	62681176	A->G	-	0.034	0.107	0.031	0.015	0	0	0.036	0.4869	0.2304	-0.0009	0.2576	0.4332	0.0034	0.0617	0.1734
chr16	62681189	A->G	-	0.059	0.046	0.04	0.085	0.214	0.022	0.103	0.5471	0.3207	0.0044	0.0512	0.3523	-0.0004	0.4534	0.4791
chr16	62681190	A->G	-	0.605	0.75	0.2	0.708	0.862	0.153	0.692	0.8044	0.7066	0.0179	0.0194	0.3324	0.0125	0.1	0.2245
chr16	62681226	A->G	-	0.25	0.122	0.125	0.256	0.294	0.066	0.25	0.8311	0.7466	0.0076	0.0059	0.3324	-0.0021	0.2201	0.3446
chr16	62681227	A->G	-	0.042	0.068	0	0.023	0.059	0.015	0.031	0.9177	0.8766	0.0006	0.0656	0.3645	0.0025	0.0028	0.0565
chr16	62681230	A->G	-	0.071	0.043	0	0.119	0.033	0	0.065	0.3006	-0.0491	0.0022	0.1313	0.3771	-0.0007	0.3908	0.4533
chr16	62681271	A->G	-	0.226	0.509	0	0.031	0.087	0	0	0.9019	0.8529	-0.0047	0.0883	0.3645	0.0238	0.0019	0.0557
chr16	62681292	A->G	-	0.138	0.256	0.308	0.231	0.154	0.063	0.2	0.0117	-0.4825	-0.0008	0.4226	0.484	0.0007	0.4519	0.4786
chr16	62681293	A->G	-	0.143	0.068	0.091	0.2	0.231	0.027	0.167	0.7011	0.5516	0.0059	0.0188	0.3324	-0.0024	0.2099	0.3343
chr16	71262606	A->G	-	0.043	0.027	0	0.081	0	0	0.021	0.0513	-0.4231	0.0006	0.3333	0.4589	-0.0003	0.4516	0.4786
chr16	71262616	A->G	-	0.073	0.014	0	0.086	0	0	0.065	0.3226	-0.0161	0.0021	0.1243	0.3725	-0.0015	0.2544	0.3674
chr16	71262653	A->G	-	0.143	0.023	0	0.105	0.094	0.062	0.028	0.16	-0.26	0.0018	0.2396	0.4259	0.0003	0.4589	0.48
chr16	71263309	A->G	-	0.094	0.185	0.062	0.099	0.071	0	0.071	0.5671	0.3507	0	0.4997	0.4997	0.0052	0.0485	0.1552
chr16	71263315	A->G	-	0.016	0.078	0	0.149	0.074	0	0.048	0.1236	-0.3147	0.0016	0.2675	0.438	0.0003	0.4707	0.4858
chr16	71263327	A->G	-	0.052	0.043	0.069	0.129	0.096	0.048	0.071	0.3191	-0.0214	0.0013	0.1757	0.3958	-0.002	0.1525	0.2795
chr16	71263387	A->G	-	0.031	0.02	0.091	0.195	0.095	0	0.023	0.1167	-0.325	0.0011	0.3658	0.4657	-0.003	0.2574	0.3701
chr16	71263431	A->G	-	0.043	0.085	0	0.009	0	0	0	0.7866	0.68	-0.0009	0.1344	0.3771	0.0039	0.0092	0.0748
chr16	71263441	A->G	-	0.071	0.158	0.08	0.189	0.135	0	0.07	0.1856	-0.2216	0.0012	0.3481	0.4595	0.0026	0.2703	0.3776
chr16	71263458	A->G	-	0.205	0.259	0.115	0.222	0.237	0.167	0.125	0.5781	0.3671	-0.0002	0.4641	0.4958	0.0054	0.0445	0.1492
chr16	71263862	A->G	-	0.333	0.184	0.111	0.311	0.209	0	0.127	0.3372	0.0058	0.0048	0.1771	0.3958	0.0035	0.3014	0.3974
chr16	73400764	A->G	-	0.083	0.013	0.038	0.086	0.045	0.1	0.048	0.2696	-0.0956	0	0.4938	0.4987	-0.002	0.157	0.2842
chr16	73400804	A->G	-	0	0.02	0.105	0.083	0.063	0	0.097	0.3889	0.0834	0.0016	0.1965	0.4056	-0.0036	0.1012	0.2265
chr16	73401435	A->G	-	0.025	0.025	0	0.148	0.118	0.083	0.126	0.4797	0.2196	0.0034	0.0843	0.3645	-0.004	0.1115	0.2392
chr17	11895185	A->G	-	0.3	0.4	0.083	0.102	0.206	0.1	0.12	0.954	0.931	-0.0009	0.2532	0.4319	0.0152	0.0005	0.0541
chr17	11895200	A->G	-	0.273	0	0.077	0.08	0.114	0.1	0.192	0.3772	0.0657	0.0051	0.0998	0.3684	-0.0035	0.2467	0.3611
chr17	11895202	A->G	-	0.273	0.188	0.077	0.16	0.229	0.1	0.192	0.8583	0.7874	0.0043	0.0131	0.3324	0.0037	0.0484	0.155
chr17	11895203	A->G	-	0.273	0	0	0.04	0.171	0.2	0.154	0.1687	-0.247	0.0042	0.2099	0.4125	-0.0015	0.413	0.4627
chr17	19829164	A->G	-	0.2	0.095	0.071	0.062	0.1	0	0.265	0.6298	0.4446	0.0066	0.0321	0.3448	-0.001	0.3982	0.456
chr17	19829183	A->G	-	0.333	0.2	0.143	0.294	0.194	0.107	0.152	0.2216	-0.1676	0.0025	0.2603	0.4342	0.0025	0.3148	0.4051
chr17	19829186	A->G	-	0.238	0.35	0.077	0.059	0.129	0	0.118	0.8417	0.7626	0.0001	0.4911	0.4985	0.0136	0.0061	0.064
chr17	19829192	A->G	-	0	0.15	0.154	0.125	0.097	0	0.029	0.1153	-0.327	-0.0019	0.2824	0.4406	0.0023	0.3067	0.4009
chr17	24206245	A->G	+	0.12	0.429	0.25	0.4	0.375	0	0.5	0.324	-0.014	0.0092	0.1337	0.3771	0.0005	0.4812	0.4912
chr17	24206246	A->G	+	0.88	0.81	0.917	0.6	0.727	0.316	0.909	0.2536	-0.1197	0.0083	0.2059	0.4111	0.0047	0.3634	0.4372
chr17	24206271	A->G	+	0.154	0.15	0.083	0	0.323	0.105	0.182	0.4714	0.2071	0.0044	0.1355	0.3771	0.0043	0.2127	0.3371
chr17	24206272	A->G	+	0.077	0	0.167	0	0.129	0.053	0.182	0.3158	-0.0263	0.0032	0.1733	0.3958	-0.0047	0.1571	0.2842
chr17	24206275	A->G	+	0.115	0.4	0	0	0.194	0	0.25	0.6644	0.4966	0.0035	0.2323	0.4255	0.0134	0.0428	0.1477
chr17	28292744	A->G	+	0.412	0.417	0.312	0.125	0.2	0.163	0.408	0.2664	-0.1004	0.0018	0.3718	0.4663	0.007	0.1935	0.3194
chr17	28292884	A->G	+	0.632	0.412	0.456	0.383	0.083	0.081	0.39	0.0373	-0.444	0.0015	0.4394	0.4862	0.0037	0.3953	0.4545
chr17	28726906	A->G	-	0.239	0.2	0	0.156	0.087	0	0.25	0.58	0.37	0.0062	0.067	0.3645	0.0032	0.2586	0.3706
chr17	28726914	A->G	-	0.149	0.179	0.033	0.161	0.125	0	0.182	0.6664	0.4995	0.0044	0.0472	0.3481	0.0027	0.1949	0.3208
chr17	90945717	A->G	-	0.139	0.138	0.043	0	0.038	0	0	0.7543	0.6314	-0.0012	0.2276	0.4225	0.0071	0.0126	0.084
chr17	90945749	A->G	-	0.543	0.649	0.304	0.457	0.494	0.125	0.356	0.7619	0.6429	0.0041	0.1836	0.4009	0.0162	0.0222	0.1065
chr17	90945756	A->G	-	0.133	0.432	0	0.109	0.126	0.008	0.04	0.8066	0.7099	-0.0025	0.2322	0.4255	0.0174	0.0078	0.0688
chr17	90945827	A->G	-	0.073	0.091	0.045	0.111	0.063	0	0.035	0.2353	-0.147	0.0006	0.3669	0.4658	0.0019	0.2177	0.3424
chr17	90945833	A->G	-	0.051	0.086	0.136	0.067	0.063	0.009	0.035	0.0958	-0.3562	-0.0011	0.2865	0.4406	0.001	0.3508	0.4292
chr18	2386007	A->G	+	0.615	0.167	0.111	0.071	0.35	0.091	0.308	0.5204	0.2807	0.0105	0.0911	0.3645	0.0063	0.2595	0.3706
chr18	28218170	A->G	+	0.381	0.25	0.389	0.217	0.15	0.062	0.241	0.0198	-0.4703	0.0005	0.4665	0.4958	0.0017	0.4167	0.4636
chr18	28218178	A->G	+	0.208	0.09	0.087	0.059	0.064	0	0.035	0.2712	-0.0932	0.0007	0.4097	0.4819	0.0039	0.1774	0.3065
chr18	28218198	A->G	+	0.118	0.014	0	0.02	0.02	0	0.033	0.3006	-0.0492	0.0017	0.1851	0.4015	0.001	0.337	0.4207
chr18	28218257	A->G	+	0.222	0.137	0.133	0.179	0.161	0	0.115	0.3827	0.0741	0.003	0.1554	0.3869	0.0022	0.2851	0.3858
chr18	3911009	A->G	-	0.077	0.071	0	0	0.025	0	0	0.8163	0.7245	-0.0002	0.3963	0.4757	0.004	0.0077	0.0688
chr18	3911442	A->G	-	0.312	0.25	0.1	0.143	0.042	0	0.059	0.4097	0.1146	-0.0007	0.4414	0.4871	0.0094	0.0907	0.2143
chr18	3911450	A->G	-	0.453	0.513	0	0	0.04	0	0	0.7698	0.6547	-0.0041	0.2456	0.4268	0.0269	0.0111	0.0794
chr18	3911620	A->G	-	0.872	0.964	0.455	0.143	0.36	0	0.222	0.7129	0.5694	-0.0044	0.3312	0.4587	0.0401	0.0182	0.0961
chr18	52022843	A->G	+	0.1	0.07	0.105	0.184	0.069	0	0.178	0.4555	0.1832	0.0039	0.0836	0.3645	-0.0039	0.1425	0.2699
chr18	52022869	A->G	+	0.021	0.092	0	0	0.014	0	0.023	0.7098	0.5646	-0.0005	0.3032	0.4457	0.0036	0.0183	0.0963
chr18	73234455	A->G	-	0.114	0.192	0.067	0.167	0.091	0	0.167	0.363	0.0445	0.0027	0.1775	0.3958	0.0024	0.2675	0.3766
chr19	10953074	A->G	+	0.207	0.2	0	0.077	0.05	0	0.2	0.5369	0.3053	0.004	0.1324	0.3771	0.0051	0.1502	0.2774
chr19	11272393	A->G	+	0.129	0.065	0	0.091	0.028	0.083	0.176	0.3174	-0.0239	0.0032	0.1235	0.3725	-0.002	0.2892	0.3888
chr19	11272406	A->G	+	0.033	0.241	0.1	0.068	0.033	0.083	0.032	0.6971	0.5456	-0.0048	0.0355	0.3448	0.0068	0.033	0.1293
chr19	11272447	A->G	+	0.276	0.444	0.467	0.348	0.267	0.133	0.455	0.028	-0.458	0.0017	0.3932	0.4754	0.0006	0.4738	0.4875
chr19	11272450	A->G	+	0.357	0.391	0.429	0.512	0.321	0.357	0.586	0.4201	0.1301	0.0039	0.1654	0.3941	-0.0077	0.0936	0.2176
chr19	11272454	A->G	+	0.286	0.091	0.071	0.465	0.143	0.214	0.241	0.2567	-0.1149	0.0048	0.2191	0.4172	-0.008	0.1781	0.3071
chr19	11272470	A->G	+	0.889	0.808	0.846	0.846	0.562	0.692	0.893	0.0309	-0.4536	0.0008	0.451	0.4915	-0.0028	0.3695	0.4416
chr19	11272499	A->G	+	0.265	0.212	0.308	0.137	0.179	0	0.278	0.1661	-0.2509	0.0036	0.2392	0.4259	0.0009	0.4453	0.4766
chr19	1142611	A->G	+	0	0.075	0	0	0.038	0	0	0.744	0.6159	-0.0006	0.2394	0.4259	0.0034	0.0138	0.0865
chr19	1142654	A->G	+	0	0.095	0	0	0	0	0	0.6931	0.5396	-0.0014	0.1111	0.3684	0.0039	0.0206	0.1023
chr19	1142656	A->G	+	0.176	0.339	0.25	0	0.154	0.133	0.066	0.7233	0.585	-0.0061	0.048	0.3489	0.0117	0.0203	0.1023
chr19	11890556	A->G	-	0	0.062	0	0	0	0	0.011	0.5638	0.3457	-0.0006	0.2148	0.4145	0.0023	0.0429	0.1477
chr19	13784085	A->G	-	0.122	0.284	0	0	0.031	0	0	0.8842	0.8263	-0.0029	0.0851	0.3645	0.0134	0.0026	0.0565
chr19	13784127	A->G	-	0.261	0.373	0.214	0.346	0.162	0	0.172	0.2363	-0.1455	0.0006	0.4571	0.4945	0.0073	0.1859	0.3134
chr19	1590689	A->G	-	0.057	0.146	0.1	0.115	0.127	0.08	0.08	0.2308	-0.1537	-0.0006	0.3303	0.4586	0.002	0.1686	0.2965
chr19	1590692	A->G	-	0.083	0.143	0.1	0.037	0.106	0	0.019	0.6292	0.4438	-0.001	0.2829	0.4406	0.0055	0.0303	0.1229
chr19	1590706	A->G	-	0.081	0.24	0.091	0.236	0.159	0.036	0.16	0.2058	-0.1913	0.0018	0.3066	0.4477	0.0029	0.2825	0.3847
chr19	1590707	A->G	-	0.162	0.24	0.273	0.473	0.377	0.25	0.424	0.4783	0.2174	0.0059	0.1031	0.3684	-0.0087	0.0907	0.2143
chr19	1590712	A->G	-	0.108	0.08	0	0.196	0.145	0.107	0.194	0.5475	0.3213	0.0048	0.0477	0.3484	-0.0032	0.178	0.3071
chr19	1590715	A->G	-	0.081	0.16	0	0.071	0.101	0.036	0.097	0.7479	0.6218	0.0015	0.151	0.3868	0.0045	0.0284	0.12
chr19	1590720	A->G	-	0	0.102	0	0.018	0	0	0	0.6155	0.4232	-0.0014	0.1391	0.3808	0.0039	0.0337	0.1295
chr19	1590733	A->G	-	0.105	0.102	0.091	0.058	0.092	0.037	0.07	0.5511	0.3267	0.0003	0.3596	0.4648	0.0022	0.063	0.1742
chr19	1590746	A->G	-	0.053	0.083	0.091	0.02	0.115	0.038	0.126	0.2559	-0.1162	0.0017	0.1738	0.3958	0.0003	0.4583	0.48
chr19	16097976	A->G	-	0.086	0.065	0	0	0.118	0.017	0.038	0.7692	0.6537	0.0018	0.0784	0.3645	0.0035	0.0354	0.1319
chr19	16097982	A->G	-	0.1	0.15	0	0.111	0.022	0	0	0.4522	0.1783	-0.0009	0.3613	0.4651	0.0056	0.0729	0.1881
chr19	16097988	A->G	-	0.467	0.208	0.25	0.692	0.5	0.1	0.575	0.7093	0.5639	0.0173	0.0182	0.3324	-0.0112	0.1107	0.2382
chr19	16099337	A->G	-	0.091	0.091	0	0	0	0	0.029	0.5939	0.3908	-0.0001	0.4787	0.4973	0.0042	0.0416	0.1447
chr19	16099340	A->G	-	0.2	0.152	0	0.061	0.065	0.037	0.086	0.6177	0.4265	0.0015	0.251	0.4309	0.0058	0.055	0.1633
chr19	16099406	A->G	-	0.051	0.063	0	0.098	0.069	0.012	0.147	0.6688	0.5032	0.0039	0.0235	0.3392	-0.0015	0.2368	0.3554
chr19	16099411	A->G	-	0.026	0.016	0	0.027	0.068	0	0.059	0.884	0.826	0.0023	0.0029	0.3324	-0.0004	0.2819	0.3844
chr19	16099422	A->G	-	0.213	0.116	0.105	0.108	0.135	0.057	0.158	0.5926	0.3888	0.003	0.0555	0.3603	0.0011	0.3112	0.4036
chr19	16099442	A->G	-	0.053	0.101	0	0.071	0.063	0	0.188	0.543	0.3145	0.0044	0.0523	0.3523	-0.0004	0.4547	0.4795
chr19	16181724	A->G	-	0.161	0.086	0	0.037	0.085	0	0.079	0.7679	0.6518	0.0029	0.0457	0.3448	0.0036	0.0591	0.1697
chr19	16181740	A->G	-	0.184	0.107	0.2	0.095	0.079	0	0.036	0.0705	-0.3943	-0.001	0.3888	0.4731	0.0025	0.3106	0.4035
chr19	16182258	A->G	-	0.195	0.244	0.167	0	0.091	0	0	0.6697	0.5046	-0.0035	0.146	0.3827	0.0112	0.0236	0.1107
chr19	16182275	A->G	-	0.163	0.111	0.067	0.067	0.093	0	0.057	0.5969	0.3954	0.0013	0.2228	0.4215	0.004	0.0675	0.1802
chr19	16182292	A->G	-	0.041	0.091	0.111	0.167	0.045	0	0.057	0.0189	-0.4716	-0.0001	0.4817	0.4982	-0.0009	0.4105	0.4622
chr19	16182306	A->G	-	0.019	0.085	0	0.053	0.044	0	0.028	0.488	0.232	0.0003	0.383	0.4711	0.0025	0.0813	0.2008
chr19	16182307	A->G	-	0.135	0.051	0.167	0.158	0.111	0	0.083	0.1139	-0.3292	0.0017	0.2804	0.4406	-0.002	0.3128	0.404
chr19	16183598	A->G	-	0.098	0.111	0	0.026	0.022	0	0.02	0.747	0.6205	-0.0001	0.4541	0.4923	0.005	0.0153	0.0899
chr19	16183625	A->G	-	0.179	0.103	0	0.029	0.083	0	0	0.6653	0.4979	0.0009	0.3343	0.4589	0.0065	0.0345	0.1309
chr19	16183634	A->G	-	0.211	0.189	0.056	0	0.051	0.125	0	0.6587	0.4881	-0.0038	0.0963	0.3645	0.009	0.0274	0.1188
chr19	16183662	A->G	-	0.018	0.02	0	0.021	0.036	0.036	0.125	0.5053	0.2579	0.0027	0.0627	0.3645	-0.0023	0.1479	0.2755
chr19	16183733	A->G	-	0.271	0.255	0.077	0.143	0.083	0	0.224	0.4911	0.2367	0.0038	0.1725	0.3958	0.0058	0.1488	0.2758
chr19	16183738	A->G	-	0.133	0.178	0.071	0.28	0.029	0.059	0.116	0.0025	-0.4962	0.0002	0.4777	0.497	0.0003	0.4786	0.4901
chr19	16183743	A->G	-	0.114	0.087	0	0.091	0	0	0.023	0.2306	-0.154	0.0003	0.4467	0.4896	0.0029	0.1922	0.3175
chr19	16183760	A->G	-	0.083	0.073	0	0.027	0.039	0	0.038	0.8055	0.7082	0.001	0.1118	0.3686	0.0029	0.018	0.0958
chr19	16183772	A->G	-	0.118	0.068	0.095	0.071	0.055	0	0.095	0.2287	-0.1569	0.0016	0.1854	0.4017	0.0001	0.4795	0.4903
chr19	16183793	A->G	-	0.103	0.081	0	0.119	0.054	0	0.048	0.3519	0.0278	0.0018	0.1934	0.4056	0.0018	0.2552	0.368
chr19	16183828	A->G	-	0.226	0.04	0	0.027	0.047	0	0.023	0.3033	-0.0451	0.0021	0.2698	0.439	0.0037	0.2221	0.3466
chr19	16184200	A->G	-	0.172	0.111	0.2	0.2	0.083	0	0.095	0.01	-0.4849	0.0006	0.4305	0.4862	-0.0006	0.45	0.4785
chr19	16184316	A->G	-	0.393	0.441	0.222	0.423	0.289	0.172	0.305	0.4172	0.1258	0.0024	0.2822	0.4406	0.0066	0.1362	0.2653
chr19	16184319	A->G	-	0.143	0.088	0.056	0.192	0.105	0.241	0.136	0.1677	-0.2484	-0.0002	0.4673	0.4958	-0.0031	0.2309	0.353
chr19	16184320	A->G	-	0.179	0.091	0.222	0.308	0.132	0.069	0.153	0.2283	-0.1576	0.0018	0.3111	0.4489	-0.0051	0.1721	0.3008
chr19	16184326	A->G	-	0.286	0.257	0.167	0.308	0.205	0	0.186	0.3612	0.0418	0.0039	0.1888	0.4044	0.004	0.2516	0.3656
chr19	16184335	A->G	-	0.379	0.6	0.105	0.393	0.146	0.031	0.062	0.5371	0.3056	-0.0036	0.318	0.4536	0.0207	0.0494	0.1555
chr19	1700943	A->G	+	0.056	0.152	0	0.195	0.146	0.179	0.175	0.0602	-0.4097	0.0017	0.3205	0.4546	-0.001	0.4198	0.4642
chr19	17962906	A->G	+	0.414	0.417	0.455	0.298	0.222	0.235	0.312	0.1644	-0.2534	-0.0029	0.2615	0.4342	0.0042	0.2479	0.3624
chr19	17962954	A->G	+	0.048	0.083	0	0.114	0.111	0	0	0.2992	-0.0511	0.001	0.3242	0.4575	0.0028	0.1919	0.3175
chr19	17962966	A->G	+	0.333	0.091	0.273	0.167	0.257	0.133	0.417	0.6157	0.4235	0.0083	0.0365	0.3448	-0.0072	0.1023	0.2279
chr19	17962984	A->G	+	0.269	0.182	0.091	0.103	0.152	0.067	0.143	0.6627	0.494	0.0023	0.1424	0.3827	0.0051	0.0607	0.1719
chr19	18820477	A->G	-	0.105	0.238	0.028	0.047	0.076	0.014	0.037	0.8844	0.8266	-0.0014	0.1683	0.3956	0.0095	0.0027	0.0565
chr19	18820487	A->G	-	0.158	0.1	0.111	0.105	0.118	0.013	0.086	0.3722	0.0583	0.0017	0.1812	0.399	0.0017	0.2505	0.3651
chr19	19478232	A->G	-	0.32	0.391	0.1	0.231	0.343	0.1	0.308	0.9439	0.9159	0.0058	0.0058	0.3324	0.0093	0.0036	0.059
chr19	19481108	A->G	-	0.227	0.162	0.115	0.317	0.269	0.205	0.291	0.6242	0.4363	0.0053	0.0327	0.3448	-0.004	0.1237	0.2522
chr19	19481142	A->G	-	0.097	0.185	0.014	0.034	0.062	0.059	0.074	0.7541	0.6311	-0.0006	0.327	0.4584	0.0063	0.0133	0.0865
chr19	19481234	A->G	-	0.2	0.037	0.125	0.077	0.07	0.091	0.161	0.2377	-0.1435	0.0023	0.1967	0.4056	-0.0028	0.2182	0.3426
chr19	36139230	A->G	-	0.14	0.139	0	0	0.053	0	0.087	0.7433	0.615	0.0016	0.1757	0.3958	0.0058	0.0271	0.1183
chr19	42760210	A->G	+	0.162	0.333	0	0	0.164	0	0.009	0.9928	0.9891	-0.0013	0.0327	0.3448	0.0166	0	0.0109
chr19	42760216	A->G	+	0.197	0.063	0.03	0.035	0.093	0.03	0.014	0.3688	0.0532	0.0011	0.3387	0.4589	0.0041	0.1434	0.2699
chr19	42760225	A->G	+	0.266	0.203	0.143	0.217	0.193	0.029	0.022	0.3405	0.0108	0.0001	0.4917	0.4985	0.0069	0.1246	0.2533
chr19	42760235	A->G	+	0.155	0.262	0	0.069	0.077	0	0.01	0.87	0.8049	-0.0013	0.2425	0.4259	0.0118	0.0035	0.059
chr19	42760288	A->G	+	0.077	0	0	0	0.027	0	0.007	0.295	-0.0575	0.001	0.2139	0.4145	0.001	0.291	0.3898
chr19	42760313	A->G	+	0.068	0.101	0.033	0.054	0.073	0	0	0.7356	0.6034	-0.0003	0.3773	0.4686	0.0042	0.0158	0.0921
chr19	42760314	A->G	+	0.068	0.114	0.067	0.135	0.024	0	0.013	0.1294	-0.3059	-0.0011	0.3298	0.4586	0.0023	0.2526	0.3661
chr19	42760330	A->G	+	0.051	0.167	0.037	0	0.056	0	0.008	0.8847	0.827	-0.0017	0.0771	0.3645	0.0073	0.0026	0.0565
chr19	42760336	A->G	+	0.015	0.118	0.034	0.031	0.056	0	0	0.6888	0.5332	-0.0012	0.1649	0.3941	0.0045	0.0205	0.1023
chr19	42760349	A->G	+	0.349	0.297	0.231	0.367	0.143	0.074	0.056	0.1552	-0.2672	-0.0022	0.3568	0.4644	0.0066	0.2218	0.3465
chr19	42760354	A->G	+	0.085	0.075	0.083	0.071	0.031	0	0.008	0.1859	-0.2211	-0.0009	0.302	0.4457	0.002	0.2057	0.33
chr19	42760359	A->G	+	0.081	0.209	0	0.065	0.029	0	0	0.7506	0.6259	-0.0019	0.1767	0.3958	0.0087	0.0128	0.0849
chr19	42760383	A->G	+	0.105	0.085	0.071	0.036	0	0	0	0.3471	0.0206	-0.0015	0.2212	0.4201	0.0034	0.117	0.2456
chr19	42760392	A->G	+	0.302	0.1	0.033	0.115	0.077	0	0	0.278	-0.083	0.0014	0.3769	0.4686	0.006	0.184	0.3115
chr19	42760393	A->G	+	0.434	0.541	0.167	0.269	0.282	0.158	0.042	0.8316	0.7474	-0.0046	0.1234	0.3725	0.0207	0.0057	0.063
chr19	42760626	A->G	+	0.061	0.185	0.067	0.154	0	0	0.021	0.2402	-0.1398	-0.0022	0.2534	0.4319	0.0045	0.1764	0.3052
chr19	42760653	A->G	+	0.056	0.137	0.026	0.071	0.038	0	0	0.6429	0.4643	-0.0012	0.2085	0.4125	0.0051	0.0275	0.119
chr19	42760654	A->G	+	0.479	0.726	0.103	0.286	0.269	0.033	0.027	0.8281	0.7422	-0.0043	0.2253	0.4225	0.0306	0.0061	0.064
chr19	42760659	A->G	+	0.149	0.186	0.093	0.128	0.036	0.094	0.021	0.5909	0.3863	-0.0034	0.0684	0.3645	0.0052	0.0543	0.1624
chr19	42760663	A->G	+	0.107	0.09	0.023	0.085	0.018	0.03	0	0.3174	-0.0238	-0.001	0.2976	0.4433	0.0031	0.1231	0.2522
chr19	42760676	A->G	+	0.035	0.059	0	0.2	0.097	0.03	0.032	0.0635	-0.4048	0.0016	0.3155	0.4533	-0.0009	0.4225	0.4643
chr19	42760680	A->G	+	0.221	0.443	0.021	0.069	0.125	0	0.005	0.9207	0.8811	-0.0033	0.1036	0.3684	0.0203	0.0012	0.0557
chr19	42760695	A->G	+	0.08	0.092	0	0	0.029	0	0	0.8878	0.8318	-0.0004	0.2724	0.4391	0.005	0.0027	0.0565
chr19	43105536	A->G	+	0.118	0.069	0.158	0	0.091	0	0.111	0.0772	-0.3842	0.0013	0.3288	0.4586	0.0006	0.445	0.4766
chr19	43647293	A->G	+	0.261	0.207	0.364	0.25	0.125	0.214	0.371	0.3023	-0.0465	0.0008	0.4166	0.4832	-0.0063	0.1321	0.2599
chr19	43647298	A->G	+	0.217	0.179	0.083	0.036	0.125	0.154	0.27	0.2448	-0.1328	0.003	0.2115	0.4127	0.0017	0.3651	0.4379
chr19	43647303	A->G	+	0.042	0.107	0.1	0.036	0.062	0	0.162	0.168	-0.248	0.002	0.2187	0.4171	-0.0002	0.4825	0.4918
chr19	43647309	A->G	+	0.042	0.25	0	0	0.067	0.071	0.056	0.6918	0.5378	-0.0024	0.1733	0.3958	0.0094	0.0201	0.1018
chr19	43647424	A->G	+	0.083	0.061	0	0.034	0.053	0	0.139	0.7201	0.5802	0.0037	0.0198	0.3324	0.0001	0.4852	0.4925
chr19	43648322	A->G	+	0.133	0.281	0.4	0.133	0.208	0.333	0.65	0.1816	-0.2276	0.0035	0.3393	0.4589	-0.0101	0.2022	0.3268
chr19	43648360	A->G	+	0.083	0.109	0.091	0.227	0.107	0.048	0.074	0.023	-0.4655	0.0008	0.3968	0.4757	-0.0008	0.421	0.4643
chr19	43649165	A->G	+	0	0.06	0	0.033	0.04	0	0.077	0.3651	0.0476	0.0016	0.1269	0.3734	0.0004	0.4112	0.4622
chr19	43649229	A->G	+	0.105	0.065	0	0	0.067	0	0	0.7523	0.6284	0.0006	0.2873	0.4406	0.0044	0.0194	0.0994
chr19	4532727	A->G	+	0.583	0.87	0.538	0.484	0.417	0.6	0.389	0.8795	0.8193	-0.011	0.0073	0.3324	0.0172	0.0048	0.0606
chr19	4532734	A->G	+	0.155	0	0.083	0.05	0.088	0.3	0.188	0.2494	-0.126	0.0001	0.4871	0.4985	-0.0063	0.167	0.2956
chr19	45744428	A->G	+	0.051	0.096	0	0.019	0	0	0.022	0.6389	0.4583	-0.0005	0.3276	0.4586	0.0037	0.0292	0.1219
chr19	46707702	A->G	+	0.044	0.186	0	0	0	0	0.038	0.6582	0.4872	-0.0015	0.2328	0.4255	0.0073	0.0251	0.1146
chr19	46712299	A->G	+	0.229	0.333	0.286	0.5	0.256	0	0.273	0.0977	-0.3535	0.0041	0.2862	0.4406	0.0002	0.4931	0.496
chr19	51099418	A->G	+	0.643	0.364	0.25	0.222	0.363	0.085	0.229	0.5368	0.3052	0.0048	0.2264	0.4225	0.0126	0.093	0.217
chr19	51099459	A->G	+	0.192	0.111	0	0	0.027	0	0	0.5565	0.3348	0	0.4944	0.4987	0.0071	0.0509	0.1565
chr19	51099461	A->G	+	0.815	0.889	0.6	0.619	0.486	0.121	0.485	0.447	0.1705	0.0016	0.4339	0.4862	0.0202	0.0895	0.2136
chr19	51099491	A->G	+	0.114	0.156	0.133	0.069	0.114	0.007	0.043	0.4887	0.233	-0.0008	0.3479	0.4595	0.0049	0.0622	0.1734
chr19	51099492	A->G	+	0.486	0.516	0.312	0.345	0.282	0.034	0.267	0.5081	0.2622	0.0018	0.3775	0.4686	0.0132	0.075	0.1909
chr19	51996470	A->G	-	0.115	0.04	0.062	0.039	0.12	0.036	0.108	0.6704	0.5056	0.0029	0.0257	0.3392	-0.0003	0.4233	0.4647
chr19	51996482	A->G	-	0.132	0.08	0.059	0.039	0.036	0	0.143	0.3823	0.0735	0.0028	0.115	0.3718	0.0005	0.4344	0.4713
chr19	51996500	A->G	-	0.138	0.083	0.053	0.278	0.31	0	0.326	0.8476	0.7714	0.0118	0.0046	0.3324	-0.0057	0.0884	0.2124
chr19	51996506	A->G	-	0.586	0.5	0.579	0.593	0.633	0.065	0.488	0.3408	0.0112	0.0091	0.1478	0.384	0.0036	0.3747	0.4443
chr19	51996569	A->G	-	0.152	0	0.286	0.167	0.2	0.04	0.143	0.2791	-0.0814	0.0028	0.2564	0.433	-0.0065	0.1486	0.2757
chr19	51996574	A->G	-	0.204	0.05	0.214	0.195	0.105	0.077	0.222	0.5134	0.27	0.0034	0.117	0.3723	-0.0063	0.0663	0.1793
chr19	51996576	A->G	-	0.104	0.15	0	0.025	0.263	0	0.167	0.8084	0.7125	0.0061	0.0213	0.3392	0.005	0.0791	0.1975
chr19	51997594	A->G	-	0.5	0.3	0.043	0.241	0.059	0	0.133	0.3435	0.0153	0.0029	0.3471	0.4595	0.0111	0.1547	0.2814
chr19	55198901	A->G	+	0	0.185	0.083	0	0.036	0	0	0.6371	0.4556	-0.0034	0.0845	0.3645	0.007	0.0336	0.1295
chr19	56692233	A->G	+	0.01	0.015	0	0	0.051	0	0.025	0.6037	0.4056	0.0011	0.0569	0.3645	0.0005	0.2702	0.3776
chr19	56692295	A->G	+	0.333	0.385	0.067	0.294	0.176	0.057	0.167	0.5592	0.3388	0.0019	0.3365	0.4589	0.0109	0.063	0.1742
chr19	58213004	A->G	-	0.189	0.418	0.053	0.056	0.132	0.133	0.048	0.9224	0.8837	-0.0049	0.0243	0.3392	0.0166	0.0012	0.0557
chr19	58213005	A->G	-	0.222	0.169	0.222	0.222	0.208	0.133	0.233	0.5013	0.2519	0.0024	0.0603	0.3645	-0.0018	0.1813	0.3099
chr19	58213029	A->G	-	0.593	0.525	0.533	0.231	0.442	0.364	0.5	0.2322	-0.1516	0.0005	0.4665	0.4958	0.0072	0.1862	0.3136
chr19	58213033	A->G	-	0.038	0.067	0.077	0.077	0.128	0	0.057	0.2393	-0.1411	0.0015	0.2018	0.4086	0.0006	0.3984	0.456
chr19	58213051	A->G	-	0.346	0.278	0.167	0.231	0.265	0.167	0.286	0.8081	0.7121	0.0039	0.024	0.3392	0.0036	0.0673	0.1802
chr19	58609840	A->G	-	0.2	0.029	0	0.2	0.179	0.071	0.294	0.8825	0.8237	0.0096	0.0028	0.3324	-0.006	0.0345	0.1309
chr19	58609865	A->G	-	0.1	0.114	0.059	0.103	0.079	0.071	0.294	0.4592	0.1889	0.0052	0.0714	0.3645	-0.0034	0.2151	0.3395
chr19	58609869	A->G	-	0.3	0.286	0.059	0.379	0.184	0	0.529	0.5754	0.3632	0.0131	0.0421	0.3448	-0.0028	0.3715	0.4424
chr19	58609870	A->G	-	0.2	0.171	0.235	0.29	0.436	0.071	0.471	0.7827	0.674	0.0122	0.0097	0.3324	-0.0066	0.1051	0.2323
chr19	58609876	A->G	-	0.6	0.389	0.235	0.258	0.342	0.357	0.588	0.3842	0.0764	0.0077	0.118	0.3725	0.0018	0.4118	0.4622
chr19	58618278	A->G	-	0.385	0.214	0	0.059	0.174	0	0.19	0.7272	0.5908	0.0064	0.0701	0.3645	0.0093	0.0628	0.1742
chr19	58894991	A->G	-	0.375	0.286	0.053	0.125	0.065	0	0.043	0.5388	0.3082	-0.0002	0.4812	0.498	0.013	0.0546	0.1629
chr19	58895010	A->G	-	0.909	0.618	0.455	0.611	0.593	0.286	0.4	0.4395	0.1592	0.0047	0.2745	0.4404	0.0132	0.1266	0.2545
chr19	60593419	A->G	-	0.07	0.122	0	0	0.152	0	0.1	0.8269	0.7404	0.0031	0.0359	0.3448	0.0046	0.0296	0.122
chr19	61667802	A->G	+	0.077	0.462	0.182	0	0.105	0	0	0.7531	0.6296	-0.0074	0.068	0.3645	0.0187	0.0135	0.0865
chr19	61667860	A->G	+	0.667	0.882	0.273	0.404	0.532	0.059	0.121	0.8407	0.761	-0.002	0.3709	0.4661	0.0349	0.0057	0.063
chr19	61667865	A->G	+	0.118	0.056	0	0.057	0.106	0	0.028	0.6855	0.5283	0.0022	0.0752	0.3645	0.0029	0.0891	0.2136
chr19	61667869	A->G	+	0	0.086	0	0.096	0.045	0	0	0.1528	-0.2708	-0.0003	0.4435	0.4883	0.0022	0.2245	0.3487
chr19	61668928	A->G	+	0.059	0.098	0	0.028	0.083	0	0.111	0.7919	0.6878	0.0028	0.0247	0.3392	0.0023	0.0879	0.2114
chr19	61668940	A->G	+	0.222	0.31	0	0.041	0.146	0.037	0.065	0.955	0.9326	-0.0001	0.471	0.4958	0.0139	0.0005	0.0541
chr19	61669739	A->G	+	0.512	0.66	0.143	0.173	0.25	0	0.379	0.7348	0.6022	0.0045	0.2356	0.4259	0.0217	0.0248	0.114
chr19	61669763	A->G	+	0.769	0.829	0.455	0.742	0.65	0.083	0.75	0.6175	0.4262	0.0139	0.075	0.3645	0.012	0.1631	0.2911
chr19	61669793	A->G	+	0.105	0.167	0	0	0.069	0	0	0.9843	0.9764	-0.0008	0.0581	0.3645	0.0086	0.0001	0.0333
chr19	63065391	A->G	+	0.171	0.1	0.083	0.158	0.156	0	0.175	0.7875	0.6812	0.0052	0.0105	0.3324	-0.0004	0.4197	0.4642
chr19	63065406	A->G	+	0.024	0.077	0	0	0.036	0	0.026	0.8306	0.7459	0.0001	0.4057	0.4805	0.0031	0.0075	0.0686
chr19	63065436	A->G	+	0.31	0.37	0.2	0.308	0.2	0.2	0.241	0.3905	0.0857	-0.0004	0.4348	0.4862	0.0055	0.0971	0.2208
chr19	63065877	A->G	+	0.214	0.058	0.1	0.067	0.053	0	0.032	0.1117	-0.3324	0.0008	0.4079	0.4812	0.0023	0.3079	0.4022
chr19	63145704	A->G	+	0.052	0.213	0	0	0.057	0	0	0.9019	0.8528	-0.002	0.0838	0.3645	0.0098	0.0019	0.0557
chr19	63145724	A->G	+	0.295	0.345	0.143	0.139	0.184	0	0.25	0.6893	0.534	0.0037	0.1502	0.3868	0.0093	0.0474	0.1548
chr19	63145725	A->G	+	0.148	0.091	0.086	0.054	0.105	0.03	0.156	0.6143	0.4214	0.0031	0.0424	0.3448	0.0005	0.4031	0.4587
chr19	63145730	A->G	+	0.065	0.127	0	0.027	0	0.091	0	0.6515	0.4773	-0.003	0.0539	0.3567	0.0048	0.0381	0.1377
chr19	63145754	A->G	+	0.175	0.107	0.057	0	0.205	0.029	0.156	0.7228	0.5843	0.0047	0.0381	0.3448	0.0035	0.1369	0.2654
chr19	63145778	A->G	+	0.206	0.088	0.118	0.1	0.136	0.059	0.2	0.6188	0.4281	0.0042	0.0326	0.3448	-0.0011	0.3222	0.4107
chr19	63145800	A->G	+	0.262	0.194	0.195	0.178	0.32	0.071	0.333	0.8364	0.7545	0.0076	0.0064	0.3324	-0.0002	0.4727	0.4872
chr19	63145945	A->G	+	0.048	0.161	0.083	0.095	0.049	0	0	0.4795	0.2192	-0.0022	0.161	0.3914	0.005	0.0698	0.1826
chr19	63145951	A->G	+	0.18	0.206	0	0	0.12	0	0	0.9511	0.9266	-0.0002	0.4264	0.4861	0.0115	0.0006	0.0541
chr19	63623567	A->G	+	0	0.262	0	0	0.059	0.053	0	0.7416	0.6124	-0.0039	0.0834	0.3645	0.0108	0.0145	0.0878
chr19	63623583	A->G	+	0.286	0.318	0.2	0.053	0	0	0.182	0.2793	-0.0811	-0.0013	0.4123	0.4824	0.0092	0.1429	0.2699
chr19	63623606	A->G	+	0.133	0.149	0.1	0	0.143	0.04	0.143	0.5329	0.2993	0.0018	0.1977	0.4056	0.004	0.1058	0.2329
chr19	63625245	A->G	+	0.053	0.205	0.091	0.059	0.053	0.125	0	0.9227	0.8841	-0.0053	0.0019	0.3324	0.0063	0.0032	0.0571
chr19	63625356	A->G	+	0	0.132	0.083	0	0	0.048	0	0.7328	0.5992	-0.004	0.0193	0.3324	0.0041	0.0434	0.1481
chr19	63627623	A->G	+	0	0.267	0.133	0	0.143	0	0	0.5801	0.3702	-0.0038	0.1562	0.3875	0.0105	0.0408	0.1438
chr19	63627675	A->G	+	0.308	0.6	0.417	0.6	0.818	0.154	0.455	0.3396	0.0095	0.0085	0.186	0.4021	0.0074	0.2814	0.3842
chr19	63670112	A->G	+	0.064	0.111	0.108	0.119	0.014	0.028	0.136	0.0397	-0.4404	0.0005	0.4153	0.4832	-0.0012	0.357	0.433
chr19	63670139	A->G	+	0.075	0.122	0.034	0.083	0	0	0.116	0.157	-0.2646	0.0012	0.3098	0.4481	0.0014	0.3356	0.4207
chr19	63670207	A->G	+	0.562	0.647	0.091	0.133	0.174	0.048	0.115	0.7978	0.6966	-0.0025	0.3308	0.4586	0.0283	0.009	0.0745
chr19	63670226	A->G	+	0.838	0.789	0.32	0.194	0.259	0	0.278	0.632	0.4481	-0.0001	0.4977	0.4992	0.0311	0.0344	0.1309
chr19	63670259	A->G	+	0.114	0.032	0.03	0.053	0.074	0	0.074	0.6975	0.5463	0.0028	0.0245	0.3392	0.0003	0.4316	0.4706
chr19	63670260	A->G	+	0.171	0.161	0.061	0.026	0.019	0	0.044	0.5479	0.3218	-0.0008	0.3745	0.4679	0.0067	0.0482	0.155
chr19	63670267	A->G	+	0.722	0.781	0.03	0.158	0.167	0.065	0.044	0.7709	0.6564	-0.0045	0.2889	0.4406	0.0374	0.0112	0.0795
chr19	63670403	A->G	+	0.217	0.125	0.067	0	0.174	0	0	0.6094	0.4141	0.001	0.3659	0.4657	0.0083	0.046	0.1528
chr19	63890625	A->G	-	0.194	0.17	0.045	0.071	0.281	0	0.203	0.9375	0.9062	0.007	0.0022	0.3324	0.0049	0.0214	0.1042
chr2	116919593	A->G	+	0.194	0.069	0.133	0.059	0.043	0.077	0.026	0.1069	-0.3397	-0.0017	0.2792	0.4406	0.0017	0.3326	0.4193
chr2	116919625	A->G	+	0.163	0.106	0	0	0.027	0.02	0.02	0.5682	0.3522	0	0.4926	0.4985	0.0059	0.048	0.155
chr2	145902152	A->G	+	0.167	0.051	0	0.176	0.135	0.1	0.222	0.7127	0.5691	0.0062	0.0178	0.3324	-0.004	0.109	0.2353
chr2	145902157	A->G	+	0.625	0.585	0.111	0.49	0.316	0.1	0.6	0.5796	0.3694	0.0121	0.0817	0.3645	0.0094	0.1971	0.3232
chr2	145902181	A->G	+	0.12	0.214	0.111	0.115	0.128	0	0.1	0.5775	0.3663	0.0006	0.3941	0.4754	0.0056	0.0523	0.1587
chr2	145905185	A->G	+	0.056	0.214	0.083	0	0.056	0	0.024	0.7432	0.6148	-0.0026	0.1098	0.3684	0.0084	0.0138	0.0865
chr2	145905189	A->G	+	0.158	0.172	0	0.054	0.051	0	0.023	0.773	0.6595	-0.0001	0.4827	0.4985	0.0079	0.0125	0.0837
chr2	145905209	A->G	+	0.067	0.027	0.077	0.143	0.037	0.067	0.1	0.6131	0.4196	0.0011	0.2082	0.4125	-0.004	0.0328	0.1293
chr2	145905210	A->G	+	0.067	0.081	0.077	0.105	0.093	0	0.18	0.6093	0.4139	0.004	0.0335	0.3448	-0.002	0.2037	0.3277
chr2	145905224	A->G	+	0.194	0.289	0	0.193	0.13	0.071	0.176	0.5549	0.3324	0.0023	0.2413	0.4259	0.0071	0.0805	0.1995
chr2	145905227	A->G	+	0.097	0.263	0	0.298	0.164	0.071	0.176	0.2096	-0.1857	0.0029	0.2755	0.4406	0.0033	0.3102	0.4035
chr2	145905241	A->G	+	0.161	0.132	0.125	0.068	0.056	0.067	0.06	0.3618	0.0428	-0.0015	0.2044	0.4107	0.0032	0.1129	0.2406
chr2	145905303	A->G	+	0.207	0.098	0.077	0.211	0.175	0.077	0.211	0.7896	0.6844	0.0055	0.009	0.3324	-0.0023	0.1526	0.2795
chr2	145905304	A->G	+	0.276	0.244	0	0.228	0.275	0.077	0.368	0.8566	0.7849	0.01	0.0062	0.3324	0.0022	0.2661	0.3766
chr2	145905316	A->G	+	0.4	0.512	0.154	0.439	0.359	0.077	0.395	0.6363	0.4544	0.0072	0.0952	0.3645	0.0093	0.1067	0.2343
chr2	145905324	A->G	+	0.033	0.122	0	0.019	0	0	0	0.7421	0.6131	-0.0015	0.1206	0.3725	0.0051	0.0139	0.0865
chr2	148472747	A->G	+	0.413	0.559	0.467	0.297	0.429	0.118	0.083	0.5602	0.3402	-0.0055	0.1974	0.4056	0.0178	0.044	0.1487
chr2	148472748	A->G	+	0.143	0.382	0.067	0.054	0.228	0	0.042	0.9053	0.858	-0.0013	0.2768	0.4406	0.0164	0.0019	0.0557
chr2	156239043	A->G	+	0.133	0.057	0.018	0.095	0.154	0	0.123	0.9335	0.9002	0.0051	0.0011	0.3324	0.0004	0.3724	0.4424
chr2	156239047	A->G	+	0.338	0.22	0.131	0.148	0.167	0.093	0.312	0.5435	0.3152	0.0055	0.0718	0.3645	0.0022	0.3102	0.4035
chr2	156239126	A->G	+	0.036	0.057	0.011	0.014	0.01	0.008	0.013	0.7585	0.6377	-0.0004	0.1966	0.4056	0.0021	0.012	0.0827
chr2	156239143	A->G	+	0.06	0.011	0.009	0.014	0	0.009	0	0.0826	-0.3761	0	0.4887	0.4985	0.0008	0.2981	0.3949
chr2	156239198	A->G	+	0.082	0.037	0.01	0.098	0.106	0.011	0.165	0.9455	0.9182	0.0053	0.0006	0.3324	-0.0025	0.0244	0.1128
chr2	156239199	A->G	+	0.082	0.025	0.02	0.083	0.083	0.045	0.141	0.9098	0.8647	0.0038	0.0017	0.3324	-0.0027	0.0159	0.0921
chr2	156239201	A->G	+	0.074	0.105	0	0.078	0.089	0.012	0.136	0.742	0.6131	0.0034	0.0228	0.3392	0.0012	0.2462	0.3609
chr2	156239215	A->G	+	0.98	0.981	0.869	0.947	0.978	0.585	0.878	0.5583	0.3375	0.0062	0.1215	0.3725	0.0077	0.1438	0.2699
chr2	156239224	A->G	+	0.132	0.102	0	0	0.019	0.018	0	0.6481	0.4722	-0.0007	0.3349	0.4589	0.0058	0.0278	0.119
chr2	156239229	A->G	+	0.578	0.557	0.043	0.056	0.167	0.023	0.052	0.7871	0.6806	-0.0018	0.3813	0.4703	0.0282	0.0102	0.0759
chr2	156239283	A->G	+	0.861	0.851	0.506	0.828	0.794	0.185	0.726	0.67	0.5049	0.0133	0.0631	0.3645	0.0127	0.1264	0.2545
chr2	156239289	A->G	+	0.137	0.091	0.013	0.122	0.171	0.038	0.108	0.7998	0.6997	0.004	0.0142	0.3324	0.0015	0.2017	0.3268
chr2	188525204	A->G	-	0.038	0.032	0	0.136	0.115	0.056	0.034	0.1219	-0.3172	0.0016	0.2504	0.4306	-0.001	0.3774	0.4459
chr2	188525215	A->G	-	0	0.246	0.091	0.053	0.057	0	0.077	0.3857	0.0786	-0.0021	0.269	0.4385	0.0068	0.0949	0.2193
chr2	188596535	A->G	-	0.105	0.089	0.13	0.179	0.053	0	0.058	0.0056	-0.4916	0.0002	0.4725	0.4958	-0.0006	0.4449	0.4766
chr2	188596538	A->G	-	0.079	0.067	0.043	0.214	0.027	0.02	0.043	0.0288	-0.4568	0.0007	0.4219	0.484	-0.0014	0.3799	0.4474
chr2	188596612	A->G	-	0.093	0.016	0.069	0.114	0.042	0	0.011	0.033	-0.4505	0.0006	0.3947	0.4754	-0.0009	0.3838	0.4499
chr2	188596623	A->G	-	0.315	0.159	0.034	0.205	0.189	0.015	0.099	0.528	0.292	0.0045	0.1292	0.3763	0.0054	0.1625	0.2907
chr2	188596709	A->G	-	0.25	0.097	0	0.143	0.062	0	0.174	0.4884	0.2326	0.0056	0.0766	0.3645	0.0009	0.4206	0.4643
chr2	188596713	A->G	-	0.219	0.097	0.067	0.214	0.127	0.033	0.196	0.5918	0.3877	0.0055	0.0374	0.3448	-0.0017	0.3063	0.4009
chr2	188596714	A->G	-	0.031	0.032	0.133	0.071	0.047	0	0.152	0.3792	0.0688	0.0023	0.1736	0.3958	-0.0042	0.1124	0.2403
chr2	189198841	A->G	+	0.148	0.171	0.043	0	0.053	0.048	0.042	0.7867	0.6801	-0.0013	0.1964	0.4056	0.0073	0.0093	0.0752
chr2	189198867	A->G	+	0.042	0.206	0	0	0.048	0.043	0	0.8676	0.8013	-0.0028	0.045	0.3448	0.009	0.0035	0.059
chr2	189198868	A->G	+	0.042	0.176	0.32	0.042	0.048	0	0.04	0.2258	-0.1614	-0.0052	0.171	0.3958	0.0029	0.3432	0.4255
chr2	189198894	A->G	+	0.037	0.119	0	0	0.033	0	0.036	0.7807	0.671	-0.0002	0.4232	0.4842	0.0047	0.0112	0.0794
chr2	33729610	A->G	-	0.237	0.19	0.211	0.169	0.137	0.174	0.125	0.3369	0.0054	-0.002	0.1269	0.3734	0.002	0.2037	0.3277
chr2	33729620	A->G	-	0.098	0.116	0.211	0.052	0.096	0.057	0.065	0.1645	-0.2533	-0.0021	0.2149	0.4145	0.0014	0.3491	0.4282
chr2	33729646	A->G	-	0.175	0.125	0.111	0.043	0.064	0.063	0.033	0.4386	0.1579	-0.0016	0.2106	0.4125	0.0044	0.0788	0.1975
chr2	33729649	A->G	-	0.14	0.049	0.056	0.072	0.065	0.013	0	0.1703	-0.2446	0.0003	0.4483	0.4907	0.0022	0.2348	0.3554
chr2	33745223	A->G	-	0.312	0.464	0.364	0.111	0.194	0	0.095	0.5362	0.3042	-0.0047	0.2164	0.4145	0.0161	0.0493	0.1555
chr2	42412016	A->G	+	0.037	0.019	0.009	0.03	0.129	0	0.054	0.6108	0.4163	0.003	0.0412	0.3448	0.0003	0.4418	0.4754
chr2	48476902	A->G	-	0.051	0.08	0	0	0	0	0.037	0.5658	0.3487	0	0.4919	0.4985	0.003	0.0493	0.1555
chr2	48476918	A->G	-	0.132	0.341	0.083	0	0.13	0.048	0.016	0.9449	0.9174	-0.004	0.0183	0.3324	0.0148	0.0006	0.0541
chr2	48476930	A->G	-	0.143	0.123	0	0.179	0.136	0	0.068	0.4834	0.2251	0.0032	0.1312	0.3771	0.0031	0.2065	0.3307
chr2	50885674	A->G	-	0.621	0.659	0.364	0.722	0.4	0.2	0.568	0.294	-0.059	0.0068	0.2104	0.4125	0.006	0.2976	0.3948
chr2	57854068	A->G	-	0.357	0.316	0	0.077	0.038	0	0.034	0.6322	0.4483	-0.0008	0.4356	0.4862	0.0155	0.0325	0.1287
chr2	57854092	A->G	-	0.86	0.848	0.15	0.531	0.353	0.102	0.373	0.6223	0.4335	0.0045	0.3207	0.4546	0.0274	0.0461	0.1528
chr2	57854109	A->G	-	0.638	0.686	0.143	0.387	0.529	0.061	0.4	0.911	0.8665	0.0089	0.0291	0.3448	0.0216	0.0049	0.0606
chr2	57854154	A->G	-	0.405	0.188	0.3	0.565	0.438	0.047	0.5	0.6861	0.5292	0.0144	0.0215	0.3392	-0.0094	0.12	0.2479
chr2	74635632	A->G	-	0	0.148	0.087	0.083	0.113	0	0	0.3139	-0.0291	-0.0015	0.2807	0.4406	0.0045	0.1259	0.2543
chr2	78064237	A->G	-	0.321	0.354	0.122	0.268	0.28	0.06	0.426	0.7594	0.6392	0.0088	0.022	0.3392	0.004	0.1951	0.3208
chr2	78064240	A->G	-	0.374	0.223	0.104	0.443	0.329	0.041	0.354	0.66	0.49	0.0112	0.0272	0.3392	-0.0013	0.4145	0.4633
chr2	78064252	A->G	-	0.069	0.032	0.089	0.188	0.113	0.027	0.156	0.6749	0.5124	0.0041	0.0351	0.3448	-0.0051	0.0442	0.1488
chr2	78064284	A->G	-	0.097	0.286	0	0	0.13	0	0	0.9591	0.9386	-0.0017	0.0871	0.3645	0.0139	0.0003	0.0479
chr2	78064285	A->G	-	0.061	0.185	0.02	0.036	0.078	0.013	0.042	0.8448	0.7671	-0.0006	0.2984	0.4434	0.007	0.0052	0.0606
chr2	78064296	A->G	-	0.032	0.067	0.025	0.06	0.097	0	0.018	0.428	0.142	0.0008	0.2623	0.4342	0.0021	0.138	0.2665
chr2	78064305	A->G	-	0.241	0.222	0.067	0.162	0.127	0.018	0.094	0.6246	0.437	0.0015	0.2798	0.4406	0.0071	0.0493	0.1555
chr2	78064308	A->G	-	0.123	0.157	0	0.062	0.02	0	0.021	0.6544	0.4816	-0.0005	0.3902	0.4738	0.0065	0.0277	0.119
chr2	78064322	A->G	-	0.137	0.289	0.1	0.303	0.462	0.068	0.364	0.6046	0.4068	0.01	0.0443	0.3448	0.0015	0.4114	0.4622
chr2	78064325	A->G	-	0.189	0.205	0	0.182	0.167	0	0.136	0.737	0.6055	0.0043	0.0585	0.3645	0.0056	0.0674	0.1802
chr2	78064357	A->G	-	0	0.093	0	0	0	0	0	0.6931	0.5396	-0.0013	0.1111	0.3684	0.0038	0.0206	0.1023
chr2	78064365	A->G	-	0.508	0.604	0.55	0.372	0.565	0.111	0.611	0.4491	0.1737	0.0079	0.1419	0.3822	0.0073	0.2273	0.3503
chr2	78064387	A->G	-	0.046	0.069	0	0.047	0.062	0	0	0.6833	0.525	0.0003	0.3646	0.4657	0.003	0.0293	0.1219
chr2	78064400	A->G	-	0.09	0.058	0.04	0.114	0.097	0	0.1	0.7174	0.5761	0.0032	0.0179	0.3324	-0.0006	0.3563	0.4326
chr2	78064404	A->G	-	0.5	0.471	0.167	0.465	0.312	0.048	0.211	0.4759	0.2138	0.0039	0.2789	0.4406	0.0125	0.1066	0.2342
chr2	78064405	A->G	-	0.274	0.288	0.167	0.167	0.29	0.034	0.294	0.8396	0.7594	0.006	0.0169	0.3324	0.0054	0.0548	0.1632
chr2	78064425	A->G	-	0.127	0.265	0.045	0.19	0.25	0.034	0.158	0.668	0.502	0.0035	0.118	0.3725	0.0065	0.0678	0.1806
chr2	78064448	A->G	-	0.182	0.204	0	0.094	0.048	0	0.071	0.6384	0.4577	0.0008	0.3709	0.4661	0.0077	0.0386	0.1392
chr2	78067364	A->G	-	0.195	0.187	0	0.012	0	0.024	0.014	0.6323	0.4485	-0.0016	0.2891	0.4406	0.0093	0.0298	0.1223
chr2	78067386	A->G	-	0.061	0.06	0	0	0.019	0	0.014	0.8029	0.7044	0.0001	0.435	0.4862	0.003	0.01	0.0758
chr2	78067719	A->G	-	0.069	0.056	0	0	0	0	0	0.6105	0.4158	-0.0004	0.3498	0.4595	0.0031	0.0346	0.1309
chr2	78067775	A->G	-	0.079	0.061	0.171	0.109	0.073	0.024	0.067	0.0943	-0.3585	-0.0003	0.4415	0.4871	-0.0016	0.3096	0.4035
chr2	78769554	A->G	+	0.263	0.4	0	0.083	0.123	0.1	0.308	0.5448	0.3172	0.0032	0.2624	0.4342	0.011	0.08	0.1986
chr2	78769559	A->G	+	0	0	0.143	0.029	0.017	0.111	0.189	0.544	0.3159	0.0007	0.398	0.4768	-0.0073	0.0498	0.1555
chr2	78769564	A->G	+	0.095	0.088	0.143	0.132	0.082	0.048	0.225	0.4833	0.2249	0.0032	0.0887	0.3645	-0.0042	0.1015	0.227
chr2	78769569	A->G	+	0.5	0.588	0.385	0.289	0.246	0.238	0.462	0.3385	0.0077	0	0.4973	0.4991	0.0099	0.124	0.2525
chr2	78770289	A->G	+	0.233	0.25	0	0.108	0.125	0.028	0.056	0.8177	0.7265	0.0007	0.364	0.4657	0.0106	0.0091	0.0748
chr2	78770372	A->G	+	0.269	0.257	0.158	0.34	0.161	0.065	0.333	0.3585	0.0377	0.0057	0.1093	0.3684	-0.001	0.4343	0.4713
chr2	78770378	A->G	+	0.158	0.022	0	0.123	0.027	0	0.208	0.6136	0.4203	0.0063	0.0334	0.3448	-0.004	0.1605	0.2881
chr2	78770460	A->G	+	0.08	0.267	0	0.081	0.114	0	0.129	0.6677	0.5015	0.0015	0.2909	0.4406	0.0084	0.0367	0.1345
chr2	78770467	A->G	+	0.35	0.125	0.133	0.158	0.106	0.067	0.267	0.3466	0.02	0.0055	0.1144	0.3718	-0.0009	0.4382	0.4738
chr2	82472363	A->G	+	0.5	0.455	0.071	0.316	0.286	0.059	0.4	0.7325	0.5987	0.0088	0.056	0.3626	0.0108	0.0744	0.1903
chr2	82472380	A->G	+	0.604	0.562	0.167	0.278	0.308	0	0.227	0.7376	0.6064	0.0038	0.2569	0.433	0.0207	0.0232	0.1098
chr2	82472390	A->G	+	0.562	0.531	0.167	0.389	0.385	0	0.455	0.7627	0.644	0.0107	0.0433	0.3448	0.0122	0.0676	0.1802
chr2	82472400	A->G	+	0.023	0.241	0	0	0	0	0	0.7419	0.6128	-0.0034	0.1006	0.3684	0.0102	0.0141	0.0871
chr2	83766681	A->G	+	0	0.061	0.312	0.4	0.226	0.143	0.222	0.48	0.2201	0.0018	0.3671	0.4658	-0.0126	0.0651	0.1775
chr2	83766685	A->G	+	0.154	0.2	0.111	0.2	0.094	0.071	0.1	0.2091	-0.1864	-0.0005	0.4191	0.4832	0.0031	0.1827	0.3113
chr2	83766698	A->G	+	0	0.132	0.15	0.167	0.067	0	0.1	0.0165	-0.4752	-0.0002	0.4736	0.4958	-0.001	0.4213	0.4643
chr2	83766781	A->G	+	0	0.312	0	0.062	0.118	0.053	0	0.6739	0.5109	-0.0036	0.1515	0.3868	0.0122	0.0228	0.1091
chr2	83766790	A->G	+	0	0.176	0	0.059	0.048	0	0.029	0.5076	0.2614	-0.001	0.3298	0.4586	0.0059	0.0568	0.1656
chr2	83766809	A->G	+	0.2	0.064	0.12	0.059	0.167	0.045	0.125	0.4088	0.1133	0.0032	0.1049	0.3684	0.0006	0.4279	0.4683
chr2	83767288	A->G	+	0.4	0.13	0.462	0.1	0.4	0.118	0.214	0.0388	-0.4417	0.0027	0.3636	0.4656	0.0001	0.4949	0.4963
chr2	83767319	A->G	+	0.1	0.192	0.083	0	0.087	0	0	0.8584	0.7876	-0.0021	0.0862	0.3645	0.0088	0.004	0.0603
chr2	83964115	A->G	-	0.31	0.216	0.091	0.25	0.083	0.1	0.242	0.2116	-0.1826	0.0034	0.2193	0.4173	0.0014	0.4043	0.4588
chr2	83964168	A->G	-	0.125	0.263	0	0	0	0	0.022	0.7797	0.6695	-0.0025	0.165	0.3941	0.0118	0.0099	0.0758
chr2	86082232	A->G	+	0.3	0.229	0.214	0.083	0.178	0.107	0.036	0.5114	0.267	-0.0029	0.2049	0.4107	0.0087	0.0561	0.1644
chr2	86082243	A->G	+	0.12	0.432	0.176	0	0.048	0.1	0.069	0.736	0.6041	-0.0076	0.0484	0.3489	0.0151	0.0177	0.0958
chr2	86082260	A->G	+	0.308	0.243	0.167	0.077	0.092	0.074	0.088	0.4719	0.2079	-0.0017	0.3103	0.4484	0.0085	0.066	0.1792
chr2	86082270	A->G	+	0.385	0.553	0.389	0.143	0.3	0.333	0.147	0.892	0.8381	-0.0091	0.008	0.3324	0.0164	0.0032	0.0571
chr2	86082276	A->G	+	0.115	0.132	0.211	0.133	0.112	0.179	0.121	0.8495	0.7743	-0.0026	0.0098	0.3324	-0.0014	0.1091	0.2353
chr2	86082346	A->G	+	0.444	0.708	0.364	0.154	0.355	0.7	0.286	0.639	0.4586	-0.0132	0.0454	0.3448	0.0175	0.0503	0.1555
chr2	86082356	A->G	+	0.053	0.25	0.385	0.154	0.071	0.043	0.182	0.1193	-0.3211	-0.0038	0.2644	0.436	-0.0001	0.4944	0.4962
chr2	86082372	A->G	+	0.15	0.042	0	0	0.083	0.136	0.042	0.0668	-0.3997	0	0.4992	0.4995	0.002	0.3204	0.4095
chr2	86082400	A->G	+	0	0.143	0	0	0.071	0	0	0.7454	0.6181	-0.0011	0.2343	0.4259	0.0064	0.0136	0.0865
chr2	86082411	A->G	+	0.04	0.061	0.067	0	0.065	0.031	0.1	0.1486	-0.2771	0.0011	0.2429	0.4259	0.0001	0.4789	0.4902
chr2	87723420	A->G	+	0.222	0.139	0.04	0.333	0.125	0.02	0.105	0.161	-0.2585	0.0038	0.2351	0.4259	0.0005	0.4709	0.4858
chr2	87723526	A->G	+	0.194	0.097	0	0.062	0.182	0.021	0.053	0.7269	0.5903	0.0034	0.0733	0.3645	0.0052	0.0604	0.1714
chr2	90852821	A->G	-	0.276	0.5	0.136	0.077	0.233	0.026	0.111	0.9211	0.8816	-0.0019	0.2187	0.4171	0.0199	0.0013	0.0557
chr2	90852860	A->G	-	0.171	0.2	0.111	0.074	0.082	0.047	0.051	0.7387	0.608	-0.0017	0.1549	0.3868	0.0068	0.0141	0.0871
chr2	90852861	A->G	-	0.2	0.267	0	0.111	0.136	0.047	0.194	0.7526	0.6289	0.0033	0.1033	0.3684	0.0075	0.0347	0.1309
chr2	90852911	A->G	-	0.351	0.286	0	0.077	0.148	0.062	0.088	0.7508	0.6262	0.0013	0.3462	0.4595	0.0131	0.018	0.0958
chr2	90852913	A->G	-	0.405	0.286	0.129	0.192	0.221	0.123	0.149	0.6017	0.4025	0.0015	0.3237	0.457	0.009	0.0515	0.1571
chr2	90852914	A->G	-	0.216	0.429	0.129	0.115	0.139	0.152	0.16	0.7754	0.6632	-0.0034	0.1215	0.3725	0.0128	0.0103	0.0759
chr2	90852929	A->G	-	0.081	0.067	0.069	0.158	0.148	0.017	0.065	0.2568	-0.1149	0.0024	0.1584	0.3893	-0.0003	0.4541	0.4794
chr2	90852974	A->G	-	0.214	0.182	0.1	0.158	0.18	0.069	0.095	0.6673	0.5009	0.0013	0.222	0.4211	0.0047	0.0431	0.1477
chr2	90852979	A->G	-	0.63	0.6	0.55	0.348	0.605	0.29	0.568	0.5643	0.3464	0.005	0.1571	0.3879	0.0087	0.1081	0.2353
chr2	90852992	A->G	-	0.28	0	0.059	0.174	0.128	0.016	0.12	0.3854	0.0781	0.0058	0.0944	0.3645	-0.0023	0.3368	0.4207
chr2	90853005	A->G	-	0.087	0.083	0.062	0.125	0.092	0.033	0.062	0.211	-0.1836	0.001	0.2298	0.4252	0.0006	0.381	0.4482
chr2	90853012	A->G	-	0.053	0	0.125	0	0.069	0	0.179	0.3983	0.0974	0.0037	0.1154	0.3718	-0.0044	0.1424	0.2699
chr2	91793713	A->G	+	0	0.099	0.037	0	0.03	0.053	0.083	0.0895	-0.3658	-0.0006	0.3802	0.4699	0.0015	0.2864	0.3867
chr2	91793754	A->G	+	0.143	0.1	0.042	0.037	0.207	0	0.042	0.6842	0.5263	0.0028	0.1112	0.3684	0.0052	0.0624	0.1734
chr20	10602173	A->G	-	0.091	0	0.065	0.273	0.207	0.05	0.318	0.8838	0.8257	0.01	0.0038	0.3324	-0.0107	0.009	0.0745
chr20	10602201	A->G	-	0	0	0	0.2	0.135	0	0.227	0.7259	0.5888	0.0079	0.0196	0.3324	-0.0078	0.0489	0.1555
chr20	11905458	A->G	-	0.108	0.082	0	0.028	0.133	0	0.038	0.8643	0.7964	0.0023	0.0338	0.3448	0.0043	0.0148	0.0886
chr20	11905497	A->G	-	0.042	0.114	0.024	0	0	0	0	0.7956	0.6934	-0.0017	0.0654	0.3645	0.0049	0.0088	0.0742
chr20	11905552	A->G	-	0.08	0.14	0.071	0.026	0.105	0	0	0.7791	0.6686	-0.001	0.2267	0.4225	0.0062	0.0101	0.0758
chr20	11905606	A->G	-	0.157	0.158	0.067	0	0.118	0.013	0.125	0.7214	0.5822	0.002	0.1418	0.3822	0.0055	0.0377	0.1371
chr20	11906222	A->G	-	0.216	0.194	0	0.154	0	0.086	0.154	0.1563	-0.2655	0.0011	0.3946	0.4754	0.0036	0.2698	0.3776
chr20	20702544	A->G	+	0.703	0.848	0.091	0.429	0.569	0.019	0.364	0.8916	0.8373	0.0083	0.0792	0.3645	0.0304	0.0051	0.0606
chr20	20702546	A->G	+	0.432	0.212	0.045	0.095	0.137	0.009	0.182	0.5417	0.3126	0.0053	0.1547	0.3868	0.0085	0.1251	0.2534
chr20	20702552	A->G	+	0	0.143	0	0	0.019	0	0	0.7316	0.5975	-0.0018	0.1218	0.3725	0.006	0.0151	0.0896
chr20	20702555	A->G	+	0.083	0.314	0.024	0	0.057	0	0	0.8815	0.8222	-0.0036	0.0634	0.3645	0.0141	0.0027	0.0565
chr20	20702568	A->G	+	0.467	0.667	0.031	0.154	0.186	0.013	0.1	0.8512	0.7769	-0.002	0.3415	0.4595	0.029	0.0049	0.0606
chr20	20702600	A->G	+	0.275	0.487	0.042	0.125	0.095	0.009	0	0.835	0.7526	-0.0044	0.1367	0.3777	0.0214	0.0054	0.0613
chr20	20702928	A->G	+	0.086	0.056	0	0.136	0.115	0.013	0	0.2048	-0.1928	0.0016	0.2756	0.4406	0.0017	0.3159	0.4061
chr20	20702929	A->G	+	0.086	0.182	0	0.136	0.098	0	0	0.5417	0.3126	-0.0003	0.4577	0.4945	0.0069	0.0527	0.1595
chr20	20702941	A->G	+	0.245	0.288	0.038	0.031	0.114	0	0.053	0.8876	0.8313	-0.0003	0.4455	0.489	0.0134	0.003	0.0568
chr20	20702943	A->G	+	0.132	0.381	0	0.029	0.097	0	0	0.9161	0.8742	-0.0033	0.0826	0.3645	0.0175	0.0014	0.0557
chr20	20702947	A->G	+	0.089	0.056	0	0	0.042	0	0	0.728	0.5921	0.0003	0.3678	0.4661	0.0037	0.0211	0.1036
chr20	20705165	A->G	+	0.091	0	0.026	0	0	0.018	0	0.0214	-0.4679	-0.0001	0.469	0.4958	0.0006	0.3913	0.4534
chr20	20705168	A->G	+	0.283	0.183	0.111	0.077	0.105	0	0	0.4951	0.2427	-0.0008	0.4176	0.4832	0.0091	0.063	0.1742
chr20	22015683	A->G	-	0.306	0.182	0.333	0.08	0.062	0.071	0.15	0.0508	-0.4238	-0.0022	0.3502	0.4595	0.0024	0.3778	0.446
chr20	22015686	A->G	-	0.27	0.118	0	0.04	0.188	0	0.05	0.6964	0.5445	0.0039	0.1118	0.3686	0.0076	0.056	0.1642
chr20	22015732	A->G	-	0.282	0.206	0	0.207	0.067	0.059	0	0.324	-0.014	-0.0006	0.4459	0.4892	0.0083	0.1247	0.2533
chr20	22015742	A->G	-	0.225	0.27	0.062	0.258	0.062	0.059	0.083	0.2648	-0.1028	-0.0008	0.4296	0.4862	0.0067	0.1516	0.2784
chr20	22015759	A->G	-	0.044	0.154	0	0.094	0.062	0	0	0.5565	0.3347	-0.0008	0.3499	0.4595	0.0057	0.0456	0.1519
chr20	22015760	A->G	-	0.133	0.077	0.062	0.062	0.062	0	0.038	0.383	0.0746	0.0008	0.3157	0.4533	0.0026	0.1431	0.2699
chr20	26876927	A->G	-	0.088	0.091	0	0	0	0	0.045	0.5377	0.3066	0.0003	0.4249	0.4852	0.0038	0.061	0.1724
chr20	26876996	A->G	-	0.095	0.035	0	0	0	0	0.015	0.3213	-0.0181	0.0004	0.3851	0.4715	0.0022	0.1555	0.2821
chr20	26877046	A->G	-	0.021	0.06	0	0	0	0	0	0.8171	0.7256	-0.0007	0.0941	0.3645	0.0027	0.0067	0.066
chr20	3079977	A->G	+	0.047	0.11	0.095	0.032	0.104	0	0.059	0.3415	0.0122	0.0003	0.4383	0.4862	0.0029	0.1328	0.2604
chr20	3457875	A->G	+	0.105	0.152	0.2	0.071	0.077	0	0.2	0.0542	-0.4187	0.0016	0.3367	0.4589	0	0.4971	0.4981
chr20	3457881	A->G	+	0.211	0.29	0.1	0	0.077	0	0	0.8377	0.7566	-0.0033	0.1076	0.3684	0.0139	0.0052	0.0606
chr20	3457907	A->G	+	0.056	0.082	0	0.03	0	0	0	0.6355	0.4533	-0.0007	0.245	0.4268	0.0035	0.0289	0.121
chr20	3457943	A->G	+	0.109	0.015	0.105	0.071	0	0	0.109	0.2375	-0.1438	0.0017	0.2337	0.4259	-0.003	0.1871	0.3146
chr20	3457970	A->G	+	0.195	0.27	0.125	0.263	0.3	0	0.212	0.6287	0.443	0.0055	0.0709	0.3645	0.0048	0.1593	0.2867
chr20	3457972	A->G	+	0.043	0.119	0	0.07	0.047	0	0.105	0.4388	0.1583	0.0019	0.1614	0.3914	0.0021	0.2074	0.3317
chr20	46542478	A->G	+	0.057	0.103	0	0.145	0.085	0.065	0.093	0.162	-0.257	0.0015	0.2386	0.4259	0.0003	0.457	0.48
chr20	46543214	A->G	+	0	0	0	0.057	0.103	0	0	0.1795	-0.2308	0.0016	0.2073	0.4121	-0.0002	0.4639	0.4826
chr20	46543250	A->G	+	0.053	0.065	0	0.016	0	0	0.027	0.5325	0.2988	0.0001	0.4685	0.4958	0.0024	0.0592	0.1697
chr20	46543254	A->G	+	0.286	0.172	0.159	0.211	0.079	0.019	0.27	0.2802	-0.0796	0.0048	0.1455	0.3827	-0.0008	0.4476	0.4779
chr20	46543260	A->G	+	0.429	0.473	0.298	0.364	0.263	0.057	0.405	0.414	0.1209	0.0049	0.1979	0.4056	0.007	0.1892	0.3146
chr20	46543292	A->G	+	0.068	0.141	0	0.008	0.026	0	0	0.9104	0.8656	-0.0012	0.0902	0.3645	0.0067	0.0016	0.0557
chr20	46543349	A->G	+	0	0.057	0.087	0.182	0	0	0	0.1255	-0.3118	-0.0014	0.3325	0.4589	-0.0017	0.3525	0.4295
chr20	46543363	A->G	+	0.128	0.022	0	0.016	0	0	0.05	0.2411	-0.1384	0.0017	0.2149	0.4145	0.001	0.3636	0.4372
chr20	46543407	A->G	+	0.326	0.289	0.444	0.353	0.118	0.154	0.45	0.1311	-0.3034	0.002	0.3713	0.4663	-0.0062	0.2421	0.3589
chr20	46543408	A->G	+	0.261	0.133	0.296	0.333	0.062	0.038	0.35	0.2989	-0.0517	0.0049	0.1995	0.4073	-0.0084	0.1542	0.2811
chr20	46544202	A->G	+	0.391	0.267	0.273	0.125	0.636	0	0.6	0.7404	0.6105	0.0179	0.0175	0.3324	0.0011	0.4488	0.4782
chr20	46544225	A->G	+	0.13	0	0	0.294	0	0	0.083	0.1966	-0.2051	0.0038	0.2364	0.4259	-0.0054	0.2283	0.351
chr20	46544251	A->G	+	0.146	0.034	0	0.154	0	0	0	0.031	-0.4534	0.001	0.3953	0.4754	0.0005	0.4586	0.48
chr20	46544254	A->G	+	0.167	0.094	0.214	0.404	0.316	0.067	0.091	0.0955	-0.3567	0.0033	0.2995	0.4438	-0.0039	0.3267	0.4147
chr20	46544264	A->G	+	0.312	0.135	0.294	0.343	0.333	0.167	0.174	0.1206	-0.3192	0.0026	0.2735	0.4395	-0.003	0.3085	0.4027
chr20	46544266	A->G	+	0.082	0.026	0.053	0.145	0.091	0	0.042	0.2169	-0.1746	0.0021	0.1779	0.3958	-0.0013	0.3281	0.4157
chr20	46544277	A->G	+	0	0.143	0.1	0.081	0.038	0.056	0	0.5904	0.3855	-0.0037	0.0415	0.3448	0.0032	0.1147	0.2426
chr20	46544309	A->G	+	0.108	0.094	0.182	0.142	0.125	0	0.079	0.0198	-0.4704	0.0008	0.3959	0.4754	-0.0002	0.4757	0.4888
chr20	46544315	A->G	+	0.123	0.143	0.136	0.09	0.097	0.095	0.083	0.6439	0.4659	-0.0014	0.0573	0.3645	0.0022	0.0391	0.1396
chr20	46544323	A->G	+	0.111	0.215	0.048	0.213	0.107	0	0.188	0.3373	0.006	0.0035	0.1719	0.3958	0.0024	0.3124	0.4039
chr20	46544348	A->G	+	0.056	0.255	0	0.062	0.222	0	0.048	0.7421	0.6132	0.0011	0.3466	0.4595	0.0106	0.0194	0.0994
chr20	46544360	A->G	+	0.06	0.067	0.15	0.116	0.1	0.045	0.032	0.107	-0.3396	-0.001	0.3092	0.448	-0.0006	0.4149	0.4633
chr20	46544387	A->G	+	0.049	0.064	0	0.163	0.045	0	0.056	0.13	-0.305	0.0019	0.2429	0.4259	-0.0006	0.4389	0.4744
chr20	46544388	A->G	+	0.097	0.064	0.045	0.125	0.091	0	0	0.1506	-0.2741	0.0007	0.3753	0.4679	0.0018	0.2867	0.3868
chr20	46544400	A->G	+	0.053	0.15	0.043	0.176	0.115	0	0.04	0.1992	-0.2011	0.0007	0.4101	0.4819	0.0032	0.2263	0.3496
chr20	48321118	A->G	+	0	0.259	0.071	0.19	0.158	0.056	0.125	0.1552	-0.2672	0	0.4983	0.4992	0.0043	0.2318	0.3535
chr20	48321119	A->G	+	0.353	0.25	0.214	0.524	0.474	0.056	0.25	0.3652	0.0479	0.0087	0.1143	0.3718	0.0002	0.4892	0.4945
chr20	48321131	A->G	+	0.056	0.324	0	0	0	0	0	0.7742	0.6613	-0.0044	0.0945	0.3645	0.014	0.0106	0.0775
chr20	48321137	A->G	+	0.444	0.743	0.067	0.143	0.35	0	0.235	0.9285	0.8927	0.0019	0.2984	0.4434	0.0298	0.0014	0.0557
chr20	52346128	A->G	+	0.008	0.055	0.043	0	0	0.026	0	0.7837	0.6755	-0.0018	0.0113	0.3324	0.0017	0.0393	0.14
chr20	52346209	A->G	+	0.047	0.015	0.038	0.102	0.024	0	0.023	0.1163	-0.3255	0.0008	0.3197	0.4546	-0.0014	0.2729	0.3782
chr20	65178776	A->G	+	0.062	0.069	0.1	0.088	0.032	0.059	0.104	0.2905	-0.0643	0.0001	0.4784	0.4972	-0.0017	0.144	0.2699
chr20	65178777	A->G	+	0.021	0.276	0	0.147	0.065	0	0.117	0.3103	-0.0345	0.0003	0.4744	0.4958	0.0068	0.1413	0.2689
chr20	65179936	A->G	+	0.022	0.029	0	0.036	0.103	0	0.057	0.6741	0.5111	0.0026	0.0287	0.3437	0.0003	0.4312	0.4704
chr20	65179950	A->G	+	0.239	0.054	0.2	0.093	0.146	0.056	0.096	0.043	-0.4355	0.0014	0.3478	0.4595	-0.0004	0.4668	0.484
chr20	65179956	A->G	+	0.339	0.351	0.286	0.267	0.377	0.048	0.271	0.6011	0.4017	0.0045	0.1218	0.3725	0.0067	0.1082	0.2353
chr20	65179980	A->G	+	0.072	0.095	0	0.085	0.051	0	0.084	0.5609	0.3413	0.002	0.0931	0.3645	0.0017	0.1916	0.3173
chr20	65180015	A->G	+	0.051	0.05	0.214	0.049	0.044	0	0.137	0.1301	-0.3049	0.0005	0.4433	0.4883	-0.0034	0.2433	0.3596
chr20	67700010	A->G	-	0.067	0.04	0	0.073	0.109	0.03	0.049	0.5734	0.3601	0.0022	0.0563	0.3628	0.0006	0.3604	0.4344
chr20	67700012	A->G	-	0.247	0.222	0.13	0.238	0.339	0	0.28	0.8507	0.7761	0.0085	0.0072	0.3324	0.0025	0.2164	0.3409
chr20	67700061	A->G	-	0.072	0.036	0.037	0.09	0.082	0	0.056	0.5387	0.3081	0.0022	0.0517	0.3523	-0.0003	0.4147	0.4633
chr20	67700079	A->G	-	0.11	0.104	0.042	0.051	0.109	0.062	0.047	0.8201	0.7302	0.0002	0.3606	0.4648	0.0034	0.0089	0.0744
chr20	67700141	A->G	-	0.579	0.685	0.5	0.636	0.6	0.111	0.6	0.4925	0.2388	0.009	0.1215	0.3725	0.008	0.2143	0.3387
chr20	67700144	A->G	-	0.135	0.347	0.2	0.025	0.042	0	0.026	0.6509	0.4764	-0.0058	0.0906	0.3645	0.013	0.0296	0.122
chr20	67700911	A->G	-	0.04	0.163	0	0.034	0.056	0	0	0.8389	0.7584	-0.0012	0.1682	0.3956	0.007	0.0052	0.0606
chr20	82797390	A->G	+	0.065	0	0.067	0	0	0	0.064	0.1333	-0.3001	0.0009	0.2904	0.4406	-0.0015	0.268	0.3766
chr20	9256300	A->G	+	0.197	0.051	0.138	0.088	0.028	0.08	0.1	0.0384	-0.4424	0.0001	0.4874	0.4985	-0.0014	0.3594	0.4344
chr20	9256301	A->G	+	0.311	0.179	0.241	0.14	0.055	0.1	0.264	0.028	-0.458	0.0015	0.3757	0.4679	-0.0006	0.462	0.482
chr20	9256330	A->G	+	0.143	0.115	0	0.108	0.039	0.062	0.102	0.2626	-0.1062	0.0014	0.2655	0.4367	0.002	0.2633	0.3738
chr20	9256340	A->G	+	0.324	0.125	0.1	0.235	0.075	0.12	0.349	0.3911	0.0866	0.0066	0.0955	0.3645	-0.0048	0.2298	0.3522
chr20	9256380	A->G	+	0.123	0.022	0	0.028	0.022	0.034	0.028	0.1502	-0.2748	0.0009	0.3185	0.4536	0.0011	0.3347	0.4207
chr20	9256419	A->G	+	0.068	0.028	0	0.103	0	0.022	0.045	0.0965	-0.3553	0.001	0.2897	0.4406	-0.001	0.3415	0.4244
chr20	9258457	A->G	+	0.103	0.053	0.059	0	0.053	0.017	0.07	0.306	-0.041	0.0011	0.2331	0.4257	0.0014	0.2536	0.3668
chr20	9260524	A->G	+	0.071	0	0	0.049	0.042	0	0.051	0.7019	0.5529	0.0024	0.0188	0.3324	-0.0009	0.2315	0.3534
chr20	9263250	A->G	+	0.102	0	0	0.059	0	0	0.032	0.1733	-0.2401	0.0016	0.2068	0.412	-0.0005	0.4181	0.4639
chr20	9263286	A->G	+	0.133	0	0	0.143	0.045	0.031	0.121	0.5326	0.2989	0.0042	0.0553	0.3603	-0.0036	0.1366	0.2654
chr20	9263329	A->G	+	0.485	0.421	0.12	0.391	0.2	0.179	0.344	0.3571	0.0357	0.0041	0.2414	0.4259	0.007	0.1994	0.3249
chr20	9263338	A->G	+	0.101	0.082	0	0.069	0.029	0.022	0.068	0.4163	0.1245	0.0013	0.1971	0.4056	0.0018	0.1879	0.3146
chr3	101149619	A->G	+	0.067	0.024	0	0	0.083	0.021	0.053	0.6637	0.4956	0.0021	0.042	0.3448	0.001	0.2418	0.3587
chr3	101149690	A->G	+	0.055	0.116	0	0	0	0.023	0	0.8196	0.7295	-0.0018	0.061	0.3645	0.0052	0.0067	0.066
chr3	101149724	A->G	+	0.318	0.288	0.165	0.04	0.118	0.038	0.385	0.3467	0.0201	0.0055	0.1813	0.399	0.0047	0.2808	0.3842
chr3	101149814	A->G	+	0.089	0.071	0	0	0.118	0	0.227	0.7086	0.5628	0.0065	0.0202	0.3324	-0.0004	0.444	0.4764
chr3	101150401	A->G	+	0.2	0.05	0.01	0.162	0.067	0.014	0.062	0.2367	-0.1449	0.0031	0.1857	0.4018	0.0005	0.4569	0.48
chr3	101150417	A->G	+	0.072	0.127	0.04	0.061	0	0	0.037	0.4054	0.1081	-0.0009	0.3073	0.4477	0.0037	0.087	0.2101
chr3	101150452	A->G	+	0.324	0.257	0.163	0.147	0.083	0.107	0.333	0.2047	-0.193	0.0035	0.2369	0.4259	0.002	0.3767	0.4455
chr3	101150461	A->G	+	0.088	0.167	0	0.029	0	0	0	0.7566	0.6349	-0.0018	0.155	0.3868	0.0074	0.0122	0.0827
chr3	101150513	A->G	+	0.082	0.057	0.036	0.077	0	0.013	0.094	0.1628	-0.2557	0.0014	0.2139	0.4145	-0.0007	0.3834	0.4497
chr3	101150532	A->G	+	0.138	0.043	0.064	0.097	0	0.043	0.087	0.0728	-0.3909	0.0009	0.3414	0.4595	-0.0014	0.3301	0.4172
chr3	101150533	A->G	+	0.113	0.058	0.011	0.065	0	0.014	0	0.1819	-0.2271	-0.0003	0.4353	0.4862	0.0024	0.2021	0.3268
chr3	101150538	A->G	+	0.487	0.261	0.138	0.194	0	0.057	0.273	0.1459	-0.2811	0.0033	0.3346	0.4589	0.0049	0.3237	0.4117
chr3	101150544	A->G	+	0.125	0.114	0.054	0.129	0	0.014	0.136	0.1107	-0.3339	0.0017	0.2737	0.4395	0.0001	0.4907	0.4957
chr3	130078555	A->G	-	0.125	0.031	0	0.034	0.132	0.053	0.138	0.7431	0.6146	0.0046	0.0151	0.3324	-0.0005	0.3963	0.455
chr3	130078577	A->G	-	0.091	0.389	0	0.036	0.13	0.125	0	0.8535	0.7803	-0.0054	0.047	0.3481	0.0163	0.0044	0.0606
chr3	13103566	A->G	+	0.041	0	0.057	0.038	0.066	0	0	0.032	-0.4521	0.0005	0.3689	0.4661	-0.0003	0.4356	0.4718
chr3	13103592	A->G	+	0.065	0	0	0.02	0.038	0	0.062	0.7921	0.6882	0.0025	0.009	0.3324	-0.0007	0.2243	0.3487
chr3	13204038	A->G	-	0.208	0.136	0	0.208	0.206	0.053	0.1	0.5358	0.3038	0.0043	0.0953	0.3645	0.0032	0.2206	0.345
chr3	13204149	A->G	-	0.042	0.061	0	0.047	0.023	0.019	0.013	0.4721	0.2082	-0.0002	0.4107	0.482	0.0019	0.0691	0.1819
chr3	13204161	A->G	-	0.156	0.321	0.319	0.257	0.215	0.151	0.152	0.2911	-0.0634	-0.0036	0.1547	0.3868	0.0038	0.2106	0.3348
chr3	13204173	A->G	-	0.035	0.022	0.042	0.097	0.108	0	0.131	0.8152	0.7229	0.0042	0.0074	0.3324	-0.0031	0.0469	0.1537
chr3	13204177	A->G	-	0.432	0.391	0.417	0.496	0.47	0.27	0.529	0.6906	0.5358	0.0068	0.0202	0.3324	-0.0032	0.1826	0.3113
chr3	13204178	A->G	-	0.182	0.174	0.146	0.289	0.232	0.127	0.224	0.4723	0.2085	0.0037	0.0658	0.3645	-0.0019	0.2591	0.3706
chr3	13204197	A->G	-	0.115	0.204	0.02	0.06	0.046	0	0.08	0.6893	0.534	0.0002	0.4618	0.4958	0.007	0.0251	0.1146
chr3	13204203	A->G	-	0.103	0.074	0.08	0.224	0.158	0.062	0.148	0.4914	0.2371	0.0037	0.0675	0.3645	-0.0033	0.1482	0.2757
chr3	13204213	A->G	-	0	0.051	0	0.08	0.036	0.026	0	0.0428	-0.4358	-0.0004	0.3895	0.4734	0.0008	0.3613	0.4349
chr3	13204246	A->G	-	0.149	0.099	0.125	0.149	0.098	0.083	0.333	0.5966	0.3949	0.0059	0.044	0.3448	-0.0059	0.0893	0.2136
chr3	13205984	A->G	-	0.105	0.2	0.364	0.25	0.156	0	0.091	0.0458	-0.4314	-0.0023	0.3484	0.4595	0.0001	0.4929	0.496
chr3	13206040	A->G	-	0.138	0.2	0.211	0.042	0.071	0	0.05	0.3506	0.0259	-0.0028	0.2154	0.4145	0.0062	0.1164	0.2453
chr3	149744122	A->G	+	0.022	0.05	0.047	0.068	0.008	0.015	0	0.2422	-0.1367	-0.0012	0.1607	0.3914	0.0006	0.3602	0.4344
chr3	149744191	A->G	+	0.076	0.014	0	0.045	0	0.018	0	0.0299	-0.4552	0.0001	0.4719	0.4958	0.0006	0.3903	0.4533
chr3	149744270	A->G	+	0.022	0.021	0.036	0.128	0	0.024	0	0.1574	-0.2639	-0.0007	0.3721	0.4663	-0.0017	0.2819	0.3844
chr3	165840321	A->G	-	0	0.109	0	0	0.077	0	0	0.7024	0.5536	-0.0005	0.3474	0.4595	0.005	0.0198	0.1009
chr3	165840333	A->G	-	0.114	0.2	0	0	0.118	0	0.03	0.9933	0.9899	0.0002	0.326	0.4583	0.0098	0	0.0109
chr3	165840346	A->G	-	0.593	0.488	0.1	0.263	0.615	0	0.273	0.9107	0.866	0.011	0.0164	0.3324	0.0197	0.0072	0.0675
chr3	165840922	A->G	-	0.328	0.53	0.026	0.139	0.353	0	0.074	0.9639	0.9459	0.0011	0.2885	0.4406	0.0239	0.0003	0.0479
chr3	165840933	A->G	-	0.181	0.17	0	0.068	0.1	0	0.086	0.8509	0.7763	0.0023	0.0807	0.3645	0.0067	0.0111	0.0794
chr3	165840951	A->G	-	0.082	0.032	0	0	0	0	0.061	0.3314	-0.003	0.0015	0.1681	0.3956	0.0009	0.3304	0.4173
chr3	165840957	A->G	-	0.086	0.114	0	0.022	0.07	0	0.02	0.98	0.97	0.0004	0.1313	0.3771	0.0054	0.0001	0.0459
chr3	165840963	A->G	-	0.076	0.152	0	0.091	0	0	0	0.4752	0.2129	-0.0014	0.2717	0.4391	0.0056	0.0649	0.1775
chr3	165840964	A->G	-	0.046	0.167	0	0.023	0	0	0.021	0.679	0.5185	-0.0016	0.1954	0.4056	0.0065	0.0219	0.1052
chr3	165840972	A->G	-	0.018	0.066	0	0.056	0.098	0	0	0.407	0.1105	0.0007	0.3255	0.4583	0.0027	0.1272	0.2547
chr3	165840986	A->G	-	0.062	0.172	0	0.03	0.057	0	0.024	0.8684	0.8026	-0.0007	0.2813	0.4406	0.0072	0.0037	0.0591
chr3	165843240	A->G	-	0.349	0.306	0.053	0.133	0.242	0	0.162	0.8959	0.8439	0.0046	0.0413	0.3448	0.0119	0.0062	0.0641
chr3	165843253	A->G	-	0.14	0.081	0.053	0.03	0.118	0	0.053	0.6862	0.5293	0.0019	0.1092	0.3684	0.0035	0.0623	0.1734
chr3	165843314	A->G	-	0.892	0.829	0.882	0.815	0.818	0.269	0.75	0.2885	-0.0672	0.0077	0.2156	0.4145	0.0071	0.2962	0.3937
chr3	165843316	A->G	-	0.162	0.029	0	0.074	0.061	0.038	0.083	0.3995	0.0992	0.0029	0.1001	0.3684	0	0.494	0.4962
chr3	176915519	A->G	+	0	0.098	0	0.079	0	0	0.064	0.0668	-0.3998	0.0003	0.4367	0.4862	0.0012	0.3475	0.4278
chr3	178189393	A->G	+	0.05	0.171	0	0.105	0	0	0.056	0.2909	-0.0636	-0.0005	0.4291	0.4862	0.0045	0.1385	0.2668
chr3	178189401	A->G	+	0.143	0.139	0.2	0	0	0.133	0	0.6265	0.4397	-0.0064	0.0311	0.3448	0.004	0.1528	0.2796
chr3	178189413	A->G	+	0.172	0.079	0	0.087	0.121	0	0.136	0.8723	0.8085	0.0051	0.0054	0.3324	0.0015	0.1913	0.3173
chr3	178189419	A->G	+	0.069	0.231	0.1	0	0.094	0	0.045	0.7138	0.5707	-0.002	0.1897	0.4046	0.0089	0.0171	0.0954
chr3	1937371	A->G	+	0	0	0.25	0	0	0.051	0.071	0.4002	0.1004	-0.0029	0.2239	0.4222	-0.0049	0.1786	0.3072
chr3	194089447	A->G	+	0.217	0.125	0.091	0.091	0.088	0	0.154	0.478	0.217	0.0034	0.1102	0.3684	0.0022	0.2634	0.3738
chr3	194089551	A->G	+	0.385	0.458	0	0.167	0.171	0.111	0.176	0.7538	0.6307	0.0008	0.4191	0.4832	0.0168	0.0161	0.0928
chr3	3780218	A->G	-	0.121	0.139	0.027	0.074	0.087	0.033	0.058	0.8678	0.8017	0.0006	0.2393	0.4259	0.0046	0.0054	0.0609
chr3	3780236	A->G	-	0.011	0.07	0	0.011	0.015	0	0.058	0.3394	0.0091	0.0007	0.2931	0.4413	0.0016	0.1798	0.3082
chr3	3780281	A->G	-	0.088	0.12	0	0.01	0.028	0	0.036	0.8087	0.7131	0.0001	0.4718	0.4958	0.0052	0.0091	0.0748
chr3	3780282	A->G	-	0.392	0.398	0.024	0.099	0.153	0	0.091	0.8137	0.7205	0.0009	0.4	0.4772	0.0181	0.0092	0.0748
chr3	3780318	A->G	-	0.114	0.119	0.057	0.068	0	0	0.028	0.342	0.013	-0.0009	0.3236	0.457	0.0038	0.1114	0.2392
chr3	3780330	A->G	-	0.143	0.093	0.074	0.167	0.113	0.088	0.125	0.3861	0.0791	0.002	0.0941	0.3645	-0.001	0.2922	0.3905
chr3	3780335	A->G	-	0.11	0.122	0.099	0.127	0.086	0	0.211	0.4649	0.1973	0.0041	0.0689	0.3645	-0.0012	0.3519	0.4295
chr3	3780344	A->G	-	0.433	0.524	0.115	0.276	0.25	0.167	0.158	0.7873	0.6809	-0.0014	0.3444	0.4595	0.0174	0.01	0.0758
chr3	3780347	A->G	-	0.208	0.11	0.126	0.295	0.203	0.083	0.228	0.6154	0.4231	0.0056	0.0341	0.3448	-0.004	0.1321	0.2599
chr3	3780354	A->G	-	0.084	0.072	0.023	0.056	0.095	0	0.017	0.6888	0.5332	0.0011	0.1697	0.3956	0.003	0.0438	0.1485
chr3	3780368	A->G	-	0.286	0.345	0.034	0.112	0.12	0.051	0.107	0.8007	0.7011	-0.0001	0.489	0.4985	0.0133	0.0096	0.0758
chr3	3780373	A->G	-	0.133	0.107	0	0.029	0.054	0	0.089	0.7349	0.6023	0.0022	0.082	0.3645	0.0038	0.0501	0.1555
chr3	3780378	A->G	-	0.755	0.762	0.452	0.68	0.658	0.371	0.63	0.7496	0.6244	0.0067	0.0681	0.3645	0.0105	0.0502	0.1555
chr3	3780383	A->G	-	0.053	0.105	0	0.01	0.028	0	0.019	0.8845	0.8268	-0.0003	0.3121	0.449	0.0045	0.0029	0.0568
chr3	46779612	A->G	+	0.415	0.424	0.182	0.308	0.361	0.053	0.156	0.7255	0.5882	0.0026	0.2551	0.4325	0.0136	0.0258	0.1158
chr3	46779614	A->G	+	0.932	0.973	0.48	0.862	0.829	0.308	0.7	0.7181	0.5772	0.0101	0.0926	0.3645	0.0181	0.0536	0.161
chr3	46779620	A->G	+	0.196	0.128	0	0.065	0	0.036	0	0.3837	0.0756	-0.0011	0.3649	0.4657	0.0062	0.0958	0.2202
chr3	46779647	A->G	+	0.175	0.394	0.08	0.069	0.026	0	0.043	0.7335	0.6003	-0.0042	0.1417	0.3822	0.0154	0.0148	0.0886
chr3	51216041	A->G	-	0.269	0.098	0.091	0.078	0.121	0	0.061	0.3621	0.0432	0.0023	0.2519	0.4314	0.0044	0.1879	0.3146
chr3	51270897	A->G	-	0.152	0.175	0.054	0.062	0.038	0	0.04	0.6459	0.4689	-0.0007	0.3629	0.4656	0.0067	0.0286	0.1203
chr3	51270910	A->G	-	0.019	0.114	0.023	0.017	0	0	0.048	0.3816	0.0725	-0.0007	0.3356	0.4589	0.0033	0.0958	0.2202
chr3	58764311	A->G	-	0.125	0.247	0.25	0.042	0.206	0	0.036	0.3944	0.0916	-0.0026	0.2769	0.4406	0.0088	0.0913	0.2151
chr3	58764317	A->G	-	0.848	0.897	1	0.88	0.794	0.684	0.821	0.022	-0.4669	-0.0012	0.4034	0.4789	0.0015	0.4159	0.4633
chr3	58764319	A->G	-	0.108	0.103	0.071	0.12	0.2	0.105	0.107	0.3666	0.0499	0.002	0.134	0.3771	0.0007	0.3762	0.4455
chr3	58764321	A->G	-	0.115	0.065	0.071	0.074	0.194	0.048	0.1	0.5761	0.3642	0.0032	0.0531	0.3541	0.0006	0.3888	0.4532
chr3	70047490	A->G	-	0.133	0.262	0.091	0.109	0.065	0.2	0	0.8601	0.7901	-0.0066	0.0066	0.3324	0.0082	0.0094	0.0752
chr3	70076039	A->G	+	0.407	0.222	0	0.027	0.149	0.036	0.074	0.6178	0.4267	0.0026	0.2907	0.4406	0.0126	0.0501	0.1555
chr3	70152575	A->G	-	0.167	0.146	0.038	0	0	0	0.182	0.2899	-0.0652	0.0026	0.243	0.4259	0.0034	0.2591	0.3706
chr3	70152576	A->G	-	0.056	0.146	0.077	0	0.08	0	0.2	0.2848	-0.0728	0.0029	0.1915	0.4056	0.0017	0.3467	0.4274
chr3	81465498	A->G	+	0.06	0.034	0	0.031	0.016	0	0.05	0.543	0.3144	0.0014	0.0711	0.3645	0.0005	0.3165	0.4064
chr3	81465513	A->G	+	0.091	0.087	0	0.071	0.058	0	0.029	0.6568	0.4852	0.001	0.1972	0.4056	0.0032	0.0501	0.1555
chr3	81465633	A->G	+	0.175	0	0.1	0.059	0.039	0.033	0.235	0.506	0.259	0.0053	0.069	0.3645	-0.0055	0.118	0.2461
chr3	81507217	A->G	+	0.517	0.406	0.2	0.8	0.571	0.067	0.571	0.5586	0.3379	0.0173	0.0467	0.3481	-0.0028	0.4044	0.4588
chr3	81507223	A->G	+	0.132	0.056	0	0	0.067	0	0	0.6002	0.4003	0.0009	0.2884	0.4406	0.0044	0.0558	0.1641
chr3	81507243	A->G	+	0.029	0.09	0	0	0	0	0	0.8134	0.7201	-0.0011	0.0926	0.3645	0.0041	0.007	0.0675
chr3	81507324	A->G	+	0.343	0.143	0	0.222	0.032	0	0	0.1817	-0.2275	0.0013	0.4191	0.4832	0.0064	0.2365	0.3554
chr3	81507385	A->G	+	0.353	0.212	0.133	0.1	0.188	0	0	0.5144	0.2717	0.0002	0.4845	0.4985	0.0111	0.0632	0.1744
chr3	81507403	A->G	+	0.267	0.276	0	0	0.312	0	0	0.8791	0.8186	0.002	0.2385	0.4259	0.0168	0.0044	0.0606
chr3	81507607	A->G	+	0.538	0.667	0.071	0.136	0.267	0.065	0.241	0.8642	0.7963	0.0013	0.3846	0.4712	0.0265	0.0049	0.0606
chr3	81507612	A->G	+	0.933	0.939	0.5	0.923	0.68	0.314	0.69	0.4882	0.2324	0.0081	0.1918	0.4056	0.0145	0.1368	0.2654
chr3	81507618	A->G	+	0.204	0.213	0.19	0.176	0.291	0.018	0.097	0.4286	0.1429	0.002	0.2785	0.4406	0.0058	0.1312	0.2591
chr3	81507640	A->G	+	0.103	0.011	0	0.114	0.032	0	0.073	0.4231	0.1346	0.003	0.0816	0.3645	-0.0017	0.2591	0.3706
chr3	81507666	A->G	+	0.072	0.085	0.04	0.12	0.016	0	0.045	0.0504	-0.4244	0.0003	0.4365	0.4862	0.0009	0.3731	0.4429
chr3	81507680	A->G	+	0.061	0.043	0	0.062	0.093	0.013	0.024	0.549	0.3234	0.0016	0.101	0.3684	0.0014	0.1881	0.3146
chr3	81507681	A->G	+	0.073	0.054	0	0.061	0.074	0.013	0	0.4813	0.2219	0.0007	0.2959	0.442	0.0025	0.0996	0.2243
chr3	81507683	A->G	+	0.145	0.17	0.074	0.347	0.196	0.013	0.048	0.0912	-0.3632	0.0022	0.3463	0.4595	0.0021	0.3892	0.4532
chr3	81507701	A->G	+	0.493	0.649	0.059	0.271	0.295	0.102	0.091	0.8511	0.7767	-0.0019	0.3374	0.4589	0.0265	0.0049	0.0606
chr3	81507706	A->G	+	0	0.071	0	0.044	0.022	0	0	0.3866	0.08	-0.0006	0.3091	0.448	0.0023	0.0938	0.2176
chr3	81507711	A->G	+	0.13	0.108	0	0.065	0.148	0	0.047	0.8687	0.803	0.0026	0.0325	0.3448	0.0049	0.0139	0.0865
chr3	81507736	A->G	+	0.103	0.056	0	0.077	0.036	0	0.038	0.3958	0.0937	0.0015	0.1771	0.3958	0.0016	0.2307	0.3529
chr3	81507742	A->G	+	0.173	0.081	0	0	0.039	0.015	0.02	0.4919	0.2378	0.0006	0.3887	0.4731	0.0051	0.0792	0.1975
chr3	81507744	A->G	+	0.108	0.105	0	0	0.039	0	0	0.8458	0.7688	-0.0003	0.381	0.4703	0.0059	0.0054	0.0609
chr3	81507754	A->G	+	0.833	0.773	0.304	0.54	0.6	0.219	0.415	0.7895	0.6842	0.0056	0.1667	0.3941	0.0219	0.0175	0.0958
chr3	81507763	A->G	+	0.06	0.067	0	0.018	0.032	0	0	0.8747	0.812	-0.0001	0.4312	0.4862	0.0034	0.0036	0.0591
chr3	81507788	A->G	+	0.091	0.022	0	0.043	0.039	0	0.043	0.553	0.3295	0.0019	0.0625	0.3645	0.0005	0.3587	0.4342
chr3	81509475	A->G	+	0.115	0.053	0	0.062	0.023	0	0.111	0.5097	0.2646	0.0031	0.0644	0.3645	0.0001	0.4866	0.4934
chr3	81509537	A->G	+	0.157	0.065	0	0.121	0.024	0	0.12	0.3782	0.0673	0.0036	0.1061	0.3684	-0.0001	0.4848	0.4925
chr3	81509574	A->G	+	0.082	0.063	0	0.081	0	0	0.094	0.2755	-0.0868	0.0021	0.1548	0.3868	0	0.4999	0.4999
chr3	81511267	A->G	+	0.129	0.055	0.091	0.229	0.143	0.038	0.053	0.106	-0.341	0.002	0.2716	0.4391	-0.0017	0.3564	0.4326
chr3	81511280	A->G	+	0.197	0.407	0	0	0.07	0.029	0.036	0.8852	0.8278	-0.0034	0.1176	0.3725	0.0185	0.0026	0.0565
chr3	81511293	A->G	+	0.039	0.096	0	0.069	0.111	0	0.043	0.6389	0.4584	0.0016	0.1309	0.3771	0.003	0.0775	0.196
chr3	81765692	A->G	+	0.138	0.173	0.071	0.094	0.026	0.068	0.093	0.3531	0.0296	-0.001	0.3035	0.4457	0.0038	0.107	0.2346
chr3	81765753	A->G	+	0.108	0.153	0.092	0.06	0.04	0.034	0.069	0.5027	0.254	-0.0011	0.2385	0.4259	0.0039	0.0576	0.1674
chr3	81765763	A->G	+	0.053	0.12	0.053	0.033	0.034	0	0.04	0.5985	0.3978	-0.0007	0.2945	0.4413	0.0037	0.036	0.1332
chr3	81765804	A->G	+	0.018	0.088	0.023	0.011	0	0.026	0.023	0.5769	0.3653	-0.0014	0.0956	0.3645	0.0026	0.0488	0.1555
chr3	82297717	A->G	-	0.083	0.026	0	0	0.03	0	0	0.4702	0.2053	0.0006	0.3158	0.4533	0.0023	0.0998	0.2245
chr3	82297720	A->G	-	0.235	0.104	0	0.056	0.091	0	0	0.518	0.277	0.0014	0.3221	0.4557	0.0068	0.0793	0.1975
chr3	82297767	A->G	-	0.035	0.104	0	0.053	0	0	0.059	0.2718	-0.0924	0.0003	0.4373	0.4862	0.0024	0.1696	0.2971
chr3	82297794	A->G	-	0.076	0.024	0	0	0	0	0	0.3018	-0.0473	0.0001	0.4588	0.4948	0.0019	0.1485	0.2757
chr3	87539059	A->G	+	0.091	0.143	0.2	0.042	0.15	0.133	0.042	0.433	0.1495	-0.0036	0.0839	0.3645	0.003	0.1852	0.3128
chr3	87539108	A->G	+	0.587	0.639	0.286	0.575	0.455	0.353	0.559	0.5303	0.2955	0.0053	0.146	0.3827	0.0075	0.1412	0.2689
chr3	87539118	A->G	+	0.35	0.367	0.364	0.281	0.114	0.158	0.214	0.1971	-0.2044	-0.0037	0.2279	0.4225	0.0049	0.2361	0.3554
chr3	87539120	A->G	+	0.045	0.067	0.182	0.265	0.091	0	0.333	0.5427	0.3141	0.0067	0.0856	0.3645	-0.0104	0.0666	0.1797
chr3	87539124	A->G	+	0.267	0.25	0.4	0.206	0.273	0.167	0.214	0.0318	-0.4523	-0.0012	0.3723	0.4663	0.001	0.4224	0.4643
chr3	87539140	A->G	+	0.19	0.289	0.188	0.043	0.216	0.083	0.182	0.6051	0.4077	0.0002	0.4713	0.4958	0.0079	0.0411	0.1442
chr3	87539159	A->G	+	0.537	0.324	0.688	0.595	0.692	0.238	0.472	0.2003	-0.1995	0.0072	0.1967	0.4056	-0.0062	0.2904	0.3893
chr3	87539169	A->G	+	0.159	0.167	0	0.059	0.135	0	0.118	0.9644	0.9465	0.0034	0.0031	0.3324	0.006	0.0013	0.0557
chr3	87539179	A->G	+	0.226	0.188	0.25	0.231	0.289	0.095	0.176	0.2067	-0.1899	0.0023	0.2188	0.4171	0.0008	0.4149	0.4633
chr3	87539188	A->G	+	0.182	0.114	0.077	0.067	0.096	0.08	0.1	0.4165	0.1247	0.0008	0.2939	0.4413	0.0025	0.1323	0.2599
chr3	87539189	A->G	+	0.621	0.543	0.154	0.255	0.365	0.125	0.189	0.8008	0.7012	0.0019	0.337	0.4589	0.0209	0.0113	0.0796
chr3	87539217	A->G	+	0.14	0.156	0.071	0.282	0.25	0	0.258	0.6623	0.4935	0.0081	0.0256	0.3392	-0.0017	0.3447	0.4263
chr3	90522456	A->G	+	0.094	0.03	0	0	0.043	0	0	0.5088	0.2632	0.0007	0.2825	0.4406	0.0027	0.0906	0.2143
chr4	113696355	A->G	-	0.031	0.085	0.016	0.071	0.042	0.019	0.043	0.2897	-0.0654	0.0002	0.4213	0.484	0.0016	0.1633	0.2911
chr4	119810723	A->G	-	0.292	0.267	0.4	0.238	0.14	0.125	0.161	0.142	-0.287	-0.0035	0.2319	0.4255	0.0021	0.3719	0.4424
chr4	119810729	A->G	-	0.2	0.033	0.2	0.095	0.07	0	0.032	0.0014	-0.4979	-0.0001	0.4942	0.4987	-0.0003	0.476	0.4888
chr4	119810751	A->G	-	0.2	0.133	0	0.045	0.054	0	0.062	0.6235	0.4353	0.0017	0.2385	0.4259	0.0061	0.0549	0.1632
chr4	119810843	A->G	-	0.19	0.318	0.182	0.188	0.103	0	0.111	0.406	0.109	-0.0014	0.3628	0.4656	0.0083	0.0878	0.2114
chr4	153039596	A->G	-	0.341	0.436	0.167	0	0.16	0	0.175	0.7187	0.5781	-0.0003	0.4737	0.4958	0.0173	0.0193	0.0994
chr4	153040523	A->G	-	0.333	0	0	0.077	0.105	0.105	0.074	0.1452	-0.2822	0.0036	0.2526	0.4319	0.0008	0.457	0.48
chr4	153040591	A->G	-	0.071	0.265	0	0.231	0	0	0.077	0.1678	-0.2483	-0.0008	0.4389	0.4862	0.006	0.2126	0.3371
chr4	156676867	A->G	-	0.164	0.17	0.045	0.25	0.102	0.051	0.125	0.1801	-0.2299	0.0022	0.262	0.4342	0.0016	0.3693	0.4416
chr4	156676916	A->G	-	0.014	0.045	0	0.109	0.008	0	0.062	0.1377	-0.2934	0.0014	0.2455	0.4268	-0.0012	0.3237	0.4117
chr4	156676917	A->G	-	0.014	0.045	0	0.283	0.03	0.009	0.062	0.1145	-0.3282	0.0021	0.3306	0.4586	-0.0041	0.2701	0.3776
chr4	33014254	A->G	-	0.078	0.069	0.033	0.035	0.042	0.016	0.062	0.6455	0.4683	0.0009	0.1209	0.3725	0.0015	0.0791	0.1975
chr4	33014319	A->G	-	0.451	0.345	0.378	0.551	0.326	0.286	0.274	0.0022	-0.4967	0	0.4966	0.499	-0.0006	0.4659	0.4838
chr4	33014335	A->G	-	0.127	0.135	0.086	0.182	0.097	0.051	0.088	0.1135	-0.3297	0.0007	0.365	0.4657	0.0012	0.3367	0.4207
chr4	33014341	A->G	-	0.095	0.154	0.139	0.273	0.13	0.077	0.136	0.0469	-0.4296	0.0009	0.3885	0.4731	-0.0017	0.3526	0.4295
chr4	33014387	A->G	-	0.176	0.368	0.286	0.333	0.235	0.286	0.35	0.0353	-0.4471	-0.0009	0.393	0.4754	-0.0006	0.4486	0.4782
chr4	33014446	A->G	-	0.231	0.179	0.077	0.148	0.048	0	0.02	0.3463	0.0195	-0.0006	0.4319	0.4862	0.0066	0.114	0.2418
chr4	33014452	A->G	-	0.231	0.143	0.185	0.2	0.085	0.074	0.096	0.0147	-0.478	-0.0005	0.4349	0.4862	0.0009	0.4186	0.4639
chr4	42773310	A->G	+	0.228	0.273	0.16	0.287	0.254	0.082	0.164	0.4319	0.1478	0.002	0.2455	0.4268	0.0046	0.1434	0.2699
chr4	42773316	A->G	+	0.532	0.773	0.231	0.37	0.483	0.131	0.259	0.897	0.8455	0.0005	0.4488	0.4907	0.0256	0.0026	0.0565
chr4	42773378	A->G	+	0.088	0.265	0.061	0	0.06	0	0	0.8849	0.8273	-0.0033	0.0474	0.3484	0.0117	0.0026	0.0565
chr4	42773413	A->G	+	0.068	0	0.026	0.017	0.048	0	0.017	0.2927	-0.061	0.0012	0.1548	0.3868	0.0002	0.4509	0.4786
chr4	42773426	A->G	+	0.224	0.222	0.122	0.193	0.238	0.093	0.179	0.8789	0.8184	0.0029	0.0171	0.3324	0.0039	0.0188	0.098
chr4	42773435	A->G	+	0.029	0.096	0.028	0.018	0.071	0	0	0.7828	0.6742	-0.0006	0.2612	0.4342	0.0042	0.01	0.0758
chr4	42773442	A->G	+	0.309	0.226	0	0.051	0.137	0.042	0.019	0.7322	0.5983	0.0004	0.4464	0.4895	0.0123	0.0187	0.0977
chr4	42773452	A->G	+	0.136	0.174	0.103	0.176	0.07	0.096	0.111	0.11	-0.335	-0.0007	0.3566	0.4644	0.0017	0.2669	0.3766
chr4	42773458	A->G	+	0.071	0.087	0.077	0.1	0.05	0.042	0.023	0.2382	-0.1427	-0.0011	0.192	0.4056	0.0013	0.2242	0.3487
chr4	42773462	A->G	+	0.345	0.283	0.167	0.294	0.333	0.085	0.07	0.4468	0.1702	0.0014	0.3772	0.4686	0.0089	0.0977	0.2215
chr4	42773515	A->G	+	0.051	0.14	0	0.026	0.042	0	0	0.8913	0.8369	-0.001	0.13	0.3771	0.0062	0.0024	0.0561
chr4	42773524	A->G	+	0.228	0.261	0.026	0.077	0.149	0	0.048	0.9173	0.876	0.0007	0.3173	0.4536	0.0118	0.0018	0.0557
chr4	42773529	A->G	+	0.214	0.267	0	0	0.064	0	0	0.8808	0.8212	-0.0016	0.2171	0.4154	0.014	0.0029	0.0568
chr4	42918542	A->G	+	0.273	0.357	0.1	0.05	0.222	0	0.051	0.9347	0.9021	-0.0005	0.3958	0.4754	0.0164	0.001	0.0557
chr4	44072645	A->G	+	0.474	0.461	0	0	0.014	0	0.011	0.688	0.5319	-0.0033	0.3084	0.448	0.0245	0.0213	0.1042
chr4	44375094	A->G	+	0.059	0.222	0.1	0.176	0.048	0.08	0	0.4846	0.2269	-0.0045	0.0835	0.3645	0.0054	0.1083	0.2353
chr4	46483394	A->G	+	0.1	0.7	0.267	0.571	0.407	0.2	0.333	0.1495	-0.2757	-0.0016	0.4368	0.4862	0.0107	0.2264	0.3496
chr4	46483460	A->G	+	0.364	0.1	0.071	0.171	0.426	0	0.107	0.562	0.343	0.0088	0.0772	0.3645	0.0053	0.2429	0.3596
chr4	46483466	A->G	+	0.182	0	0.077	0.049	0.191	0	0.037	0.309	-0.0364	0.0037	0.154	0.3868	0.001	0.4161	0.4633
chr4	46483748	A->G	+	0	0	0	0.027	0.053	0	0.023	0.4778	0.2167	0.0014	0.0641	0.3645	-0.0006	0.2825	0.3847
chr4	46483752	A->G	+	0	0	0	0.058	0.01	0	0.014	0.2336	-0.1497	0.0007	0.2478	0.428	-0.0012	0.1838	0.3115
chr4	46483759	A->G	+	0.103	0.182	0.065	0.045	0.102	0.062	0.05	0.9746	0.962	-0.0013	0.0115	0.3324	0.0063	0.0001	0.0459
chr4	46483760	A->G	+	0.133	0.304	0.032	0.011	0.102	0.02	0.029	0.9462	0.9193	-0.0023	0.0619	0.3645	0.0135	0.0006	0.0541
chr4	46483773	A->G	+	0.033	0.13	0	0.105	0.061	0.02	0.041	0.3234	-0.0149	0.0001	0.474	0.4958	0.0033	0.1351	0.2635
chr4	46483791	A->G	+	0.3	0.261	0.031	0.083	0.119	0.038	0.079	0.7521	0.6282	0.0007	0.3935	0.4754	0.0113	0.0168	0.0944
chr4	46483817	A->G	+	0.522	0.474	0.48	0.413	0.544	0.103	0.511	0.5344	0.3016	0.0085	0.0811	0.3645	0.0044	0.2772	0.3813
chr4	46483841	A->G	+	0	0	0.077	0.041	0.048	0.036	0.111	0.6399	0.4598	0.0016	0.1127	0.3689	-0.0041	0.0301	0.1228
chr4	46483848	A->G	+	0.033	0.043	0	0.034	0.089	0.042	0.041	0.3952	0.0928	0.0011	0.1543	0.3868	0.0009	0.2705	0.3776
chr4	46483863	A->G	+	0.483	0.5	0.2	0.294	0.519	0.065	0.353	0.9446	0.9169	0.0082	0.0066	0.3324	0.0141	0.0031	0.0571
chr4	56700417	A->G	+	0.056	0.026	0	0	0.093	0	0.023	0.6672	0.5009	0.0018	0.0685	0.3645	0.0019	0.1175	0.2461
chr4	71793068	A->G	+	0	0.2	0.308	0.167	0.107	0.154	0.214	0.2891	-0.0663	-0.0031	0.2368	0.4259	-0.0036	0.2668	0.3766
chr4	71793074	A->G	+	0.235	0.12	0	0.208	0.143	0.154	0.357	0.5742	0.3613	0.008	0.0407	0.3448	-0.0044	0.2022	0.3268
chr4	71793075	A->G	+	0.294	0.2	0.25	0.375	0.143	0.077	0.429	0.4248	0.1372	0.0073	0.0927	0.3645	-0.0071	0.1606	0.2881
chr4	71793078	A->G	+	0.176	0.043	0.4	0.304	0.259	0.333	0.357	0.9039	0.8559	0.0017	0.2025	0.4088	-0.0152	0.0019	0.0557
chr4	71793092	A->G	+	0.2	0.409	0.2	0.05	0.125	0	0.077	0.7192	0.5788	-0.0039	0.1632	0.3927	0.0153	0.0164	0.0937
chr4	85495440	A->G	-	0.273	0.12	0.167	0.182	0.333	0.133	0.4	0.899	0.8484	0.0098	0.002	0.3324	-0.0049	0.0491	0.1555
chr5	120333519	A->G	+	0.133	0	0.171	0	0.062	0	0.059	0.0209	-0.4686	0.0006	0.4307	0.4862	-0.0012	0.3986	0.456
chr5	120354204	A->G	+	0.471	0.667	0.036	0.136	0.167	0.028	0.174	0.8109	0.7164	-0.0009	0.4325	0.4862	0.0273	0.0083	0.0714
chr5	120354308	A->G	+	0.231	0.417	0.148	0.062	0.105	0	0.2	0.5999	0.3998	-0.0004	0.4644	0.4958	0.0133	0.0398	0.141
chr5	12441056	A->G	+	0.185	0.135	0	0.048	0.071	0.03	0.096	0.6656	0.4984	0.0021	0.155	0.3868	0.005	0.0557	0.1641
chr5	12441077	A->G	+	0.278	0.342	0.034	0.063	0.153	0.018	0.211	0.8056	0.7085	0.0032	0.1456	0.3827	0.012	0.0156	0.0911
chr5	12441289	A->G	+	0.269	0.263	0.107	0.086	0.17	0.044	0.223	0.748	0.6219	0.0034	0.0949	0.3645	0.007	0.0388	0.1392
chr5	12441345	A->G	+	0.12	0.12	0.022	0.065	0.059	0	0.083	0.7133	0.5699	0.0017	0.1127	0.3689	0.0035	0.0478	0.155
chr5	12441375	A->G	+	0.068	0	0	0.096	0.045	0.013	0.041	0.3869	0.0803	0.0021	0.0979	0.3674	-0.0016	0.2241	0.3487
chr5	12441380	A->G	+	0.295	0.257	0.132	0.231	0.35	0.05	0.206	0.83	0.745	0.0058	0.0219	0.3392	0.006	0.048	0.155
chr5	12441385	A->G	+	0.05	0.114	0.075	0.088	0.087	0.044	0.081	0.2227	-0.166	0.0002	0.4301	0.4862	0.0013	0.2023	0.3268
chr5	12441391	A->G	+	0.424	0.5	0.194	0.473	0.495	0.116	0.291	0.6537	0.4806	0.0058	0.1286	0.3763	0.0112	0.0705	0.1836
chr5	12441411	A->G	+	0.153	0.083	0.134	0.12	0.097	0.094	0.078	0.0233	-0.4651	-0.0003	0.4187	0.4832	-0.0002	0.4506	0.4786
chr5	12441414	A->G	+	0.172	0.083	0.076	0.033	0.019	0.084	0.065	0.0968	-0.3548	-0.0008	0.3629	0.4656	0.002	0.2812	0.3842
chr5	12441423	A->G	+	0.273	0.361	0.25	0.096	0.218	0.113	0.163	0.7113	0.567	-0.002	0.2275	0.4225	0.0105	0.0176	0.0958
chr5	12441437	A->G	+	0.043	0.032	0.116	0	0.051	0.055	0.05	0.1623	-0.2566	-0.001	0.2775	0.4406	-0.0007	0.3715	0.4424
chr5	12441698	A->G	+	0.038	0	0.05	0.036	0	0.017	0.104	0.5645	0.3468	0.0018	0.0981	0.3674	-0.0033	0.0524	0.1587
chr5	12441699	A->G	+	0.04	0.04	0.143	0.107	0.119	0	0.064	0.102	-0.347	0.0011	0.3265	0.4583	-0.0019	0.2895	0.3888
chr5	12441711	A->G	+	0.324	0.129	0.087	0.194	0.267	0.016	0.192	0.734	0.6011	0.0075	0.0227	0.3392	0.0022	0.2862	0.3867
chr5	12442102	A->G	+	0.462	0.424	0.345	0.317	0.261	0.11	0.295	0.3562	0.0343	0.0014	0.3844	0.4712	0.0078	0.1372	0.2657
chr5	12442122	A->G	+	0.224	0.029	0.073	0.041	0.096	0	0.092	0.3384	0.0076	0.0036	0.1393	0.3808	0.0009	0.4136	0.4632
chr5	12442127	A->G	+	0.078	0.127	0	0.065	0.04	0.012	0.02	0.6959	0.5438	-0.0003	0.3984	0.477	0.0048	0.0214	0.1042
chr5	12443415	A->G	+	0.167	0.071	0.12	0.059	0.04	0.034	0.131	0.0949	-0.3577	0.0015	0.2774	0.4406	-0.0005	0.4436	0.4763
chr5	12443423	A->G	+	0.116	0.161	0.032	0.05	0.037	0.01	0.088	0.6026	0.4038	0.0005	0.3887	0.4731	0.0049	0.0462	0.1529
chr5	12443487	A->G	+	0.364	0.259	0.303	0.235	0.149	0.277	0.242	0.1357	-0.2965	-0.0023	0.2383	0.4259	0.0006	0.4421	0.4754
chr5	12443500	A->G	+	0.174	0	0.071	0.273	0.032	0.074	0.182	0.4659	0.1988	0.0044	0.1345	0.3771	-0.008	0.0814	0.2008
chr5	12443519	A->G	+	0.42	0.255	0.306	0.217	0.134	0.225	0.285	0.0043	-0.4935	-0.0003	0.4758	0.4961	0.0008	0.4515	0.4786
chr5	12443535	A->G	+	0.03	0.068	0.014	0	0.027	0.005	0.005	0.9506	0.9259	-0.0006	0.0378	0.3448	0.003	0.0005	0.0541
chr5	12443589	A->G	+	0.042	0.057	0	0.009	0	0	0.011	0.6598	0.4897	-0.0003	0.3452	0.4595	0.0024	0.026	0.1163
chr5	12446126	A->G	+	0.072	0.02	0	0	0.017	0	0.032	0.4502	0.1753	0.0011	0.142	0.3822	0.0011	0.2258	0.3496
chr5	12446164	A->G	+	0.111	0.06	0.067	0	0.075	0.029	0.064	0.3291	-0.0064	0.0009	0.2812	0.4406	0.0019	0.1939	0.3197
chr5	12446199	A->G	+	0.593	0.59	0.458	0.38	0.563	0.113	0.635	0.674	0.511	0.0105	0.0523	0.3523	0.008	0.155	0.2814
chr5	12446206	A->G	+	0.099	0.032	0.083	0.173	0.122	0.009	0.109	0.5148	0.2722	0.0036	0.0601	0.3645	-0.0031	0.1437	0.2699
chr5	12446231	A->G	+	0.072	0.082	0	0.075	0.063	0	0.1	0.729	0.5936	0.0027	0.0259	0.3392	0.0011	0.2388	0.3565
chr5	12446232	A->G	+	0.059	0.065	0	0.103	0.131	0.034	0.117	0.7238	0.5857	0.0037	0.0175	0.3324	-0.0005	0.3954	0.4545
chr5	12446235	A->G	+	0.091	0.067	0	0.026	0.016	0	0.069	0.5088	0.2632	0.0015	0.1432	0.3827	0.0019	0.1628	0.2911
chr5	12446245	A->G	+	0.242	0.174	0.25	0.079	0.203	0.025	0.255	0.285	-0.0725	0.004	0.1689	0.3956	0.0012	0.4105	0.4622
chr5	12446983	A->G	+	0.116	0.095	0	0.065	0.139	0.033	0.191	0.874	0.811	0.0054	0.0041	0.3324	0.0004	0.3917	0.4534
chr5	12447100	A->G	+	0.364	0.426	0.2	0.257	0.4	0.058	0.532	0.7955	0.6932	0.011	0.0164	0.3324	0.0052	0.1665	0.295
chr5	12447102	A->G	+	0	0.041	0.062	0.081	0	0.019	0.08	0.2777	-0.0835	0.0003	0.4174	0.4832	-0.0024	0.144	0.2699
chr5	12447106	A->G	+	0.582	0.653	0.25	0.389	0.375	0.066	0.44	0.7113	0.5669	0.0062	0.1445	0.3827	0.0163	0.0407	0.1436
chr5	12624514	A->G	-	0.19	0.152	0	0.038	0.044	0.095	0.015	0.5418	0.3126	-0.0016	0.2607	0.4342	0.007	0.0477	0.155
chr5	15516674	A->G	+	0.104	0.333	0	0	0.053	0	0	0.8912	0.8367	-0.0034	0.0752	0.3645	0.0153	0.0023	0.0557
chr5	15516683	A->G	+	0.167	0.143	0	0	0.19	0	0.067	0.9025	0.8537	0.0032	0.0333	0.3448	0.0077	0.0059	0.0639
chr5	177241368	A->G	+	0.08	0.333	0	0.125	0.143	0	0.036	0.7158	0.5737	-0.0011	0.3686	0.4661	0.0127	0.0182	0.0961
chr5	177241373	A->G	+	0.136	0.214	0	0	0	0	0.038	0.7202	0.5803	-0.0014	0.2821	0.4406	0.0096	0.0168	0.0944
chr5	177242406	A->G	+	0.477	0.729	0	0.095	0.235	0	0.058	0.925	0.8875	-0.0026	0.2543	0.432	0.0345	0.0012	0.0557
chr5	34545723	A->G	-	0.024	0.019	0	0.024	0.106	0	0	0.3534	0.0301	0.0014	0.1898	0.4046	0.0014	0.2589	0.3706
chr5	34546788	A->G	-	0.061	0.081	0	0.1	0.135	0.029	0.068	0.5655	0.3483	0.0025	0.0755	0.3645	0.0015	0.244	0.3601
chr5	34546827	A->G	-	0.028	0.022	0.056	0.08	0.062	0.022	0.022	0.1032	-0.3452	0.0003	0.3966	0.4757	-0.001	0.2681	0.3766
chr5	34546847	A->G	-	0.128	0.062	0.062	0.068	0.23	0.083	0.031	0.217	-0.1745	0.0017	0.2933	0.4413	0.0024	0.283	0.3849
chr5	37001219	A->G	+	0.176	0.2	0	0.321	0.383	0.086	0.303	0.6711	0.5067	0.0102	0.0269	0.3392	-0.0002	0.484	0.4925
chr5	37001848	A->G	+	0.25	0.103	0	0	0.029	0	0.087	0.4136	0.1204	0.0025	0.2487	0.4285	0.0054	0.1535	0.2801
chr5	37001886	A->G	+	0.391	0.24	0.167	0.405	0.235	0.143	0.409	0.551	0.3265	0.0082	0.0456	0.3448	-0.0033	0.2756	0.3801
chr5	52539329	A->G	+	0	0.115	0.059	0	0	0	0	0.5976	0.3964	-0.0025	0.0713	0.3645	0.0041	0.0499	0.1555
chr5	56626923	A->G	+	0.145	0.263	0.03	0.143	0.034	0	0.058	0.517	0.2755	-0.001	0.3788	0.469	0.0087	0.0557	0.1641
chr5	56626932	A->G	+	0.531	0.361	0.433	0.455	0.24	0.3	0.522	0.1534	-0.2699	0.0035	0.2542	0.432	-0.0045	0.272	0.3782
chr5	56626994	A->G	+	0.114	0.071	0.032	0.14	0.059	0.027	0.179	0.5959	0.3939	0.0042	0.0364	0.3448	-0.0024	0.1836	0.3115
chr5	56627000	A->G	+	0.273	0.429	0.067	0.349	0.118	0.056	0.211	0.3345	0.0017	0.0013	0.4153	0.4832	0.0097	0.1409	0.2689
chr5	56627003	A->G	+	0.395	0.393	0.233	0.256	0.118	0.057	0.237	0.3228	-0.0158	0.0004	0.4667	0.4958	0.0088	0.1366	0.2654
chr5	56627055	A->G	+	0.303	0.381	0.074	0.3	0.154	0.069	0.387	0.4296	0.1444	0.0063	0.138	0.3791	0.0048	0.2601	0.3713
chr5	72269698	A->G	+	0.543	0.583	0.43	0.477	0.61	0.609	0.66	0.2515	-0.1228	0.0033	0.1919	0.4056	0.0012	0.4033	0.4587
chr5	72917046	A->G	-	0.128	0.157	0.054	0.25	0.195	0.043	0.049	0.1873	-0.2191	0.0017	0.327	0.4584	0.003	0.2843	0.3853
chr5	72917054	A->G	-	0.041	0.061	0.059	0.114	0.061	0	0.012	0.0149	-0.4777	0	0.4907	0.4985	0.0005	0.4175	0.4638
chr5	72917075	A->G	-	0.413	0.574	0.094	0.375	0.279	0.08	0.167	0.6763	0.5144	0.0005	0.4602	0.4955	0.0185	0.0274	0.1188
chr5	72917080	A->G	-	0.074	0.041	0.031	0.082	0.068	0.04	0.012	0.0668	-0.3998	0.0002	0.4345	0.4862	0.0007	0.3488	0.4282
chr5	72917084	A->G	-	0.1	0.088	0.032	0.062	0.093	0	0.07	0.8976	0.8465	0.002	0.0109	0.3324	0.0024	0.0168	0.0944
chr5	72917104	A->G	-	0.761	0.709	0.154	0.475	0.579	0.05	0.313	0.8141	0.7212	0.0084	0.1063	0.3684	0.0249	0.0165	0.0938
chr5	72917105	A->G	-	0.087	0.105	0.038	0.15	0.103	0	0.134	0.5535	0.3302	0.0036	0.0518	0.3523	0	0.4982	0.4987
chr5	72917113	A->G	-	0.092	0.07	0	0.029	0.025	0.045	0.024	0.4536	0.1804	-0.0002	0.4176	0.4832	0.0027	0.0749	0.1909
chr5	72917122	A->G	-	0.205	0.188	0	0	0.061	0.048	0.078	0.683	0.5244	0.0004	0.4408	0.4871	0.0084	0.0268	0.1178
chr5	72917128	A->G	-	0.419	0.541	0.1	0.318	0.269	0.167	0.365	0.6577	0.4866	0.0037	0.2154	0.4145	0.0127	0.047	0.1537
chr5	72917836	A->G	-	0.372	0.356	0.261	0.514	0.653	0.111	0.388	0.5781	0.3671	0.0113	0.0519	0.3523	0.0021	0.3974	0.4556
chr5	72917840	A->G	-	0.233	0.221	0.32	0.213	0.319	0.103	0.317	0.329	-0.0065	0.0044	0.1184	0.3725	-0.0013	0.3875	0.4526
chr5	72917853	A->G	-	0.174	0.309	0.107	0.286	0.381	0.065	0.161	0.5094	0.2642	0.0039	0.184	0.4009	0.0071	0.1274	0.2548
chr5	72917869	A->G	-	0.271	0.397	0.056	0.206	0.279	0.073	0.199	0.8932	0.8398	0.003	0.0899	0.3645	0.0122	0.0047	0.0606
chr5	72917878	A->G	-	0.513	0.397	0.306	0.564	0.594	0.212	0.458	0.6855	0.5282	0.0101	0.027	0.3392	0.0012	0.4171	0.4636
chr5	72917894	A->G	-	0.015	0.058	0.026	0.026	0.105	0	0.041	0.4511	0.1767	0.0014	0.1611	0.3914	0.0016	0.1955	0.3212
chr5	72917895	A->G	-	0.015	0.079	0.026	0	0.092	0.032	0.03	0.4464	0.1697	0	0.4921	0.4985	0.0028	0.0822	0.202
chr5	72917896	A->G	-	0.008	0.022	0	0.017	0.079	0.016	0.04	0.4407	0.1611	0.0015	0.0908	0.3645	0.0002	0.4417	0.4754
chr5	72917907	A->G	-	0.113	0.181	0	0.108	0.111	0.029	0.091	0.7499	0.6248	0.0016	0.1635	0.3929	0.0054	0.0265	0.1176
chr5	72918010	A->G	-	0.358	0.361	0	0.432	0.367	0.184	0.382	0.5783	0.3674	0.0092	0.0623	0.3645	0.0039	0.2929	0.391
chr5	72918013	A->G	-	0.104	0.098	0	0.081	0.1	0	0.045	0.7892	0.6838	0.0019	0.0641	0.3645	0.0036	0.0323	0.1279
chr5	72918038	A->G	-	0.029	0	0	0	0.111	0	0.122	0.7513	0.627	0.0046	0.0128	0.3324	-0.0017	0.2021	0.3268
chr5	72918043	A->G	-	0.077	0.306	0	0.081	0.086	0.024	0.089	0.6672	0.5008	-0.0008	0.3879	0.4731	0.0105	0.0255	0.1155
chr5	72918275	A->G	-	0.139	0.052	0	0.161	0.069	0	0.169	0.6436	0.4654	0.0056	0.0274	0.3392	-0.0024	0.2257	0.3496
chr5	77361892	A->G	+	0.083	0.034	0	0.026	0.034	0	0.02	0.5518	0.3277	0.0011	0.1535	0.3868	0.0017	0.1188	0.2464
chr5	77361972	A->G	+	0.028	0.079	0	0.026	0.028	0	0	0.8137	0.7205	-0.0005	0.2236	0.4222	0.0033	0.0072	0.0675
chr5	77361984	A->G	+	0.023	0.072	0	0	0.036	0	0.011	0.9155	0.8732	-0.0001	0.3592	0.4648	0.0032	0.0016	0.0557
chr5	95793031	A->G	-	0.091	0.412	0.1	0.083	0	0.091	0.037	0.7031	0.5547	-0.0073	0.0533	0.3543	0.0139	0.0235	0.1107
chr6	104748952	A->G	+	0.122	0.182	0.062	0.176	0.231	0.033	0.118	0.6056	0.4083	0.0032	0.1008	0.3684	0.0039	0.127	0.2547
chr6	104748955	A->G	+	0.439	0.409	0.062	0.394	0.385	0.033	0.118	0.6081	0.4122	0.0048	0.215	0.4145	0.0144	0.0647	0.1775
chr6	104748964	A->G	+	0.317	0.273	0	0.114	0.28	0.033	0.029	0.8294	0.7441	0.0024	0.2139	0.4145	0.0141	0.0097	0.0758
chr6	109178908	A->G	-	0.15	0.122	0.273	0.03	0	0	0.214	0.0146	-0.4781	0.0003	0.4752	0.4958	-0.0017	0.4101	0.4622
chr6	123020520	A->G	+	0.407	0.483	0.154	0.278	0.22	0.051	0.184	0.6898	0.5348	0.0007	0.4333	0.4862	0.0151	0.0258	0.1158
chr6	123020522	A->G	+	0.337	0.467	0.231	0.204	0.268	0.103	0.211	0.8246	0.7368	-0.0005	0.4204	0.4838	0.0133	0.0071	0.0675
chr6	123020532	A->G	+	0.214	0.125	0.077	0.188	0.179	0	0.086	0.4745	0.2118	0.0036	0.1233	0.3725	0.0029	0.2335	0.3551
chr6	123020804	A->G	+	0.182	0.189	0.053	0.13	0.19	0.086	0.136	0.925	0.8876	0.0023	0.0145	0.3324	0.0046	0.0046	0.0606
chr6	123020811	A->G	+	0.232	0.273	0.174	0.222	0.267	0.159	0.293	0.815	0.7225	0.0034	0.0152	0.3324	0.002	0.1217	0.2508
chr6	123020839	A->G	+	0.009	0.02	0	0.165	0.023	0.017	0	0.0588	-0.4118	0.0003	0.4522	0.4915	-0.0019	0.3222	0.4107
chr6	123020849	A->G	+	0.195	0.213	0.08	0.188	0.1	0.023	0.184	0.4282	0.1423	0.0029	0.1659	0.3941	0.0032	0.2123	0.3369
chr6	123020851	A->G	+	0.147	0.214	0.042	0.065	0.074	0.023	0.044	0.8593	0.789	-0.0009	0.2479	0.428	0.0083	0.0042	0.0606
chr6	123020862	A->G	+	0.127	0.081	0.1	0.209	0.105	0.065	0.154	0.4567	0.1851	0.0028	0.091	0.3645	-0.0032	0.1228	0.2519
chr6	123020871	A->G	+	0.141	0.286	0.217	0.117	0.148	0.023	0.155	0.3483	0.0224	-0.0007	0.415	0.4832	0.0063	0.112	0.2399
chr6	123020876	A->G	+	0.055	0.114	0	0.096	0.029	0.047	0.045	0.2322	-0.1517	-0.0004	0.4152	0.4832	0.0025	0.1684	0.2965
chr6	123020894	A->G	+	0.053	0.08	0	0.065	0.077	0.023	0.071	0.7184	0.5776	0.0017	0.0453	0.3448	0.0015	0.1139	0.2418
chr6	123020942	A->G	+	0.055	0.04	0	0.067	0	0.018	0.057	0.1418	-0.2873	0.001	0.2321	0.4255	-0.0003	0.429	0.4691
chr6	123020955	A->G	+	0.229	0.267	0.143	0.197	0.4	0	0.25	0.7859	0.6788	0.0076	0.0247	0.3392	0.0058	0.0983	0.2226
chr6	123020970	A->G	+	0.14	0.089	0	0.2	0.381	0	0.129	0.5815	0.3722	0.0086	0.0514	0.3523	0.0016	0.3924	0.4535
chr6	123020988	A->G	+	0.16	0.062	0	0.121	0.136	0	0	0.3864	0.0796	0.0024	0.2072	0.4121	0.0034	0.2043	0.328
chr6	129544096	A->G	-	1	1	1	1	1	1	0.935	0.4854	0.228	-0.0015	0.0734	0.3645	0.0015	0.1323	0.2599
chr6	130817634	A->G	+	0.083	0.167	0	0	0	0	0	0.8187	0.7281	-0.0019	0.1142	0.3718	0.0079	0.0066	0.0657
chr6	130817639	A->G	+	0.1	0.041	0.025	0.026	0.019	0	0.083	0.3975	0.0963	0.002	0.1098	0.3684	0.0004	0.4267	0.4676
chr6	154163526	A->G	+	0.133	0.097	0	0.163	0.196	0.091	0.104	0.4521	0.1781	0.0035	0.0948	0.3645	0.001	0.3822	0.4488
chr6	176521681	A->G	+	0.077	0.148	0.059	0.069	0.058	0.009	0	0.7296	0.5944	-0.0016	0.1256	0.3725	0.0055	0.0153	0.0899
chr6	36692900	A->G	-	0.086	0.01	0	0	0.036	0.077	0	0.048	-0.428	-0.0005	0.3955	0.4754	0.001	0.3469	0.4274
chr6	40670528	A->G	-	0	0.043	0	0.032	0.176	0.059	0	0.112	-0.332	0.0009	0.3874	0.4731	0.002	0.321	0.4099
chr6	40670567	A->G	-	0.09	0.19	0.042	0	0.047	0	0.048	0.7997	0.6996	-0.001	0.2528	0.4319	0.0077	0.0084	0.0716
chr6	40671011	A->G	-	0.156	0.372	0.083	0.152	0.339	0.028	0.216	0.7641	0.6462	0.0042	0.1157	0.3718	0.0108	0.0284	0.1201
chr6	40837961	A->G	+	0.053	0.034	0.08	0.063	0.065	0.05	0.117	0.7293	0.594	0.0016	0.0347	0.3448	-0.0026	0.0228	0.1091
chr6	40837986	A->G	+	0.027	0.033	0.107	0.07	0.115	0.098	0.107	0.4408	0.1613	0.0007	0.3073	0.4477	-0.0032	0.0753	0.191
chr6	40838022	A->G	+	0	0	0.127	0.129	0.238	0.281	0.149	0.3332	-0.0003	0.0003	0.4703	0.4958	-0.0079	0.1232	0.2522
chr6	40838035	A->G	+	0	0	0.07	0.055	0.076	0.115	0.107	0.5959	0.3938	0.0007	0.3316	0.4588	-0.0047	0.0371	0.1354
chr6	40838041	A->G	+	0.115	0.263	0.122	0.121	0.107	0.118	0.176	0.3485	0.0227	-0.001	0.3402	0.4591	0.0044	0.1088	0.2353
chr6	40838042	A->G	+	0.08	0.053	0.135	0.174	0.157	0.224	0.238	0.7199	0.5799	0.0021	0.149	0.3857	-0.0077	0.0164	0.0937
chr6	40838135	A->G	+	0.143	0.133	0.238	0.272	0.304	0.511	0.363	0.4428	0.1642	0	0.4964	0.499	-0.0109	0.0844	0.2058
chr6	44916092	A->G	+	0.649	0.579	0.625	0.593	0.562	0.182	0.706	0.4002	0.1003	0.0097	0.1015	0.3684	0.0005	0.4796	0.4903
chr6	44916093	A->G	+	0.316	0.158	0.471	0.37	0.25	0.188	0.588	0.6208	0.4313	0.008	0.0779	0.3645	-0.0149	0.0394	0.14
chr6	44916100	A->G	+	0.222	0.526	0	0.107	0.235	0.024	0.143	0.8824	0.8235	0.0003	0.4616	0.4958	0.0206	0.0034	0.0587
chr6	44916227	A->G	+	0.106	0	0	0.042	0.067	0	0.174	0.8415	0.7622	0.0058	0.005	0.3324	-0.003	0.079	0.1975
chr6	44916228	A->G	+	0.17	0	0.125	0.042	0.067	0	0.043	0.0488	-0.4267	0.0013	0.337	0.4589	-0.0006	0.4458	0.4766
chr6	44916244	A->G	+	0.348	0.167	0	0.217	0.071	0	0.261	0.4479	0.1719	0.0076	0.0935	0.3645	0.0018	0.4011	0.4575
chr6	44916261	A->G	+	0.5	0.312	0.214	0.391	0.571	0.083	0.348	0.7676	0.6514	0.0114	0.0202	0.3324	0.005	0.198	0.3243
chr6	67476058	A->G	+	0.222	0.261	0.188	0.171	0.054	0.118	0.048	0.5587	0.3381	-0.0048	0.0702	0.3645	0.0066	0.0697	0.1826
chr6	67476059	A->G	+	0.296	0.273	0.688	0.61	0.162	0.118	0.571	0.2929	-0.0607	0.0036	0.3608	0.4648	-0.0165	0.1339	0.2621
chr6	67476069	A->G	+	0.222	0.348	0.125	0.146	0.184	0	0.095	0.7951	0.6927	-0.0002	0.4714	0.4958	0.0122	0.0101	0.0758
chr6	67476083	A->G	+	0.111	0.174	0.312	0.027	0.081	0	0.095	0.0987	-0.352	-0.0029	0.2876	0.4406	0.0029	0.3392	0.4227
chr6	67476084	A->G	+	0.074	0.043	0.188	0.162	0.081	0	0.071	0.1462	-0.2806	0.0005	0.4388	0.4862	-0.0033	0.2292	0.3517
chr6	70930685	A->G	-	0.048	0.231	0	0	0.118	0	0.024	0.8643	0.7964	-0.0009	0.3036	0.4457	0.0104	0.004	0.0603
chr6	70930694	A->G	-	0.302	0.407	0.083	0.2	0.059	0	0.195	0.475	0.2125	0.0009	0.4362	0.4862	0.0119	0.0794	0.1975
chr6	70930695	A->G	-	0.156	0.321	0.167	0.118	0	0.182	0.098	0.6336	0.4504	-0.0067	0.0387	0.3448	0.0073	0.0669	0.1799
chr6	71806382	A->G	+	0.077	0.085	0.091	0.194	0.043	0.053	0	0.1062	-0.3406	-0.0018	0.2775	0.4406	-0.0001	0.4927	0.496
chr6	71806397	A->G	+	0.1	0.021	0.1	0.154	0	0.032	0.071	0.2612	-0.1081	0.0005	0.4178	0.4832	-0.0036	0.1525	0.2795
chr7	108302975	A->G	-	0.207	0.101	0	0	0	0.032	0.016	0.3617	0.0426	-0.0004	0.4527	0.4915	0.006	0.1095	0.2359
chr7	108302986	A->G	-	0.282	0.197	0.125	0	0.044	0	0	0.4889	0.2333	-0.0023	0.2927	0.4413	0.0104	0.0611	0.1724
chr7	108302997	A->G	-	0.345	0.278	0	0.094	0.087	0.189	0.148	0.4	0.1	-0.0003	0.4745	0.4958	0.0095	0.0968	0.2207
chr7	108303015	A->G	-	0.096	0.017	0	0	0	0	0	0.2139	-0.1791	0.0004	0.414	0.4832	0.0019	0.2139	0.3385
chr7	108303067	A->G	-	0.549	0.359	0.316	0.135	0.17	0.439	0.262	0.2002	-0.1997	-0.0053	0.2225	0.4215	0.0068	0.238	0.3565
chr7	108303070	A->G	-	0.14	0.215	0	0.054	0.038	0.045	0.03	0.7763	0.6645	-0.0016	0.196	0.4056	0.0088	0.0103	0.0759
chr7	112831900	A->G	+	0.458	0.227	0.231	0.167	0.174	0.286	0.333	0.0452	-0.4323	0.0019	0.3595	0.4648	0.0004	0.4777	0.4896
chr7	112831945	A->G	+	0.027	0.027	0	0.023	0.102	0.067	0.02	0.0756	-0.3866	0.0005	0.3778	0.4687	0.0007	0.38	0.4474
chr7	112831968	A->G	+	0.086	0.156	0.125	0.048	0.125	0	0.043	0.4993	0.249	-0.0006	0.38	0.4699	0.0051	0.0603	0.1714
chr7	113389058	A->G	+	0.121	0	0.071	0.333	0.188	0	0.12	0.38	0.0699	0.0063	0.1124	0.3689	-0.0065	0.1724	0.3008
chr7	113390648	A->G	+	0.117	0.154	0.136	0.053	0.318	0.05	0.089	0.3605	0.0407	0.0023	0.2724	0.4391	0.0051	0.1764	0.3052
chr7	113390654	A->G	+	0.656	0.615	0.395	0.45	0.455	0.097	0.34	0.5911	0.3867	0.0036	0.2828	0.4406	0.0156	0.0594	0.1697
chr7	113390677	A->G	+	0.348	0.231	0.111	0.435	0.379	0.013	0.192	0.4503	0.1755	0.0082	0.1014	0.3684	0.0031	0.349	0.4282
chr7	113390678	A->G	+	0.087	0	0.074	0.043	0.069	0	0.038	0.1971	-0.2043	0.0015	0.1904	0.4048	-0.0009	0.3416	0.4244
chr7	113390681	A->G	+	0.145	0.154	0.037	0.217	0.069	0.026	0.096	0.1589	-0.2616	0.0016	0.3113	0.4489	0.002	0.3313	0.418
chr7	113390698	A->G	+	0.397	0.292	0.125	0.053	0.087	0.032	0.196	0.4567	0.185	0.0018	0.3596	0.4648	0.0103	0.0968	0.2207
chr7	113390702	A->G	+	0.035	0.208	0	0	0.043	0	0	0.8509	0.7763	-0.0022	0.0964	0.3645	0.0093	0.0044	0.0606
chr7	113390712	A->G	+	0.149	0.15	0.05	0.188	0.182	0	0.077	0.5102	0.2653	0.003	0.1402	0.3811	0.0037	0.1652	0.2933
chr7	113390746	A->G	+	0.109	0	0	0.143	0.118	0.082	0.045	0.2063	-0.1905	0.0024	0.1926	0.4056	-0.0021	0.2876	0.3878
chr7	113390752	A->G	+	0.422	0.6	0.206	0.429	0.4	0.085	0.2	0.6742	0.5113	0.0011	0.4124	0.4824	0.0176	0.0293	0.1219
chr7	113390755	A->G	+	0.364	0.2	0.182	0.231	0.462	0.152	0.211	0.5389	0.3084	0.0062	0.0844	0.3645	0.0037	0.254	0.3671
chr7	113390761	A->G	+	0.175	0.214	0.067	0.091	0.083	0.023	0.053	0.7664	0.6496	-0.0007	0.3443	0.4595	0.0078	0.0121	0.0827
chr7	113390781	A->G	+	0.128	0.067	0	0.2	0.053	0.017	0	0.0452	-0.4323	0.0009	0.3993	0.4772	0.0011	0.4153	0.4633
chr7	113390800	A->G	+	0.156	0.25	0.062	0.067	0.158	0.034	0.04	0.9727	0.959	-0.0008	0.1397	0.3811	0.0102	0.0002	0.0459
chr7	115789906	A->G	-	0.211	0.316	0.25	0.096	0.129	0.024	0.079	0.5321	0.2982	-0.0033	0.1926	0.4056	0.01	0.051	0.1565
chr7	115790002	A->G	-	0.545	0.474	0.3	0.394	0.3	0.231	0.5	0.426	0.1389	0.0053	0.1454	0.3827	0.0044	0.249	0.3633
chr7	115790008	A->G	-	0.091	0.105	0	0.137	0.1	0.026	0.146	0.6243	0.4364	0.0039	0.0369	0.3448	0.0002	0.4737	0.4875
chr7	115790042	A->G	-	0.224	0.096	0.091	0.181	0.195	0.025	0.128	0.5712	0.3569	0.0046	0.0527	0.3538	0.0007	0.4117	0.4622
chr7	1208217	A->G	-	0.134	0.077	0	0	0.051	0	0.01	0.6711	0.5067	0.0007	0.3328	0.4589	0.0049	0.0333	0.1293
chr7	1208218	A->G	-	0.074	0.008	0	0	0.026	0	0	0.3248	-0.0128	0.0007	0.275	0.4406	0.0014	0.201	0.3268
chr7	1208227	A->G	-	0.654	0.627	0.154	0.05	0.188	0	0.171	0.7206	0.5808	-0.0004	0.4751	0.4958	0.0285	0.019	0.0989
chr7	12475466	A->G	-	0.132	0.048	0	0.075	0.065	0.043	0.113	0.5943	0.3914	0.0032	0.0403	0.3448	-0.0003	0.4469	0.4774
chr7	12475467	A->G	-	0.079	0.049	0.1	0.054	0.065	0	0.097	0.2681	-0.0978	0.0017	0.1465	0.3833	-0.0009	0.3388	0.4224
chr7	12475486	A->G	-	0.098	0.288	0	0.006	0.061	0	0.077	0.7792	0.6688	-0.0009	0.3575	0.4648	0.0116	0.0109	0.0785
chr7	12475502	A->G	-	0.074	0.268	0	0.134	0.029	0	0.073	0.4374	0.1561	-0.0009	0.4072	0.481	0.0081	0.0794	0.1975
chr7	12475505	A->G	-	0.033	0.213	0.091	0.025	0.028	0	0.023	0.6209	0.4314	-0.0032	0.108	0.3684	0.0074	0.0346	0.1309
chr7	12475510	A->G	-	0.429	0.447	0	0.198	0.216	0	0.341	0.759	0.6384	0.0078	0.0732	0.3645	0.0138	0.0422	0.1463
chr7	12476414	A->G	-	0.231	0.167	0	0.196	0.221	0.02	0.143	0.768	0.652	0.0058	0.0283	0.3436	0.0044	0.1091	0.2353
chr7	12476422	A->G	-	0.076	0.1	0.053	0.073	0.104	0.038	0.013	0.5861	0.3791	-0.0004	0.3491	0.4595	0.0033	0.0394	0.14
chr7	12476451	A->G	-	0.21	0.435	0.056	0.063	0.174	0.021	0.029	0.9582	0.9374	-0.0029	0.06	0.3645	0.0191	0.0003	0.0479
chr7	12476471	A->G	-	0.053	0.196	0	0.006	0.017	0	0	0.8396	0.7594	-0.0023	0.0888	0.3645	0.0087	0.0051	0.0606
chr7	12476495	A->G	-	0.03	0.034	0	0.159	0.028	0.048	0.029	0.0744	-0.3884	0.0004	0.4304	0.4862	-0.0019	0.3005	0.3967
chr7	12476530	A->G	-	0.081	0.075	0	0.074	0.06	0.02	0.041	0.5913	0.387	0.0011	0.1545	0.3868	0.0021	0.0929	0.217
chr7	12476537	A->G	-	0.448	0.309	0.278	0.337	0.429	0.132	0.372	0.7837	0.6756	0.0077	0.0155	0.3324	0.0025	0.2459	0.3609
chr7	12476553	A->G	-	0.162	0	0.048	0.079	0.113	0	0.024	0.2604	-0.1095	0.0027	0.1693	0.3956	0.0003	0.4669	0.484
chr7	133471315	A->G	-	0	0.03	0	0.106	0.033	0	0	0.012	-0.482	0.0004	0.4221	0.484	-0.0003	0.4497	0.4784
chr7	133471325	A->G	-	0.176	0.086	0.158	0.14	0.125	0.042	0.091	0.0737	-0.3894	0.0012	0.3082	0.448	-0.0001	0.4874	0.494
chr7	133471350	A->G	-	0	0	0.167	0.151	0.034	0.02	0.12	0.5602	0.3403	0.001	0.34	0.4591	-0.0072	0.0446	0.1492
chr7	133471361	A->G	-	0.154	0.138	0.133	0.186	0.077	0.042	0.19	0.2178	-0.1733	0.0024	0.1761	0.3958	-0.0014	0.3441	0.426
chr7	133473023	A->G	-	0.263	0.139	0	0.406	0.156	0	0.2	0.338	0.0071	0.0079	0.1167	0.3723	-0.0016	0.4224	0.4643
chr7	136977150	A->G	+	0.229	0.174	0.143	0.086	0.158	0.016	0.143	0.5738	0.3607	0.0024	0.1614	0.3914	0.0045	0.0997	0.2243
chr7	137155651	A->G	-	0.134	0.088	0.018	0.027	0.023	0	0.045	0.5009	0.2514	0.0008	0.3281	0.4586	0.0037	0.0848	0.2065
chr7	137155667	A->G	-	0.011	0.086	0	0.044	0.066	0.024	0.007	0.5047	0.257	-0.0004	0.3735	0.4673	0.003	0.0587	0.1695
chr7	137155679	A->G	-	0.384	0.326	0.236	0.494	0.318	0.113	0.227	0.1882	-0.2176	0.0037	0.2636	0.4354	0.0029	0.3545	0.4316
chr7	137155680	A->G	-	0.093	0.102	0.036	0.16	0.057	0.025	0.083	0.14	-0.29	0.0014	0.2623	0.4342	0.0004	0.4432	0.4761
chr7	137155702	A->G	-	0.126	0.153	0.027	0.057	0.089	0	0.021	0.8857	0.8285	0.0001	0.4584	0.4946	0.0067	0.0032	0.0571
chr7	137155751	A->G	-	0.099	0.017	0.033	0.055	0.039	0.016	0.072	0.4835	0.2252	0.002	0.0626	0.3645	-0.001	0.2713	0.3781
chr7	137155789	A->G	-	0.122	0.137	0.089	0.053	0.053	0.025	0.073	0.5001	0.2502	-0.0003	0.4091	0.4816	0.0037	0.0612	0.1724
chr7	137156356	A->G	-	0.025	0.021	0	0.139	0	0	0.077	0.2752	-0.0871	0.0021	0.188	0.4037	-0.003	0.1832	0.3115
chr7	137157098	A->G	-	0.096	0.035	0.014	0.071	0.053	0	0.085	0.7254	0.5881	0.0029	0.0172	0.3324	-0.0004	0.3886	0.4532
chr7	137157135	A->G	-	0.04	0.078	0.016	0.053	0	0.016	0.104	0.1312	-0.3032	0.0012	0.2539	0.432	0	0.4932	0.496
chr7	137157789	A->G	-	0.083	0.2	0	0.141	0.167	0.056	0.065	0.5571	0.3356	0.0009	0.3493	0.4595	0.006	0.0623	0.1734
chr7	138218006	A->G	-	0.026	0.089	0	0	0	0	0.016	0.6943	0.5415	-0.0008	0.2163	0.4145	0.0036	0.0198	0.1009
chr7	139354604	A->G	+	0.552	0.211	0.2	0.158	0.107	0	0.333	0.2787	-0.082	0.0073	0.184	0.4009	0.0034	0.3756	0.4451
chr7	139354668	A->G	+	0.2	0.036	0	0.037	0.03	0	0.054	0.3029	-0.0457	0.0025	0.2045	0.4107	0.0022	0.2961	0.3937
chr7	155181938	A->G	-	0.04	0.048	0	0.101	0.078	0.02	0.037	0.2562	-0.1157	0.0015	0.1749	0.3958	0.0002	0.4526	0.4788
chr7	155181953	A->G	-	0.134	0.164	0	0.108	0.109	0	0.076	0.7896	0.6845	0.0021	0.102	0.3684	0.0055	0.0231	0.1097
chr7	155322795	A->G	-	0.15	0.296	0	0.067	0.057	0	0	0.8467	0.77	-0.0023	0.1592	0.3906	0.0133	0.0047	0.0606
chr7	155322803	A->G	-	0.238	0.25	0	0.156	0.108	0	0.057	0.6671	0.5006	0.0012	0.3453	0.4595	0.0099	0.0336	0.1295
chr7	155322804	A->G	-	0.143	0.464	0.083	0	0.108	0	0	0.8945	0.8417	-0.0055	0.0489	0.3497	0.0207	0.0022	0.0557
chr7	155322807	A->G	-	0.19	0.107	0	0.061	0.162	0	0.029	0.7395	0.6093	0.0028	0.1068	0.3684	0.0061	0.0388	0.1392
chr7	164112108	A->G	+	0.164	0.051	0	0.073	0.034	0	0.033	0.3039	-0.0442	0.0018	0.2371	0.4259	0.0023	0.2514	0.3656
chr7	164112109	A->G	+	0.169	0.027	0	0.038	0.059	0	0.018	0.349	0.0234	0.002	0.2107	0.4125	0.0025	0.2359	0.3554
chr7	166951911	A->G	+	0.064	0.014	0	0.033	0.037	0.017	0	0.2127	-0.181	0.0005	0.3117	0.449	0.0009	0.2713	0.3781
chr7	19685132	A->G	+	0.164	0.034	0	0.212	0.214	0.042	0.171	0.7338	0.6008	0.0075	0.0147	0.3324	-0.0031	0.1891	0.3146
chr7	19685138	A->G	+	0.056	0.014	0	0	0.143	0	0.051	0.5996	0.3993	0.0033	0.0522	0.3523	0.0011	0.3233	0.4117
chr7	19685173	A->G	+	0.076	0.008	0	0	0	0	0.026	0.2211	-0.1684	0.001	0.2323	0.4255	0.0006	0.3598	0.4344
chr7	19685185	A->G	+	0.043	0.087	0	0	0.049	0	0.026	0.9465	0.9197	0.0003	0.2324	0.4255	0.0038	0.0008	0.0557
chr7	19689468	A->G	+	0.127	0.072	0.083	0	0.321	0.04	0.36	0.6428	0.4641	0.0107	0.0284	0.3436	-0.0029	0.3168	0.4064
chr7	19689477	A->G	+	0.008	0	0	0.038	0.048	0	0.176	0.7226	0.584	0.005	0.0185	0.3324	-0.0043	0.0623	0.1734
chr7	20975884	A->G	-	0.188	0.154	0.1	0.06	0.061	0.05	0.07	0.4722	0.2084	-0.0007	0.3608	0.4648	0.0048	0.0671	0.1801
chr7	20975894	A->G	-	0.169	0.132	0.1	0.143	0.152	0.048	0.209	0.8421	0.7632	0.0043	0.0057	0.3324	-0.0003	0.417	0.4636
chr7	20975903	A->G	-	0.084	0.053	0	0.041	0.044	0.048	0.095	0.4614	0.1921	0.0019	0.0818	0.3645	0.0002	0.4577	0.48
chr7	20975904	A->G	-	0.108	0.105	0	0.082	0.111	0	0.071	0.8804	0.8207	0.0026	0.0156	0.3324	0.0034	0.0199	0.1013
chr7	21004224	A->G	+	0.245	0.26	0.1	0.24	0.207	0.031	0.233	0.6921	0.5381	0.0049	0.0513	0.3523	0.0042	0.1308	0.2587
chr7	21004237	A->G	+	0.146	0.082	0	0.042	0	0	0.095	0.3372	0.0058	0.0021	0.2024	0.4088	0.0022	0.2588	0.3706
chr7	21004241	A->G	+	0.188	0.245	0.182	0.318	0	0.057	0.278	0.0291	-0.4564	0.0016	0.3946	0.4754	-0.0021	0.3969	0.4554
chr7	21004251	A->G	+	0.093	0.051	0	0.25	0.038	0.032	0.077	0.1263	-0.3106	0.0025	0.2704	0.4391	-0.0029	0.3011	0.3972
chr7	21004347	A->G	+	0.04	0.067	0	0.172	0	0.034	0.125	0.1799	-0.2302	0.0022	0.2404	0.4259	-0.0029	0.2467	0.3611
chr7	21004348	A->G	+	0.143	0.133	0	0.241	0.143	0.034	0.25	0.6149	0.4224	0.007	0.0332	0.3448	-0.002	0.3133	0.404
chr7	22071643	A->G	-	0	0.064	0	0.083	0	0	0	0.0748	-0.3879	-0.0006	0.3606	0.4648	0.0012	0.314	0.4045
chr7	29028776	A->G	-	0.083	0.16	0	0.036	0.13	0.069	0.04	0.8107	0.7161	-0.0002	0.4413	0.4871	0.0064	0.0084	0.0716
chr7	29028827	A->G	-	0.231	0.28	0.182	0.2	0.167	0.044	0.304	0.4208	0.1312	0.0041	0.1307	0.3771	0.0026	0.2915	0.3899
chr7	29028831	A->G	-	0.154	0.269	0.25	0.033	0.152	0.043	0.08	0.4714	0.2071	-0.0032	0.1917	0.4056	0.0084	0.069	0.1819
chr7	29028852	A->G	-	0.2	0.189	0.19	0.224	0.178	0.078	0.219	0.3622	0.0433	0.0027	0.1098	0.3684	-0.0003	0.4588	0.48
chr7	29028853	A->G	-	0.1	0.243	0.045	0.041	0.081	0.01	0.031	0.8888	0.8332	-0.0017	0.1194	0.3725	0.0098	0.0024	0.0565
chr7	29028856	A->G	-	0.25	0.077	0.13	0.122	0.093	0.01	0.281	0.5238	0.2857	0.0067	0.052	0.3523	-0.0033	0.2451	0.3604
chr7	29028875	A->G	-	0.056	0.128	0.04	0.062	0.065	0.027	0.097	0.4788	0.2183	0.0008	0.2661	0.4373	0.0024	0.109	0.2353
chr7	29028886	A->G	-	0	0.056	0	0.14	0.115	0.018	0.1	0.3523	0.0284	0.0033	0.1074	0.3684	-0.0018	0.2993	0.3957
chr7	37245486	A->G	-	0.122	0.133	0	0.026	0.049	0	0.05	0.8217	0.7326	0.0008	0.2599	0.4342	0.0057	0.0099	0.0758
chr7	37245508	A->G	-	0.114	0.087	0	0.094	0.05	0.048	0	0.3116	-0.0325	-0.0004	0.4177	0.4832	0.0033	0.1279	0.2552
chr7	37245518	A->G	-	0.091	0.167	0	0.107	0	0	0	0.4494	0.1742	-0.0015	0.2892	0.4406	0.0061	0.0725	0.1877
chr7	37245667	A->G	-	0.16	0.137	0.077	0.048	0.111	0	0.143	0.7066	0.5599	0.003	0.0605	0.3645	0.0033	0.0913	0.2151
chr7	37245687	A->G	-	0.368	0.629	0.545	0.583	0.375	0.1	0.364	0.1043	-0.3436	-0.0007	0.4659	0.4958	0.0076	0.2704	0.3776
chr7	37245688	A->G	-	0.158	0.286	0.273	0.091	0.083	0	0.091	0.3207	-0.0189	-0.0035	0.2247	0.4225	0.0075	0.1307	0.2587
chr7	37246035	A->G	-	0.419	0.367	0.15	0.35	0.239	0.059	0.4	0.5797	0.3696	0.0079	0.0684	0.3645	0.0043	0.2514	0.3656
chr7	38040112	A->G	-	0.375	0.259	0.182	0.188	0.107	0.033	0.273	0.2993	-0.0511	0.0039	0.2199	0.4179	0.004	0.2773	0.3813
chr7	3939169	A->G	+	0.436	0.263	0.091	0.053	0	0	0.04	0.3877	0.0815	-0.0013	0.4222	0.484	0.0132	0.0972	0.2209
chr7	42533834	A->G	+	0.407	0.625	0.167	0.438	0.344	0.2	0.529	0.5091	0.2637	0.0061	0.1672	0.3945	0.0096	0.1394	0.2676
chr7	42533836	A->G	+	0.296	0.062	0.083	0.125	0.235	0.133	0.176	0.4463	0.1695	0.0052	0.0792	0.3645	-0.0005	0.451	0.4786
chr7	42533842	A->G	+	0.556	0.588	0.462	0.647	0.444	0.235	0.722	0.3963	0.0945	0.0093	0.0963	0.3645	-0.0011	0.4521	0.4786
chr7	42533873	A->G	+	0.25	0.111	0	0.111	0.061	0.062	0.222	0.432	0.148	0.0053	0.091	0.3645	0.0004	0.4672	0.4841
chr7	43601461	A->G	-	0.102	0.073	0.083	0.038	0.02	0	0.014	0.2353	-0.147	-0.0009	0.3093	0.448	0.0025	0.1677	0.2962
chr7	43610470	A->G	-	0.1	0.042	0.048	0.077	0.034	0.018	0.154	0.5711	0.3567	0.0033	0.0433	0.3448	-0.0024	0.1498	0.277
chr7	43610476	A->G	-	0.48	0.375	0.167	0.439	0.448	0.109	0.423	0.8245	0.7367	0.0108	0.0111	0.3324	0.0042	0.1818	0.3102
chr7	43610585	A->G	-	0.152	0.047	0.049	0.203	0.111	0	0.146	0.5762	0.3644	0.0052	0.0403	0.3448	-0.0029	0.2033	0.3274
chr7	43610623	A->G	-	0.111	0.029	0.031	0.043	0	0	0.171	0.4354	0.1531	0.004	0.0784	0.3645	-0.0025	0.2328	0.3545
chr7	43610640	A->G	-	0	0	0	0	0	0	0.185	0.4854	0.228	0.0043	0.0734	0.3645	-0.0043	0.1323	0.2599
chr7	43610906	A->G	-	0.528	0.36	0.212	0.255	0.273	0.056	0.294	0.5821	0.3731	0.0056	0.1399	0.3811	0.0091	0.1076	0.2353
chr7	43610987	A->G	-	0.263	0.391	0.2	0.176	0.095	0.062	0.298	0.2848	-0.0728	0.0009	0.4314	0.4862	0.0072	0.1636	0.2911
chr7	43611003	A->G	-	0.316	0.043	0.1	0.18	0.19	0.039	0.255	0.6958	0.5437	0.0084	0.0195	0.3324	-0.0036	0.2041	0.328
chr7	43611017	A->G	-	0.486	0.455	0.233	0.431	0.333	0.105	0.304	0.5343	0.3015	0.0044	0.1889	0.4044	0.009	0.1091	0.2353
chr7	43611020	A->G	-	0.088	0.167	0.107	0.156	0.227	0.054	0.326	0.6134	0.4201	0.0069	0.0331	0.3448	-0.0024	0.2835	0.3849
chr7	43611021	A->G	-	0.121	0.235	0.042	0.024	0.091	0.073	0.14	0.6288	0.4432	0	0.4925	0.4985	0.007	0.0353	0.1318
chr7	43611517	A->G	-	0.263	0.5	0	0.31	0.4	0.065	0.25	0.751	0.6264	0.0057	0.1239	0.3725	0.0149	0.0312	0.1251
chr7	43611552	A->G	-	0.056	0.1	0	0.24	0.143	0.043	0.312	0.6027	0.404	0.0082	0.0366	0.3448	-0.0059	0.1377	0.2661
chr7	52713519	A->G	+	0.136	0.067	0.053	0.083	0.132	0	0	0.3705	0.0558	0.0012	0.2946	0.4413	0.0033	0.1588	0.2865
chr7	54256052	A->G	+	0.27	0.365	0	0.019	0.068	0	0	0.8675	0.8013	-0.0026	0.1899	0.4046	0.0184	0.0036	0.059
chr7	58013654	A->G	+	0	0.188	0	0.059	0.057	0	0	0.6024	0.4036	-0.0017	0.2278	0.4225	0.0071	0.0348	0.1309
chr7	64657088	A->G	+	0.333	0.233	0.154	0.148	0.212	0.053	0.188	0.6603	0.4905	0.0034	0.117	0.3723	0.006	0.0726	0.1878
chr7	64657113	A->G	+	0.1	0.303	0	0.04	0.034	0	0.107	0.6263	0.4394	-0.0007	0.4209	0.484	0.0107	0.0333	0.1293
chr7	64657129	A->G	+	0.105	0.179	0.333	0	0	0	0.037	0.2459	-0.1311	-0.0059	0.1618	0.3914	0.0041	0.3021	0.3975
chr7	64657152	A->G	-	0.231	0.316	0.333	0.333	0.409	0.12	0.538	0.545	0.3176	0.0093	0.0469	0.3481	-0.0043	0.2527	0.3661
chr7	64657156	A->G	-	0	0	0.083	0	0	0.08	0.192	0.3982	0.0973	0.0018	0.2676	0.438	-0.0061	0.0902	0.2143
chr7	64657171	A->G	+	0.333	0.19	0.1	0.174	0.143	0	0.038	0.3987	0.0981	0.0014	0.378	0.4687	0.0079	0.1182	0.2461
chr7	64657258	A->G	-	0.167	0.067	0.091	0.216	0	0.08	0.074	0.0789	-0.3817	-0.0002	0.4762	0.4961	-0.0024	0.313	0.404
chr7	64657259	A->G	-	0.043	0.033	0	0.278	0.1	0.042	0.12	0.3045	-0.0432	0.0042	0.1623	0.3914	-0.0053	0.1795	0.3081
chr7	68096403	A->G	+	0.038	0.088	0	0.12	0.133	0.053	0.094	0.3563	0.0344	0.0025	0.1235	0.3725	0.0003	0.4521	0.4786
chr7	68096430	A->G	+	0.015	0.04	0.111	0.143	0.045	0	0.049	0.1655	-0.2518	0.0002	0.47	0.4958	-0.0027	0.2184	0.3426
chr7	68096447	A->G	+	0.036	0.11	0	0.02	0	0	0.022	0.6269	0.4404	-0.0008	0.2653	0.4367	0.0041	0.0305	0.1236
chr7	68096469	A->G	+	0.16	0.143	0.048	0.103	0.083	0	0.083	0.6308	0.4462	0.0017	0.1746	0.3958	0.0042	0.0652	0.1775
chr7	68096485	A->G	+	0.018	0.088	0	0	0	0	0	0.7852	0.6778	-0.0012	0.0929	0.3645	0.0038	0.0095	0.0754
chr7	68096487	A->G	+	0.072	0.156	0.182	0.045	0.083	0	0.025	0.3144	-0.0283	-0.0025	0.1967	0.4056	0.0045	0.1441	0.2699
chr7	68096519	A->G	+	0.037	0.135	0	0	0	0	0	0.8043	0.7064	-0.0017	0.0915	0.3645	0.006	0.0078	0.0688
chr7	68096577	A->G	+	0.188	0.132	0.095	0.258	0.158	0	0.263	0.6442	0.4663	0.0071	0.0274	0.3392	-0.0028	0.2447	0.3601
chr7	68096582	A->G	+	0.32	0.413	0.118	0.25	0.412	0.067	0.241	0.9139	0.8709	0.0053	0.024	0.3392	0.012	0.005	0.0606
chr7	68096592	A->G	+	0.188	0.267	0	0.5	0.294	0.071	0.185	0.209	-0.1865	0.0062	0.2125	0.4135	0.0019	0.428	0.4683
chr7	69723214	A->G	-	0.216	0.14	0.114	0.134	0.103	0.05	0	0.3112	-0.0333	-0.0013	0.3263	0.4583	0.0051	0.1251	0.2534
chr7	69723220	A->G	-	0.08	0.089	0.008	0.082	0.034	0	0.067	0.4419	0.1628	0.0014	0.1734	0.3958	0.0018	0.1895	0.3149
chr7	72670335	A->G	-	0.143	0.057	0.038	0	0.034	0	0.029	0.3555	0.0332	0.0007	0.3695	0.4661	0.0032	0.1414	0.2689
chr7	72670353	A->G	-	0.207	0.16	0.105	0	0.123	0	0.036	0.6225	0.4337	0	0.4984	0.4992	0.008	0.0364	0.1339
chr7	72670377	A->G	-	0.292	0.214	0.333	0.353	0.261	0.19	0.292	0.3129	-0.0307	0.0022	0.2056	0.4111	-0.004	0.1414	0.2689
chr7	94402539	A->G	-	0.052	0.081	0	0	0.083	0	0.016	0.9242	0.8863	0.0007	0.125	0.3725	0.0042	0.0019	0.0557
chr7	94402574	A->G	-	0.035	0.049	0	0.127	0.061	0	0.066	0.3112	-0.0332	0.0023	0.1256	0.3725	-0.0008	0.3725	0.4424
chr7	94402577	A->G	-	0.2	0.328	0.04	0.444	0.414	0	0.176	0.4066	0.1099	0.0073	0.1595	0.3907	0.0067	0.2461	0.3609
chr7	98556701	A->G	-	0	0.152	0	0	0.062	0.1	0	0.6045	0.4068	-0.0031	0.083	0.3645	0.0058	0.0431	0.1477
chr8	119289898	A->G	+	0.155	0.073	0.109	0.108	0.087	0.094	0.222	0.575	0.3625	0.0034	0.0506	0.3523	-0.0036	0.0916	0.2151
chr8	119289953	A->G	+	0.127	0.098	0.068	0.216	0.098	0	0.206	0.5351	0.3026	0.0053	0.0496	0.3523	-0.003	0.2159	0.3405
chr8	119289959	A->G	+	0	0.122	0	0	0.048	0	0	0.7552	0.6329	-0.0011	0.1878	0.4037	0.0054	0.0124	0.083
chr8	119290008	A->G	+	0.056	0.125	0.069	0.4	0.129	0	0.143	0.1297	-0.3055	0.0041	0.2596	0.4342	-0.0042	0.312	0.4039
chr8	119290017	A->G	+	0.194	0.125	0.138	0.381	0.188	0.083	0.286	0.5169	0.2753	0.0065	0.0649	0.3645	-0.0066	0.117	0.2456
chr8	122572148	A->G	+	0.023	0.036	0	0.023	0.071	0	0	0.5312	0.2968	0.0007	0.2327	0.4255	0.0019	0.0937	0.2176
chr8	122573733	A->G	+	0.28	0.286	0.3	0.059	0.171	0.031	0	0.4839	0.2258	-0.0047	0.1778	0.3958	0.0117	0.0662	0.1793
chr8	1610634	A->G	+	0.25	0.571	0.182	0.162	0.194	0.185	0.286	0.6125	0.4187	-0.0027	0.2779	0.4406	0.0148	0.0332	0.1293
chr8	1610773	A->G	+	0.418	0.2	0.385	0.268	0.303	0.034	0.333	0.28	-0.08	0.0065	0.1433	0.3827	-0.0015	0.4224	0.4643
chr8	22478318	A->G	+	0	0.152	0.033	0	0	0	0.1	0.2002	-0.1996	-0.0003	0.4511	0.4915	0.0036	0.1915	0.3173
chr8	22478329	A->G	+	0.357	0.243	0.25	0.273	0.1	0.308	0	0.4648	0.1972	-0.0081	0.0687	0.3645	0.0048	0.2342	0.3551
chr8	30937645	A->G	-	0.5	0.324	0.062	0.26	0.27	0	0.4	0.7607	0.641	0.0115	0.0251	0.3392	0.0068	0.1505	0.2777
chr8	30937719	A->G	-	0.456	0.392	0.074	0.327	0.263	0.047	0.242	0.6589	0.4883	0.0057	0.1277	0.3747	0.011	0.0682	0.1811
chr8	30937818	A->G	-	0.833	0.708	0.2	0.753	0.551	0.155	0.607	0.6029	0.4043	0.0137	0.0825	0.3645	0.0125	0.1631	0.2911
chr8	30937869	A->G	-	0.25	0.429	0	0	0	0	0	0.8076	0.7114	-0.0047	0.1353	0.3771	0.0207	0.0074	0.0686
chr8	30937870	A->G	-	0.4	0.143	0	0.067	0.136	0.03	0.118	0.4896	0.2344	0.0048	0.1755	0.3958	0.0075	0.1475	0.275
chr8	30938165	A->G	-	0.457	0.409	0.143	0.245	0.261	0.02	0.308	0.7352	0.6028	0.0062	0.0853	0.3645	0.0111	0.0483	0.155
chr8	38229190	A->G	+	0.263	0.194	0	0.172	0.069	0	0	0.4238	0.1356	0.0004	0.464	0.4958	0.0087	0.0944	0.2185
chr8	38229212	A->G	+	0.222	0.089	0	0.13	0.132	0.047	0	0.322	-0.0171	0.0015	0.3275	0.4586	0.0046	0.1752	0.3041
chr8	38229213	A->G	+	0.167	0.022	0	0.066	0.038	0.023	0.036	0.2046	-0.1931	0.0019	0.2325	0.4255	0.001	0.3859	0.4515
chr8	38229266	A->G	+	0.155	0.213	0	0	0.018	0.022	0	0.8228	0.7342	-0.0023	0.1352	0.3771	0.0106	0.0063	0.0644
chr8	38229287	A->G	+	0.139	0.067	0.056	0.026	0.054	0	0	0.3832	0.0749	-0.0001	0.4855	0.4985	0.0037	0.1042	0.2311
chr8	38229362	A->G	+	0.298	0.431	0.022	0.032	0.078	0	0.017	0.8637	0.7955	-0.0031	0.1789	0.3972	0.0207	0.0038	0.0593
chr8	43629436	A->G	+	0.158	0.029	0	0	0.071	0	0	0.4094	0.1141	0.0016	0.2595	0.4342	0.0036	0.1507	0.2777
chr8	43629437	A->G	+	0.079	0.171	0	0.15	0.286	0.043	0.209	0.6574	0.4861	0.0066	0.0387	0.3448	0.0022	0.2981	0.3949
chr8	43629446	A->G	+	0.1	0.083	0.143	0.143	0.233	0.022	0.302	0.7483	0.6225	0.0078	0.0134	0.3324	-0.005	0.0935	0.2176
chr8	43634705	A->G	+	0.081	0.043	0.1	0.121	0.03	0	0.103	0.2661	-0.1009	0.0017	0.2049	0.4107	-0.0026	0.1786	0.3072
chr8	43634706	A->G	+	0.075	0.08	0.083	0.212	0.029	0.037	0.186	0.337	0.0055	0.0029	0.1754	0.3958	-0.0048	0.1387	0.267
chr8	43634718	A->G	+	0.233	0.231	0.25	0.229	0.099	0.048	0.208	0.0264	-0.4605	0.0007	0.4336	0.4862	0.001	0.4252	0.4663
chr8	43634723	A->G	+	0.024	0.16	0.25	0.111	0.029	0.012	0.077	0.1771	-0.2343	-0.0034	0.2091	0.4125	0.0005	0.4647	0.4828
chr8	43634789	A->G	+	0.103	0.2	0	0	0.096	0	0.058	0.9384	0.9076	0.0004	0.3264	0.4583	0.0088	0.001	0.0557
chr8	43634795	A->G	+	0.156	0.048	0	0.097	0.02	0	0.02	0.1773	-0.234	0.0014	0.3096	0.4481	0.0019	0.3108	0.4035
chr8	43634853	A->G	+	0.065	0.294	0	0	0.045	0	0	0.8587	0.7881	-0.0032	0.0853	0.3645	0.0132	0.0039	0.0603
chr8	58428207	A->G	+	0.128	0.031	0.1	0	0.018	0	0.013	0.0515	-0.4228	-0.0005	0.417	0.4832	0.0015	0.3348	0.4207
chr8	58428342	A->G	+	0.119	0.025	0.083	0	0.016	0.033	0.037	0.011	-0.4834	-0.0003	0.4392	0.4862	0.0005	0.4326	0.4709
chr8	63169190	A->G	+	0.067	0.25	0	0	0	0	0	0.8029	0.7043	-0.0032	0.0915	0.3645	0.0111	0.0079	0.069
chr8	84104794	A->G	-	0.152	0.088	0.048	0.12	0.136	0	0.053	0.5347	0.302	0.0025	0.1155	0.3718	0.0026	0.1765	0.3052
chr8	84104795	A->G	-	0.149	0.176	0.19	0.2	0.091	0	0.184	0.0812	-0.3782	0.0019	0.2995	0.4438	-0.0001	0.488	0.4943
chr8	84104812	A->G	-	0.052	0.194	0.061	0.075	0.125	0	0.111	0.5495	0.3243	0.0012	0.2868	0.4406	0.005	0.0734	0.1888
chr8	84104821	A->G	-	0.011	0.163	0.026	0.087	0.083	0	0.091	0.3319	-0.0021	0.0009	0.3532	0.462	0.0035	0.1593	0.2867
chr8	84104824	A->G	-	0.046	0.077	0.026	0.022	0.061	0	0.057	0.8057	0.7085	0.0011	0.0674	0.3645	0.0022	0.0248	0.1138
chr8	84104873	A->G	-	0.06	0.082	0.034	0.088	0.1	0	0.014	0.4034	0.1051	0.0007	0.3218	0.4557	0.0026	0.1301	0.2581
chr8	84105002	A->G	-	0.055	0.089	0.026	0.077	0.082	0	0.087	0.6837	0.5256	0.0021	0.0425	0.3448	0.0013	0.1884	0.3146
chr8	84105014	A->G	-	0.071	0.131	0.036	0.161	0.154	0.033	0.085	0.3575	0.0363	0.0021	0.181	0.399	0.0019	0.268	0.3766
chr8	84105057	A->G	-	0.31	0.356	0.111	0.2	0.3	0.087	0.065	0.8314	0.7472	0	0.4971	0.4991	0.0136	0.0069	0.0671
chr8	84105058	A->G	-	0.128	0.068	0.037	0	0.02	0	0.065	0.3449	0.0174	0.0011	0.2886	0.4406	0.0026	0.1784	0.3072
chr8	84105104	A->G	-	0.512	0.452	0.11	0.371	0.42	0.048	0.258	0.7864	0.6796	0.0073	0.0675	0.3645	0.0138	0.0321	0.1279
chr8	84105107	A->G	-	0.032	0.017	0	0.016	0.057	0.024	0.01	0.3278	-0.0082	0.0006	0.2257	0.4225	0.0008	0.2399	0.3573
chr8	93703668	A->G	-	0.061	0.103	0.071	0	0	0	0.25	0.1854	-0.2219	0.0037	0.197	0.4056	-0.0016	0.3874	0.4526
chr9	100131783	A->G	-	0.4	0.077	0.5	0.167	0.062	0	0.2	0.039	-0.4415	0.0003	0.4873	0.4985	-0.0047	0.3583	0.4342
chr9	100131803	A->G	-	0.333	0.4	0	0.056	0.25	0.048	0	0.9489	0.9234	-0.0009	0.32	0.4546	0.0209	0.0006	0.0541
chr9	100616760	A->G	+	0.267	0.316	0.133	0.367	0.208	0.138	0.163	0.2138	-0.1794	0.0006	0.4383	0.4862	0.0049	0.2059	0.3301
chr9	100616780	A->G	+	0.167	0.083	0.125	0.37	0.082	0	0.203	0.2864	-0.0703	0.0052	0.1691	0.3956	-0.0065	0.192	0.3175
chr9	100616781	A->G	+	0.3	0.278	0.188	0.481	0.367	0.103	0.367	0.5312	0.2967	0.0086	0.0518	0.3523	-0.0021	0.3639	0.4373
chr9	100616784	A->G	+	0.1	0.361	0	0.038	0.125	0.034	0.08	0.8156	0.7234	-0.0015	0.2904	0.4406	0.0142	0.0073	0.0677
chr9	100616900	A->G	+	0.048	0.167	0	0	0.15	0.083	0.023	0.6489	0.4734	-0.001	0.3181	0.4536	0.0073	0.0274	0.1188
chr9	100616914	A->G	+	0	0.172	0	0	0.105	0	0.048	0.6304	0.4456	0.0001	0.4839	0.4985	0.0067	0.0353	0.1318
chr9	119193056	A->G	-	0.393	0.623	0	0.235	0.179	0	0.211	0.7368	0.6052	0.0016	0.388	0.4731	0.0227	0.0192	0.0994
chr9	119193057	A->G	-	0.036	0.104	0	0	0	0	0.05	0.4977	0.2465	-0.0001	0.4678	0.4958	0.0036	0.0649	0.1775
chr9	119193065	A->G	-	0.143	0.16	0	0.059	0.034	0	0	0.7156	0.5733	-0.0008	0.3454	0.4595	0.0075	0.018	0.0958
chr9	119193071	A->G	-	0.143	0.406	0	0.059	0.16	0.036	0.043	0.9079	0.8618	-0.0022	0.1668	0.3941	0.0173	0.0017	0.0557
chr9	13415128	A->G	+	0.013	0.164	0	0	0.024	0	0	0.7849	0.6773	-0.002	0.1087	0.3684	0.0071	0.0094	0.0754
chr9	13415152	A->G	+	0.043	0.086	0	0	0	0	0	0.8185	0.7277	-0.001	0.1148	0.3718	0.0041	0.0066	0.0657
chr9	56963447	A->G	-	0.183	0.364	0	0.263	0.2	0.133	0.067	0.5197	0.2796	-0.0013	0.3829	0.4711	0.0114	0.0552	0.1634
chr9	56963448	A->G	-	0.071	0.182	0.083	0.167	0.2	0	0.133	0.4316	0.1475	0.0031	0.1506	0.3868	0.0029	0.2322	0.354
chr9	56963766	A->G	-	0.016	0.103	0	0.079	0.057	0.022	0.053	0.2715	-0.0928	0.0005	0.3753	0.4679	0.0021	0.1888	0.3146
chr9	56963767	A->G	-	0.016	0.034	0.154	0.048	0.029	0	0.079	0.1731	-0.2404	-0.0002	0.4674	0.4958	-0.0026	0.2267	0.3496
chr9	56963776	A->G	-	0.106	0.211	0.053	0.077	0.095	0.019	0.029	0.863	0.7945	-0.0012	0.1698	0.3956	0.0079	0.0038	0.0593
chr9	56963806	A->G	-	0.054	0.146	0	0.037	0.023	0	0.018	0.7488	0.6232	-0.0009	0.2477	0.428	0.0058	0.0133	0.0865
chr9	56963868	A->G	-	0.287	0.432	0.235	0.394	0.371	0.087	0.253	0.4662	0.1992	0.003	0.2535	0.4319	0.0079	0.1199	0.2479
chr9	56963891	A->G	-	0.087	0.05	0	0.138	0.14	0	0.079	0.603	0.4045	0.0041	0.0398	0.3448	-0.0001	0.4846	0.4925
chr9	56963913	A->G	-	0.121	0.083	0	0.155	0.043	0.039	0.107	0.2449	-0.1327	0.0025	0.166	0.3941	-0.0003	0.4624	0.482
chr9	56963918	A->G	-	0.181	0.237	0.167	0.11	0.2	0.02	0.192	0.6063	0.4095	0.0026	0.1505	0.3868	0.005	0.0862	0.2089
chr9	56963946	A->G	-	0.306	0.258	0	0.113	0.121	0	0.11	0.734	0.601	0.0028	0.193	0.4056	0.0107	0.0279	0.1193
chr9	56963952	A->G	-	0.118	0.161	0	0.058	0.088	0	0.136	0.786	0.679	0.003	0.0508	0.3523	0.0045	0.0413	0.1442
chr9	56964424	A->G	-	0.083	0.048	0	0.077	0.053	0	0	0.3271	-0.0093	0.0008	0.3004	0.4447	0.002	0.1845	0.3118
chr9	56964426	A->G	-	0.212	0.286	0.067	0.282	0	0	0.172	0.1271	-0.3094	0.0012	0.4194	0.4832	0.0047	0.2853	0.3858
chr9	56964438	A->G	-	0.143	0.158	0.067	0.386	0.2	0	0.194	0.2937	-0.0595	0.0063	0.134	0.3771	-0.0022	0.379	0.447
chr9	56964439	A->G	-	0.073	0	0	0.14	0.143	0	0.023	0.3132	-0.0302	0.0035	0.1256	0.3725	-0.001	0.3933	0.4537
chr9	56964467	A->G	-	0.078	0.027	0	0.063	0	0	0.021	0.1143	-0.3286	0.0008	0.3034	0.4457	0.0005	0.4109	0.4622
chr9	56964494	A->G	-	0.043	0.03	0.048	0.095	0	0.02	0.034	0.1505	-0.2743	-0.0001	0.4725	0.4958	-0.0014	0.2432	0.3596
chr9	56964534	A->G	-	0.677	0.562	0.455	0.431	0.538	0.075	0.366	0.5498	0.3247	0.0057	0.2039	0.4107	0.0135	0.0942	0.2183
chr9	56964543	A->G	-	0.581	0.583	0.083	0.318	0.444	0.069	0.317	0.9048	0.8571	0.0074	0.0386	0.3448	0.0198	0.0051	0.0606
chr9	56964547	A->G	-	0.196	0.143	0	0.242	0.188	0.04	0.118	0.4768	0.2152	0.0046	0.1	0.3684	0.0023	0.3025	0.3975
chr9	56964548	A->G	-	0.207	0.095	0	0.091	0	0.042	0.02	0.1856	-0.2216	-0.0001	0.4928	0.4985	0.004	0.208	0.3321
chr9	56964624	A->G	-	0.092	0.103	0.045	0.231	0.037	0	0.077	0.0474	-0.4289	0.0015	0.3394	0.4589	-0.0006	0.4496	0.4784
chr9	56964635	A->G	-	0.162	0.08	0.136	0.229	0.222	0.023	0.115	0.3241	-0.0139	0.004	0.1196	0.3725	-0.0015	0.3653	0.4379
chr9	56965191	A->G	-	0.078	0	0.053	0.143	0.08	0	0.091	0.5986	0.398	0.0035	0.0452	0.3448	-0.0037	0.0823	0.202
chr9	56965192	A->G	-	0.133	0	0.053	0.2	0.04	0	0.091	0.3249	-0.0127	0.0034	0.1495	0.3865	-0.0043	0.1731	0.3017
chr9	56965194	A->G	-	0.678	0.533	0.389	0.5	0.44	0.208	0.491	0.5312	0.2968	0.0065	0.1218	0.3725	0.0071	0.17	0.2976
chr9	63240489	A->G	+	0.026	0.049	0.032	0.062	0.032	0.008	0.042	0.1072	-0.3392	0.0005	0.2842	0.4406	0.0001	0.4687	0.4851
chr9	63693343	A->G	+	0.033	0.075	0.031	0.07	0.024	0.012	0.013	0.2622	-0.1068	-0.0007	0.2817	0.4406	0.0017	0.1545	0.2813
chr9	63693425	A->G	+	0.151	0.125	0.015	0.074	0.061	0	0.053	0.6626	0.4939	0.0013	0.2277	0.4225	0.0047	0.0439	0.1485
chr9	63693442	A->G	+	0.085	0.032	0	0.011	0	0	0.027	0.2969	-0.0546	0.0007	0.2919	0.4413	0.0015	0.2117	0.3364
chr9	63693490	A->G	+	0.072	0.027	0	0.014	0	0	0	0.2877	-0.0685	0.0001	0.4632	0.4958	0.0017	0.155	0.2814
chr9	63694138	A->G	+	0.107	0.064	0.085	0.229	0.2	0.016	0.186	0.6672	0.5008	0.0061	0.0243	0.3392	-0.004	0.1289	0.2565
chr9	63694236	A->G	+	0.03	0.015	0.021	0.091	0.014	0.021	0	0.0778	-0.3833	-0.0002	0.4444	0.4883	-0.0009	0.3283	0.4157
chr9	63694237	A->G	+	0.048	0.03	0.064	0.345	0.058	0.042	0.045	0.1515	-0.2727	0.0012	0.4082	0.4812	-0.0058	0.223	0.3477
chr9	63694238	A->G	+	0.143	0.152	0.106	0.418	0.116	0.074	0.227	0.199	-0.2015	0.0042	0.2252	0.4225	-0.0055	0.2365	0.3554
chr9	63694239	A->G	+	0.062	0.106	0.064	0.185	0.088	0.021	0.156	0.3188	-0.0218	0.0031	0.1234	0.3725	-0.002	0.2814	0.3842
chr9	63694247	A->G	+	0.081	0.013	0	0.056	0.047	0.008	0.056	0.6611	0.4917	0.0023	0.0259	0.3392	-0.0005	0.3489	0.4282
chr9	63694303	A->G	+	0.069	0.081	0.024	0	0.016	0	0.017	0.7246	0.5869	-0.0005	0.2979	0.4433	0.0036	0.0164	0.0937
chr9	64780832	A->G	-	0	0.061	0	0.097	0.145	0	0.091	0.4537	0.1805	0.0036	0.0781	0.3645	-0.0002	0.4695	0.4854
chr9	68963099	A->G	+	0.213	0.05	0.14	0.041	0.087	0.033	0.098	0.0909	-0.3637	0.0016	0.3041	0.4457	0.0004	0.4628	0.482
chr9	68963100	A->G	+	0.234	0.075	0.14	0.095	0.087	0.042	0.196	0.3119	-0.0321	0.0037	0.1247	0.3725	-0.0016	0.348	0.4282
chr9	68963146	A->G	+	0.114	0.105	0.018	0.031	0.025	0.028	0.02	0.6496	0.4744	-0.0007	0.3056	0.4476	0.0044	0.0271	0.1183
chrX	102222698	A->G	-	0.094	0.103	0.3	0	0	0.097	0.212	0.1573	-0.2641	-0.002	0.347	0.4595	-0.0038	0.2999	0.3962
chrX	122154912	A->G	+	0.076	0.049	0	0	0.017	0	0.024	0.6101	0.4152	0.0006	0.278	0.4406	0.0025	0.0539	0.1617
chrX	122154916	A->G	+	0.197	0.159	0	0.06	0.068	0	0.024	0.7083	0.5625	0.0006	0.3834	0.4711	0.0078	0.024	0.1119
chrX	122154936	A->G	+	0.284	0.274	0.154	0.176	0.136	0.022	0.095	0.5271	0.2907	-0.0001	0.4882	0.4985	0.0085	0.058	0.1682
chrX	122154938	A->G	+	0.242	0.155	0.077	0.137	0.086	0.022	0.073	0.3799	0.0699	0.0011	0.3489	0.4595	0.0048	0.1344	0.2629
chrX	122154948	A->G	+	0.108	0.049	0	0.08	0.111	0	0	0.4486	0.1729	0.0018	0.1901	0.4046	0.0027	0.1674	0.2961
chrX	122154965	A->G	+	0.078	0.123	0	0	0.024	0	0	0.9079	0.8619	-0.001	0.125	0.3725	0.0062	0.0017	0.0557
chrX	122154974	A->G	+	0.094	0.103	0	0.061	0.161	0	0	0.6777	0.5165	0.0015	0.2107	0.4125	0.0055	0.0414	0.1445
chrX	122157476	A->G	+	0.076	0.148	0.054	0.056	0.097	0.054	0.164	0.42	0.13	0.0019	0.1561	0.3875	0.0018	0.2362	0.3554
chrX	122157477	A->G	+	0.125	0.091	0	0.029	0.048	0.036	0.054	0.6143	0.4215	0.0008	0.267	0.438	0.0035	0.0539	0.1617
chrX	122157513	A->G	+	0.067	0.068	0	0.036	0.043	0	0.086	0.7453	0.618	0.0022	0.0283	0.3436	0.0013	0.1575	0.2847
chrX	122157538	A->G	+	0.246	0.218	0.102	0.244	0.183	0.13	0.234	0.54	0.3099	0.0034	0.072	0.3645	0.0013	0.3177	0.4066
chrX	122157587	A->G	+	0.179	0.146	0.097	0.208	0.175	0	0.175	0.6177	0.4266	0.0048	0.0412	0.3448	0.0007	0.4118	0.4622
chrX	122157588	A->G	+	0.09	0.012	0	0.125	0.018	0	0.154	0.6182	0.4273	0.0047	0.0359	0.3448	-0.004	0.1018	0.2272
chrX	122157591	A->G	+	0.185	0.2	0.032	0.13	0.161	0.027	0.105	0.8733	0.81	0.0024	0.0542	0.358	0.0063	0.009	0.0745
chrX	122157601	A->G	+	0.27	0.269	0.241	0.182	0.212	0.056	0.167	0.4242	0.1362	0.0008	0.3945	0.4754	0.0057	0.104	0.231
chrX	122157603	A->G	+	0.048	0.064	0.034	0.091	0.115	0	0.028	0.3346	0.0018	0.0014	0.1991	0.4069	0.0014	0.2665	0.3766
chrX	152404069	A->G	+	0.25	0.327	0.167	0.157	0.455	0.192	0.126	0.566	0.349	0.0008	0.4237	0.4844	0.0106	0.0533	0.1607
chrX	21890866	A->G	+	0.415	0.421	0.143	0.153	0.186	0.019	0.222	0.709	0.5634	0.0024	0.283	0.4406	0.0141	0.0278	0.119
chrX	21890882	A->G	+	0.173	0.119	0	0.032	0.028	0.019	0.011	0.5614	0.3421	-0.0002	0.4581	0.4945	0.0062	0.048	0.155
chrX	21890987	A->G	+	0.089	0.106	0	0	0.012	0	0.012	0.7756	0.6634	-0.0005	0.3172	0.4536	0.0052	0.011	0.079
chrX	21890992	A->G	+	0.174	0.372	0.069	0.094	0.073	0	0.025	0.8039	0.7059	-0.0034	0.1375	0.379	0.015	0.0077	0.0688
chrX	21891005	A->G	+	0.08	0.222	0	0.074	0.085	0	0	0.8197	0.7295	-0.0013	0.2364	0.4259	0.0094	0.0068	0.0662
chrX	21891013	A->G	+	0.15	0.423	0	0	0.089	0	0.024	0.8991	0.8487	-0.0034	0.1105	0.3684	0.0193	0.002	0.0557
chrX	21891015	A->G	+	0.3	0.462	0.077	0.167	0.2	0.069	0.024	0.8965	0.8448	-0.0033	0.1202	0.3725	0.0192	0.0021	0.0557
chrX	21891456	A->G	+	0.111	0.143	0	0	0	0	0	0.76	0.6401	-0.0014	0.2006	0.4084	0.0072	0.0119	0.0822
chrX	21891464	A->G	+	0.05	0.079	0	0	0.02	0.034	0	0.8577	0.7865	-0.0012	0.0499	0.3523	0.0037	0.0041	0.0606
chrX	44311768	A->G	+	0.089	0.059	0	0.032	0.103	0	0.018	0.7739	0.6608	0.0017	0.0776	0.3645	0.0033	0.0338	0.1295
chrX	52894118	A->G	+	0.235	0.375	0	0.19	0.118	0.042	0.118	0.6682	0.5023	0.0003	0.4653	0.4958	0.0127	0.0287	0.1206
chrX	52897177	A->G	+	0.296	0.24	0	0.059	0.05	0.025	0.08	0.6029	0.4043	0.0007	0.4262	0.4861	0.0107	0.0439	0.1485
chrX	52897226	A->G	+	0.161	0.13	0.381	0.083	0.093	0.146	0.304	0.1957	-0.2065	-0.0003	0.4752	0.4958	-0.0061	0.2082	0.3321
chrX	73358268	A->G	-	0.067	0.107	0.083	0.242	0.044	0.048	0.25	0.3565	0.0347	0.0041	0.148	0.3841	-0.0058	0.143	0.2699
chrX	73358270	A->G	-	0.667	0.699	0.625	0.545	0.444	0.143	0.9	0.3093	-0.036	0.0115	0.1446	0.3827	0.0014	0.4588	0.48
chrX	73358292	A->G	-	0.206	0.274	0.032	0.053	0.02	0	0.125	0.5685	0.3528	0.0002	0.4736	0.4958	0.0097	0.0496	0.1555
chrX	73358305	A->G	-	0.088	0.214	0.067	0.081	0.098	0	0	0.7767	0.6651	-0.0019	0.1577	0.388	0.0084	0.0102	0.0758
chrX	73358309	A->G	-	0.088	0.135	0.067	0.162	0.157	0	0.045	0.3111	-0.0334	0.0014	0.2948	0.4413	0.0032	0.1991	0.3248
chrX	73358310	A->G	-	0.333	0.309	0.1	0.162	0.2	0	0.227	0.7788	0.6681	0.0048	0.0706	0.3645	0.009	0.0342	0.1309
chrX	73358329	A->G	-	0.077	0.237	0.026	0.047	0	0	0	0.7322	0.5983	-0.0032	0.1042	0.3684	0.0096	0.0153	0.0899
chrX	76508233	A->G	-	0.08	0	0	0.036	0.075	0.02	0	0.2403	-0.1395	0.0013	0.2115	0.4127	0.0007	0.3723	0.4424
chrX	76508310	A->G	-	0.042	0	0.029	0.109	0.111	0.075	0.114	0.7306	0.596	0.0031	0.027	0.3392	-0.0042	0.0277	0.119
chrX	76508650	A->G	-	0	0	0.029	0.226	0.293	0.02	0.214	0.5934	0.3901	0.0091	0.0398	0.3448	-0.0073	0.1237	0.2522
chrX	76508651	A->G	-	0.176	0.286	0.086	0.525	0.493	0.061	0.25	0.3224	-0.0163	0.0091	0.1382	0.3791	0.0011	0.4587	0.48
chrX	76508680	A->G	-	0.071	0	0	0.143	0.141	0	0.125	0.7951	0.6926	0.0058	0.0086	0.3324	-0.0035	0.0817	0.2013
chrX	76508681	A->G	-	0.286	0	0.077	0.388	0.324	0.043	0.208	0.5468	0.3202	0.0106	0.0478	0.3484	-0.007	0.1798	0.3082
chrX	76508914	A->G	-	0.061	0.071	0.038	0.025	0.114	0	0	0.5705	0.3557	0.0005	0.3663	0.4658	0.0036	0.0566	0.1652
chrX	76509023	A->G	-	0	0	0.231	0.352	0.311	0.077	0.268	0.5392	0.3088	0.0071	0.1084	0.3684	-0.0133	0.0587	0.1695
